# Supplementary material for: Transcriptomic analysis of lignocellulosic biomass degradation by the anaerobic fungal isolate Orpinomyces sp. strain C1A
Source: Biotechnol Biofuels. 2015 Dec 8;8:208. doi: 10.1186/s13068-015-0390-0 (PMC4672494; doi:10.1186/s13068-015-0390-0)
Supplement: Supplementary file 1 — 10.1186/s13068-015-0390-0 FPKM values for all Orpinomyces sp. strain C1A transcripts grown on glucose, alfalfa, every cane, corn stover, and sorghum. For each substrate, two normalized FPKM values from two separate growth experiments as well as the average FPKM values are shown. [file 13068_2015_390_MOESM1_ESM.xlsx]

## Sheet: All Assembly FPKM
Additional file 1. FPKM values of all transcripts on the different substrates tested. For each substrate, two FPKM values from two separate growth experiments as well as the average FPKM values are shown.
Glucose	FPKM Read 1	FPKM Read 2	Glucose Average	Alfalfa	FPKM Read 1	FPKM Read 2	Alfalfa Average	gene_id	FPKM Read 1	FPKM Read 2	Energy Cane Averages	CornStover	FPKM Read 1	FPKM Read 2	CornAverage	Sorgrum	FPKM Read 1	FPKM Read 2	Sorgrum Average
comp100033_c0_seq1	13.65	6.67	10.16	comp100033_c0_seq1	1.29	0.89	1.09	comp100033_c0_seq1	7.33	7.35	7.34	comp100033_c0_seq1	8.96	8.57	8.765	comp100033_c0_seq1	6.08	6.61	6.345
comp100039_c0_seq1	2.34	0.45	1.395	comp100039_c0_seq1	0.99	0.84	0.915	comp100039_c0_seq1	6.93	4.81	5.87	comp100039_c0_seq1	4.76	4.2	4.48	comp100039_c0_seq1	6.57	10.97	8.77
comp10004043_c0_seq1	0	0.16	0.08	comp10004043_c0_seq1	0	0	0	comp10004043_c0_seq1	0	0	0	comp10004043_c0_seq1	0	0	0	comp10004043_c0_seq1	0	0	0
comp100145_c0_seq1	12.94	6.46	9.7	comp100145_c0_seq1	8.75	3.95	6.35	comp100145_c0_seq1	12.77	13.61	13.19	comp100145_c0_seq1	3.25	0.45	1.85	comp100145_c0_seq1	2.83	5.74	4.285
comp100179_c0_seq1	2.53	1.06	1.795	comp100179_c0_seq1	1.7	1.37	1.535	comp100179_c0_seq1	3.46	4.95	4.205	comp100179_c0_seq1	9.09	10.28	9.685	comp100179_c0_seq1	5.83	6.74	6.285
comp10022846_c0_seq1	0	0	0	comp10022846_c0_seq1	0	0	0	comp10022846_c0_seq1	0	0	0	comp10022846_c0_seq1	0	0	0	comp10022846_c0_seq1	0	0	0
comp10023067_c0_seq1	0	0	0	comp10023067_c0_seq1	0	0	0	comp10023067_c0_seq1	0	0	0	comp10023067_c0_seq1	0	0	0	comp10023067_c0_seq1	0	0	0
comp10023615_c0_seq1	0	0	0	comp10023615_c0_seq1	0	0	0	comp10023615_c0_seq1	0	0	0	comp10023615_c0_seq1	0	0	0	comp10023615_c0_seq1	0	0	0
comp10023863_c0_seq1	0	0	0	comp10023863_c0_seq1	0	0	0	comp10023863_c0_seq1	0	0	0	comp10023863_c0_seq1	0	0	0	comp10023863_c0_seq1	0	0	0
comp100270_c0_seq1	1.31	0.57	0.94	comp100270_c0_seq1	1.1	0.66	0.88	comp100270_c0_seq1	4.25	4.37	4.31	comp100270_c0_seq1	2.65	2.08	2.365	comp100270_c0_seq1	1.3	2.9	2.1
comp1003855_c0_seq1	0	0	0	comp1003855_c0_seq1	0	0	0	comp1003855_c0_seq1	0	0.22	0.11	comp1003855_c0_seq1	0	0	0	comp1003855_c0_seq1	0.13	0	0.065
comp10041115_c0_seq1	0	0	0	comp10041115_c0_seq1	0	0	0	comp10041115_c0_seq1	0	0	0	comp10041115_c0_seq1	0	0	0	comp10041115_c0_seq1	0	0	0
comp100447_c0_seq1	8.19	1.51	4.85	comp100447_c0_seq1	6.89	6.89	6.89	comp100447_c0_seq1	4.21	4.94	4.575	comp100447_c0_seq1	13.68	15.45	14.565	comp100447_c0_seq1	8.73	7.93	8.33
comp1004503_c0_seq1	0	0	0	comp1004503_c0_seq1	0	0	0	comp1004503_c0_seq1	0.38	0	0.19	comp1004503_c0_seq1	0	0	0	comp1004503_c0_seq1	0	0.13	0.065
comp1004595_c0_seq1	0	0	0	comp1004595_c0_seq1	0	0	0	comp1004595_c0_seq1	0	0	0	comp1004595_c0_seq1	0	0.17	0.085	comp1004595_c0_seq1	0	0.68	0.34
comp10050316_c0_seq1	0	0	0	comp10050316_c0_seq1	0	0	0	comp10050316_c0_seq1	0	0	0	comp10050316_c0_seq1	0	0	0	comp10050316_c0_seq1	0	0	0
comp1005244_c0_seq1	0.3	0.24	0.27	comp1005244_c0_seq1	0	0	0	comp1005244_c0_seq1	0	0.26	0.13	comp1005244_c0_seq1	0.22	0.41	0.315	comp1005244_c0_seq1	1.63	0.97	1.3
comp1005398_c0_seq1	0.16	0	0.08	comp1005398_c0_seq1	0	0.32	0.16	comp1005398_c0_seq1	0	0.13	0.065	comp1005398_c0_seq1	0	0	0	comp1005398_c0_seq1	0	0.08	0.04
comp100549_c0_seq1	3.13	1.46	2.295	comp100549_c0_seq1	6.84	4.89	5.865	comp100549_c0_seq1	18.56	13.04	15.8	comp100549_c0_seq1	5.08	2.72	3.9	comp100549_c0_seq1	10.54	15.34	12.94
comp1005654_c0_seq1	0	0	0	comp1005654_c0_seq1	0	0	0	comp1005654_c0_seq1	0	0	0	comp1005654_c0_seq1	0	0	0	comp1005654_c0_seq1	0	0	0
comp100567_c0_seq1	0.98	1.35	1.165	comp100567_c0_seq1	4.23	1.97	3.1	comp100567_c0_seq1	4.12	4.06	4.09	comp100567_c0_seq1	2.39	1.94	2.165	comp100567_c0_seq1	2.42	4.75	3.585
comp100568_c0_seq1	3.63	1.93	2.78	comp100568_c0_seq1	2.94	3.21	3.075	comp100568_c0_seq1	7.67	6.09	6.88	comp100568_c0_seq1	9.53	9.97	9.75	comp100568_c0_seq1	9.43	12.07	10.75
comp100571_c0_seq1	11.03	3.21	7.12	comp100571_c0_seq1	9.9	12.37	11.135	comp100571_c0_seq1	9.88	11	10.44	comp100571_c0_seq1	7.02	6.73	6.875	comp100571_c0_seq1	6.19	6.28	6.235
comp100614_c0_seq1	3.13	1.59	2.36	comp100614_c0_seq1	2.1	1.15	1.625	comp100614_c0_seq1	9.53	6.65	8.09	comp100614_c0_seq1	3.37	2.32	2.845	comp100614_c0_seq1	2.55	4.98	3.765
comp10064700_c0_seq1	0	0	0	comp10064700_c0_seq1	0	0	0	comp10064700_c0_seq1	0	0	0	comp10064700_c0_seq1	0	0	0	comp10064700_c0_seq1	0	0	0
comp1006502_c0_seq1	0	0.64	0.32	comp1006502_c0_seq1	0	0	0	comp1006502_c0_seq1	0.12	0	0.06	comp1006502_c0_seq1	0.12	0	0.06	comp1006502_c0_seq1	0	0	0
comp1006551_c0_seq1	0	0	0	comp1006551_c0_seq1	0	0.47	0.235	comp1006551_c0_seq1	0	0	0	comp1006551_c0_seq1	0	0	0	comp1006551_c0_seq1	0	0	0
comp10066287_c0_seq1	0	0	0	comp10066287_c0_seq1	0	0	0	comp10066287_c0_seq1	0	0	0	comp10066287_c0_seq1	0	0	0	comp10066287_c0_seq1	0	0	0
comp1006641_c0_seq1	0	0	0	comp1006641_c0_seq1	0	0	0	comp1006641_c0_seq1	0	0	0	comp1006641_c0_seq1	0.13	0.06	0.095	comp1006641_c0_seq1	0.18	0.24	0.21
comp10067751_c0_seq1	0	0	0	comp10067751_c0_seq1	0	0	0	comp10067751_c0_seq1	0	0	0	comp10067751_c0_seq1	0	0	0	comp10067751_c0_seq1	0	0	0
comp100685_c0_seq1	2.92	1.41	2.165	comp100685_c0_seq1	1.1	0.84	0.97	comp100685_c0_seq1	6.55	4.79	5.67	comp100685_c0_seq1	9.11	8.66	8.885	comp100685_c0_seq1	7.35	11.98	9.665
comp100715_c0_seq1	1.61	0.57	1.09	comp100715_c0_seq1	2.85	2.69	2.77	comp100715_c0_seq1	6.26	5.77	6.015	comp100715_c0_seq1	6.86	2.75	4.805	comp100715_c0_seq1	8.26	11.28	9.77
comp1007347_c0_seq1	0	0	0	comp1007347_c0_seq1	0	0	0	comp1007347_c0_seq1	0.19	0	0.095	comp1007347_c0_seq1	0	0.09	0.045	comp1007347_c0_seq1	0	0	0
comp1007640_c0_seq1	0.12	0	0.06	comp1007640_c0_seq1	0.37	0.13	0.25	comp1007640_c0_seq1	0.36	0.32	0.34	comp1007640_c0_seq1	0	0	0	comp1007640_c0_seq1	0	0	0
comp1007675_c0_seq1	0.2	0.8	0.5	comp1007675_c0_seq1	0.3	0	0.15	comp1007675_c0_seq1	0	0	0	comp1007675_c0_seq1	0	0.14	0.07	comp1007675_c0_seq1	0.11	0.16	0.135
comp1007956_c0_seq1	0	0	0	comp1007956_c0_seq1	0	0	0	comp1007956_c0_seq1	0.24	0.1	0.17	comp1007956_c0_seq1	0.25	0	0.125	comp1007956_c0_seq1	0	0.24	0.12
comp100810_c0_seq1	2.47	1.38	1.925	comp100810_c0_seq1	5.24	2.67	3.955	comp100810_c0_seq1	6.49	8.78	7.635	comp100810_c0_seq1	7.17	7.12	7.145	comp100810_c0_seq1	7.34	9.85	8.595
comp1008855_c0_seq1	0.13	0	0.065	comp1008855_c0_seq1	0.19	0.38	0.285	comp1008855_c0_seq1	0.36	0.21	0.285	comp1008855_c0_seq1	0.19	0.08	0.135	comp1008855_c0_seq1	0.19	0.07	0.13
comp100885_c0_seq1	2.15	0.81	1.48	comp100885_c0_seq1	3.65	4.13	3.89	comp100885_c0_seq1	8.31	8.9	8.605	comp100885_c0_seq1	7.12	7.05	7.085	comp100885_c0_seq1	3.44	4.09	3.765
comp101037_c0_seq1	2.49	0.9	1.695	comp101037_c0_seq1	1.33	1.46	1.395	comp101037_c0_seq1	5.49	4.33	4.91	comp101037_c0_seq1	2.47	2.29	2.38	comp101037_c0_seq1	6.14	6.28	6.21
comp101058_c0_seq1	15.25	9.82	12.535	comp101058_c0_seq1	1.14	1.86	1.5	comp101058_c0_seq1	4.85	5.37	5.11	comp101058_c0_seq1	9.79	10.67	10.23	comp101058_c0_seq1	4.58	5.31	4.945
comp101139_c0_seq1	0.67	1.07	0.87	comp101139_c0_seq1	5.19	4.87	5.03	comp101139_c0_seq1	4.16	7.24	5.7	comp101139_c0_seq1	5.29	4.52	4.905	comp101139_c0_seq1	5.19	6.65	5.92
comp101144_c0_seq1	1.45	0.61	1.03	comp101144_c0_seq1	1.83	1.62	1.725	comp101144_c0_seq1	8.6	8.24	8.42	comp101144_c0_seq1	5.07	4.4	4.735	comp101144_c0_seq1	4.38	5.6	4.99
comp101149_c0_seq1	5.95	1.9	3.925	comp101149_c0_seq1	3.71	3.78	3.745	comp101149_c0_seq1	7.92	8.75	8.335	comp101149_c0_seq1	7.55	7.09	7.32	comp101149_c0_seq1	6.7	8.48	7.59
comp101190_c0_seq1	1.8	0.61	1.205	comp101190_c0_seq1	0.17	0.27	0.22	comp101190_c0_seq1	4.47	3.52	3.995	comp101190_c0_seq1	6.39	7.18	6.785	comp101190_c0_seq1	6.35	9.72	8.035
comp101193_c0_seq1	3.16	1.02	2.09	comp101193_c0_seq1	1.08	1.13	1.105	comp101193_c0_seq1	5.12	4.33	4.725	comp101193_c0_seq1	4.03	4.07	4.05	comp101193_c0_seq1	3.73	5.03	4.38
comp10122736_c0_seq1	0	0	0	comp10122736_c0_seq1	0	0	0	comp10122736_c0_seq1	0	0	0	comp10122736_c0_seq1	0	0	0	comp10122736_c0_seq1	0	0.14	0.07
comp101230_c0_seq1	1.05	1.59	1.32	comp101230_c0_seq1	4.5	2.76	3.63	comp101230_c0_seq1	6.63	7.92	7.275	comp101230_c0_seq1	10.7	10.85	10.775	comp101230_c0_seq1	7.74	10.01	8.875
comp101279_c0_seq1	2.27	3.22	2.745	comp101279_c0_seq1	4.61	1.88	3.245	comp101279_c0_seq1	9.71	8.46	9.085	comp101279_c0_seq1	7.04	1.61	4.325	comp101279_c0_seq1	4.79	10.75	7.77
comp101304_c0_seq1	1.48	0.4	0.94	comp101304_c0_seq1	2.38	1.12	1.75	comp101304_c0_seq1	7.9	7.46	7.68	comp101304_c0_seq1	2.9	0.79	1.845	comp101304_c0_seq1	5.42	5.11	5.265
comp1013268_c0_seq1	0.53	0.1	0.315	comp1013268_c0_seq1	0.58	0.13	0.355	comp1013268_c0_seq1	0.38	0.67	0.525	comp1013268_c0_seq1	0.49	0.35	0.42	comp1013268_c0_seq1	0.07	0	0.035
comp101334_c0_seq1	1.84	0.54	1.19	comp101334_c0_seq1	1.09	2.15	1.62	comp101334_c0_seq1	14.19	6.89	10.54	comp101334_c0_seq1	2.09	1.09	1.59	comp101334_c0_seq1	1.52	2.1	1.81
comp101358_c0_seq1	2.55	0.17	1.36	comp101358_c0_seq1	1.62	5.42	3.52	comp101358_c0_seq1	4.42	3.17	3.795	comp101358_c0_seq1	3.03	1.67	2.35	comp101358_c0_seq1	8.43	7.56	7.995
comp101410_c0_seq1	2.85	1.05	1.95	comp101410_c0_seq1	1.66	2.01	1.835	comp101410_c0_seq1	8.94	6.61	7.775	comp101410_c0_seq1	2.1	1.17	1.635	comp101410_c0_seq1	2.24	3.5	2.87
comp101421_c0_seq1	0.7	0.56	0.63	comp101421_c0_seq1	0.64	0.54	0.59	comp101421_c0_seq1	2.82	2.74	2.78	comp101421_c0_seq1	2.46	2.5	2.48	comp101421_c0_seq1	2.57	3.24	2.905
comp10143196_c0_seq1	0	0	0	comp10143196_c0_seq1	0	0	0	comp10143196_c0_seq1	0	0	0	comp10143196_c0_seq1	0	0	0	comp10143196_c0_seq1	0	0	0
comp101432_c0_seq1	1.3	1.39	1.345	comp101432_c0_seq1	1.56	1.05	1.305	comp101432_c0_seq1	4.19	3.54	3.865	comp101432_c0_seq1	1.62	1.71	1.665	comp101432_c0_seq1	1.72	3.15	2.435
comp10143857_c0_seq1	0	0	0	comp10143857_c0_seq1	0	0	0	comp10143857_c0_seq1	0	0	0	comp10143857_c0_seq1	0	0	0	comp10143857_c0_seq1	0	0	0
comp1015207_c0_seq1	0.39	0.41	0.4	comp1015207_c0_seq1	0.19	0	0.095	comp1015207_c0_seq1	0.37	0.22	0.295	comp1015207_c0_seq1	0.1	0.09	0.095	comp1015207_c0_seq1	0	0	0
comp10160501_c0_seq1	0	0	0	comp10160501_c0_seq1	0	0	0	comp10160501_c0_seq1	0	0	0	comp10160501_c0_seq1	0	0	0	comp10160501_c0_seq1	0	0	0
comp1016432_c0_seq1	0	0	0	comp1016432_c0_seq1	0.33	0.15	0.24	comp1016432_c0_seq1	0.05	0.06	0.055	comp1016432_c0_seq1	0	0.05	0.025	comp1016432_c0_seq1	0.15	0.36	0.255
comp10167375_c0_seq1	0	0	0	comp10167375_c0_seq1	0	0	0	comp10167375_c0_seq1	0	0	0	comp10167375_c0_seq1	0	0	0	comp10167375_c0_seq1	0	0	0
comp101696_c0_seq1	1.54	0.96	1.25	comp101696_c0_seq1	3.84	2.17	3.005	comp101696_c0_seq1	14.98	12.98	13.98	comp101696_c0_seq1	3.34	1.95	2.645	comp101696_c0_seq1	3.56	7.31	5.435
comp101706_c0_seq1	5.45	2.24	3.845	comp101706_c0_seq1	3.63	3.33	3.48	comp101706_c0_seq1	8.8	6.15	7.475	comp101706_c0_seq1	6.16	6.66	6.41	comp101706_c0_seq1	3.91	6.18	5.045
comp101798_c0_seq1	5.64	2.45	4.045	comp101798_c0_seq1	9.19	7.84	8.515	comp101798_c0_seq1	6.47	7.56	7.015	comp101798_c0_seq1	4.52	4.14	4.33	comp101798_c0_seq1	5.59	7.47	6.53
comp101867_c0_seq1	0.22	0.34	0.28	comp101867_c0_seq1	12.34	12.04	12.19	comp101867_c0_seq1	4.81	8.35	6.58	comp101867_c0_seq1	8.75	7.28	8.015	comp101867_c0_seq1	5.97	7.32	6.645
comp101892_c0_seq1	4.01	1.62	2.815	comp101892_c0_seq1	7.77	4.35	6.06	comp101892_c0_seq1	5.98	8.03	7.005	comp101892_c0_seq1	3.8	4.65	4.225	comp101892_c0_seq1	4.36	4.09	4.225
comp101918_c0_seq1	0.7	1.19	0.945	comp101918_c0_seq1	2.59	1.55	2.07	comp101918_c0_seq1	3	3.17	3.085	comp101918_c0_seq1	2.69	2.82	2.755	comp101918_c0_seq1	2.35	4.69	3.52
comp101990_c0_seq1	0.22	0.43	0.325	comp101990_c0_seq1	0	0.22	0.11	comp101990_c0_seq1	0.08	0.28	0.18	comp101990_c0_seq1	0.74	0.52	0.63	comp101990_c0_seq1	0.34	0.18	0.26
comp102070_c0_seq1	0.71	0.49	0.6	comp102070_c0_seq1	1.52	0.86	1.19	comp102070_c0_seq1	4.55	4.01	4.28	comp102070_c0_seq1	3.64	3.52	3.58	comp102070_c0_seq1	4.45	4.69	4.57
comp1021162_c0_seq1	0	0.09	0.045	comp1021162_c0_seq1	0	0	0	comp1021162_c0_seq1	0.32	0.37	0.345	comp1021162_c0_seq1	0.16	0.07	0.115	comp1021162_c0_seq1	0.17	0.18	0.175
comp10213470_c0_seq1	0	0	0	comp10213470_c0_seq1	0	0	0	comp10213470_c0_seq1	0	0	0	comp10213470_c0_seq1	0	0	0	comp10213470_c0_seq1	0	0	0
comp102156_c0_seq1	2.88	1.31	2.095	comp102156_c0_seq1	1.77	1.68	1.725	comp102156_c0_seq1	6.99	7.96	7.475	comp102156_c0_seq1	6.51	6.58	6.545	comp102156_c0_seq1	5.81	8.03	6.92
comp102194_c0_seq1	1.13	0.5	0.815	comp102194_c0_seq1	2	1.99	1.995	comp102194_c0_seq1	4.94	5.99	5.465	comp102194_c0_seq1	2.15	2.29	2.22	comp102194_c0_seq1	2.18	3.45	2.815
comp1022024_c0_seq1	0.19	0.91	0.55	comp1022024_c0_seq1	0.58	0.6	0.59	comp1022024_c0_seq1	0.14	0	0.07	comp1022024_c0_seq1	0	0.13	0.065	comp1022024_c0_seq1	0	0	0
comp102206_c0_seq1	25.18	13.43	19.305	comp102206_c0_seq1	1.49	2.06	1.775	comp102206_c0_seq1	4.61	3.47	4.04	comp102206_c0_seq1	4.58	5.46	5.02	comp102206_c0_seq1	6.32	5.67	5.995
comp1022351_c0_seq1	0	0.41	0.205	comp1022351_c0_seq1	0.78	0.27	0.525	comp1022351_c0_seq1	0	0	0	comp1022351_c0_seq1	0	0	0	comp1022351_c0_seq1	0	0.14	0.07
comp1022823_c0_seq1	0	0.16	0.08	comp1022823_c0_seq1	0	0	0	comp1022823_c0_seq1	0	0	0	comp1022823_c0_seq1	0.15	0	0.075	comp1022823_c0_seq1	0	0	0
comp102302_c0_seq1	0	0	0	comp102302_c0_seq1	4.02	3.44	3.73	comp102302_c0_seq1	0.67	0.39	0.53	comp102302_c0_seq1	3.16	1.65	2.405	comp102302_c0_seq1	6.79	6.65	6.72
comp102359_c0_seq1	3.47	2.31	2.89	comp102359_c0_seq1	2.32	1.92	2.12	comp102359_c0_seq1	6.04	3.37	4.705	comp102359_c0_seq1	3.04	2.11	2.575	comp102359_c0_seq1	3.85	5.52	4.685
comp10238745_c0_seq1	0	0	0	comp10238745_c0_seq1	0	0	0	comp10238745_c0_seq1	0	0	0	comp10238745_c0_seq1	0	0	0	comp10238745_c0_seq1	0	0	0
comp1024009_c0_seq1	0.23	0	0.115	comp1024009_c0_seq1	0.7	0	0.35	comp1024009_c0_seq1	0.18	0	0.09	comp1024009_c0_seq1	0.17	0	0.085	comp1024009_c0_seq1	0.35	0.12	0.235
comp102409_c0_seq1	1.51	1.98	1.745	comp102409_c0_seq1	4.32	3.16	3.74	comp102409_c0_seq1	10.37	8.85	9.61	comp102409_c0_seq1	5.48	5.56	5.52	comp102409_c0_seq1	3.96	6.66	5.31
comp1024250_c0_seq1	0.25	0.1	0.175	comp1024250_c0_seq1	1.12	0.64	0.88	comp1024250_c0_seq1	0.72	0.43	0.575	comp1024250_c0_seq1	0.19	0.25	0.22	comp1024250_c0_seq1	0.06	0.2	0.13
comp102434_c0_seq1	13.15	6.25	9.7	comp102434_c0_seq1	11.18	9.26	10.22	comp102434_c0_seq1	5.14	4.65	4.895	comp102434_c0_seq1	6.75	6.56	6.655	comp102434_c0_seq1	5.38	7.02	6.2
comp102447_c0_seq1	0.42	0.41	0.415	comp102447_c0_seq1	29.59	16.57	23.08	comp102447_c0_seq1	10.98	15.09	13.035	comp102447_c0_seq1	2.56	0.84	1.7	comp102447_c0_seq1	4.53	4.37	4.45
comp102459_c0_seq1	2.48	1.14	1.81	comp102459_c0_seq1	1.98	1.75	1.865	comp102459_c0_seq1	11.68	8.53	10.105	comp102459_c0_seq1	6.5	6.15	6.325	comp102459_c0_seq1	6.08	9.15	7.615
comp1024661_c0_seq1	0.25	0	0.125	comp1024661_c0_seq1	0	0	0	comp1024661_c0_seq1	0	0.22	0.11	comp1024661_c0_seq1	0	0.17	0.085	comp1024661_c0_seq1	0	0	0
comp1024707_c0_seq1	0	0	0	comp1024707_c0_seq1	0	0	0	comp1024707_c0_seq1	0	0	0	comp1024707_c0_seq1	0	0	0	comp1024707_c0_seq1	0	0	0
comp1025254_c0_seq1	0	0.11	0.055	comp1025254_c0_seq1	0	0	0	comp1025254_c0_seq1	0.49	0.23	0.36	comp1025254_c0_seq1	0.2	0.18	0.19	comp1025254_c0_seq1	0.28	0.29	0.285
comp102588_c0_seq1	3.27	0.82	2.045	comp102588_c0_seq1	7.77	6.36	7.065	comp102588_c0_seq1	7.85	5.95	6.9	comp102588_c0_seq1	3.47	2.06	2.765	comp102588_c0_seq1	7.23	6.56	6.895
comp1026213_c0_seq1	0.22	0.69	0.455	comp1026213_c0_seq1	0	0	0	comp1026213_c0_seq1	0	0	0	comp1026213_c0_seq1	0	0.15	0.075	comp1026213_c0_seq1	0.11	0	0.055
comp1026589_c0_seq1	0	0	0	comp1026589_c0_seq1	0.15	0	0.075	comp1026589_c0_seq1	0.37	0.61	0.49	comp1026589_c0_seq1	0.46	0.42	0.44	comp1026589_c0_seq1	0.32	1.28	0.8
comp1026693_c0_seq1	0.18	0.7	0.44	comp1026693_c0_seq1	0.53	0	0.265	comp1026693_c0_seq1	0.13	0	0.065	comp1026693_c0_seq1	0	0.12	0.06	comp1026693_c0_seq1	0	0	0
comp1026983_c0_seq1	0	0.05	0.025	comp1026983_c0_seq1	0	0.07	0.035	comp1026983_c0_seq1	0.09	0.05	0.07	comp1026983_c0_seq1	0.05	0.04	0.045	comp1026983_c0_seq1	0	0.03	0.015
comp1027151_c0_seq1	0	0	0	comp1027151_c0_seq1	0	0	0	comp1027151_c0_seq1	0	0	0	comp1027151_c0_seq1	0.17	0.15	0.16	comp1027151_c0_seq1	0	0	0
comp1027307_c0_seq1	0	0.64	0.32	comp1027307_c0_seq1	0	0	0	comp1027307_c0_seq1	0	0	0	comp1027307_c0_seq1	0	0	0	comp1027307_c0_seq1	0	0	0
comp102741_c0_seq1	4.8	1.39	3.095	comp102741_c0_seq1	3.52	3.05	3.285	comp102741_c0_seq1	5.53	8.34	6.935	comp102741_c0_seq1	9.68	8.34	9.01	comp102741_c0_seq1	7.04	9.5	8.27
comp10275335_c0_seq1	0	0	0	comp10275335_c0_seq1	0	0	0	comp10275335_c0_seq1	0	0	0	comp10275335_c0_seq1	0	0	0	comp10275335_c0_seq1	0	0	0
comp102759_c0_seq1	2.99	1.24	2.115	comp102759_c0_seq1	2.18	1.51	1.845	comp102759_c0_seq1	4.25	3.81	4.03	comp102759_c0_seq1	3.78	3.63	3.705	comp102759_c0_seq1	4.86	5.81	5.335
comp1027702_c0_seq1	0	0.2	0.1	comp1027702_c0_seq1	0.37	0	0.185	comp1027702_c0_seq1	0	0	0	comp1027702_c0_seq1	0	0	0	comp1027702_c0_seq1	0	0	0
comp10279293_c0_seq1	0	0	0	comp10279293_c0_seq1	0	0	0	comp10279293_c0_seq1	0	0	0	comp10279293_c0_seq1	0	0	0	comp10279293_c0_seq1	0	0	0
comp10279787_c0_seq1	0	0	0	comp10279787_c0_seq1	0	0	0	comp10279787_c0_seq1	0	0	0	comp10279787_c0_seq1	0	0	0	comp10279787_c0_seq1	0	0	0
comp10280365_c0_seq1	0	0	0	comp10280365_c0_seq1	0	0	0	comp10280365_c0_seq1	0	0	0	comp10280365_c0_seq1	0	0	0	comp10280365_c0_seq1	0	0	0
comp102844_c0_seq1	3.61	1.64	2.625	comp102844_c0_seq1	4.82	2.34	3.58	comp102844_c0_seq1	14.32	11.72	13.02	comp102844_c0_seq1	4.67	3.32	3.995	comp102844_c0_seq1	3.97	7.5	5.735
comp102894_c0_seq1	3.17	1.33	2.25	comp102894_c0_seq1	1.3	0.74	1.02	comp102894_c0_seq1	5.08	4.49	4.785	comp102894_c0_seq1	1.74	1.76	1.75	comp102894_c0_seq1	2.29	3.57	2.93
comp1028993_c0_seq1	0	0	0	comp1028993_c0_seq1	0	0	0	comp1028993_c0_seq1	0.75	0.88	0.815	comp1028993_c0_seq1	0	0	0	comp1028993_c0_seq1	0	0	0
comp102904_c0_seq1	2.15	1	1.575	comp102904_c0_seq1	0.1	0.2	0.15	comp102904_c0_seq1	2.53	1.56	2.045	comp102904_c0_seq1	5.16	3.77	4.465	comp102904_c0_seq1	4.21	7.39	5.8
comp1029445_c0_seq1	0	0	0	comp1029445_c0_seq1	0	0.13	0.065	comp1029445_c0_seq1	0.37	0.22	0.295	comp1029445_c0_seq1	0	0	0	comp1029445_c0_seq1	0.07	0	0.035
comp102944_c0_seq1	2.8	2.98	2.89	comp102944_c0_seq1	8.75	4.89	6.82	comp102944_c0_seq1	7.02	8.62	7.82	comp102944_c0_seq1	8.31	7.93	8.12	comp102944_c0_seq1	6.29	11.4	8.845
comp1029486_c0_seq1	0	0	0	comp1029486_c0_seq1	0	0	0	comp1029486_c0_seq1	0.71	0.21	0.46	comp1029486_c0_seq1	0.18	0.16	0.17	comp1029486_c0_seq1	0	0.5	0.25
comp102949_c0_seq1	1.16	0.66	0.91	comp102949_c0_seq1	1.5	1.11	1.305	comp102949_c0_seq1	6.64	5.23	5.935	comp102949_c0_seq1	2.33	1.72	2.025	comp102949_c0_seq1	2.21	2.97	2.59
comp102960_c0_seq1	0.95	0.79	0.87	comp102960_c0_seq1	9.11	7.31	8.21	comp102960_c0_seq1	9.29	14.76	12.025	comp102960_c0_seq1	7.15	4.84	5.995	comp102960_c0_seq1	7.91	10.41	9.16
comp1029757_c0_seq1	0.13	0.2	0.165	comp1029757_c0_seq1	0	0	0	comp1029757_c0_seq1	0	0	0	comp1029757_c0_seq1	0.19	0.17	0.18	comp1029757_c0_seq1	0.13	0.34	0.235
comp10298859_c0_seq1	0	0	0	comp10298859_c0_seq1	0	0	0	comp10298859_c0_seq1	0	0	0	comp10298859_c0_seq1	0	0	0	comp10298859_c0_seq1	0	0	0
comp102989_c0_seq1	13.91	7.59	10.75	comp102989_c0_seq1	2.11	4	3.055	comp102989_c0_seq1	3.48	3.25	3.365	comp102989_c0_seq1	1.93	2.95	2.44	comp102989_c0_seq1	1.48	2.12	1.8
comp103032_c0_seq1	7.15	1.54	4.345	comp103032_c0_seq1	4.05	1.7	2.875	comp103032_c0_seq1	3.46	5.17	4.315	comp103032_c0_seq1	9.33	8.34	8.835	comp103032_c0_seq1	4.45	4.54	4.495
comp103038_c0_seq1	2.11	0.7	1.405	comp103038_c0_seq1	0.97	0.43	0.7	comp103038_c0_seq1	3.48	2.99	3.235	comp103038_c0_seq1	3.2	2.85	3.025	comp103038_c0_seq1	3.08	3.87	3.475
comp103048_c0_seq1	1.71	1.59	1.65	comp103048_c0_seq1	21.75	10.32	16.035	comp103048_c0_seq1	12.46	14.85	13.655	comp103048_c0_seq1	5.56	4.39	4.975	comp103048_c0_seq1	8.22	9.74	8.98
comp103066_c0_seq1	6.89	2.67	4.78	comp103066_c0_seq1	2.19	3.02	2.605	comp103066_c0_seq1	9.94	6.75	8.345	comp103066_c0_seq1	6.95	6.77	6.86	comp103066_c0_seq1	9.99	10.96	10.475
comp103235_c0_seq1	3.5	1.53	2.515	comp103235_c0_seq1	0.7	0.68	0.69	comp103235_c0_seq1	3.6	3.8	3.7	comp103235_c0_seq1	6.44	6.53	6.485	comp103235_c0_seq1	4.17	5.01	4.59
comp103259_c0_seq1	5.24	1.26	3.25	comp103259_c0_seq1	5.51	3.58	4.545	comp103259_c0_seq1	8.8	10.82	9.81	comp103259_c0_seq1	6.1	6.08	6.09	comp103259_c0_seq1	4.84	6.75	5.795
comp1032709_c0_seq1	0	0	0	comp1032709_c0_seq1	0	0	0	comp1032709_c0_seq1	0.24	0	0.12	comp1032709_c0_seq1	0.08	0.08	0.08	comp1032709_c0_seq1	0	0	0
comp1032985_c0_seq1	0.26	0.2	0.23	comp1032985_c0_seq1	0	0	0	comp1032985_c0_seq1	0.78	0.92	0.85	comp1032985_c0_seq1	0.38	0	0.19	comp1032985_c0_seq1	0	0.27	0.135
comp10336_c0_seq1	0	0	0	comp10336_c0_seq1	0	0	0	comp10336_c0_seq1	0	0	0	comp10336_c0_seq1	0	0	0	comp10336_c0_seq1	0	0	0
comp10337475_c0_seq1	0	0	0	comp10337475_c0_seq1	0	0	0	comp10337475_c0_seq1	0	0	0	comp10337475_c0_seq1	0	0	0	comp10337475_c0_seq1	0	0	0
comp103392_c0_seq1	0.45	0.48	0.465	comp103392_c0_seq1	0.46	0.91	0.685	comp103392_c0_seq1	1.76	1.56	1.66	comp103392_c0_seq1	4.63	4.72	4.675	comp103392_c0_seq1	1.17	1.7	1.435
comp1034032_c0_seq1	0	0	0	comp1034032_c0_seq1	0	0	0	comp1034032_c0_seq1	0.36	0.21	0.285	comp1034032_c0_seq1	0	0	0	comp1034032_c0_seq1	0.12	0.51	0.315
comp10346965_c0_seq1	0	0	0	comp10346965_c0_seq1	0	0	0	comp10346965_c0_seq1	0	0	0	comp10346965_c0_seq1	0	0	0	comp10346965_c0_seq1	0	0	0
comp10347860_c0_seq1	0	0	0	comp10347860_c0_seq1	0	0	0	comp10347860_c0_seq1	0	0	0	comp10347860_c0_seq1	0	0	0	comp10347860_c0_seq1	0	0	0
comp103503_c0_seq1	9.42	3.32	6.37	comp103503_c0_seq1	4.27	4.62	4.445	comp103503_c0_seq1	4.7	4.36	4.53	comp103503_c0_seq1	2.84	2.43	2.635	comp103503_c0_seq1	4.53	5.43	4.98
comp10353796_c0_seq1	0	0	0	comp10353796_c0_seq1	0	0	0	comp10353796_c0_seq1	0	0	0	comp10353796_c0_seq1	0	0	0	comp10353796_c0_seq1	0	0	0
comp103569_c0_seq1	0.73	2	1.365	comp103569_c0_seq1	2.86	1.23	2.045	comp103569_c0_seq1	10.57	8.22	9.395	comp103569_c0_seq1	1.44	0.98	1.21	comp103569_c0_seq1	4.18	8.37	6.275
comp103591_c0_seq1	5.75	3.36	4.555	comp103591_c0_seq1	2.46	2.54	2.5	comp103591_c0_seq1	4.07	4.76	4.415	comp103591_c0_seq1	7.12	7.42	7.27	comp103591_c0_seq1	5.49	8.56	7.025
comp103594_c0_seq1	1.47	0.67	1.07	comp103594_c0_seq1	0.79	0.47	0.63	comp103594_c0_seq1	5.63	4.2	4.915	comp103594_c0_seq1	8.3	6.47	7.385	comp103594_c0_seq1	2.32	4.4	3.36
comp10363912_c0_seq1	0	0	0	comp10363912_c0_seq1	0	0	0	comp10363912_c0_seq1	0	0	0	comp10363912_c0_seq1	0	0	0	comp10363912_c0_seq1	0	0	0
comp103649_c0_seq1	0	0	0	comp103649_c0_seq1	0	0	0	comp103649_c0_seq1	0	0	0	comp103649_c0_seq1	0	0	0	comp103649_c0_seq1	0	0	0
comp103656_c0_seq1	7.95	4.37	6.16	comp103656_c0_seq1	1.62	1.59	1.605	comp103656_c0_seq1	6.94	5.32	6.13	comp103656_c0_seq1	2.85	4.05	3.45	comp103656_c0_seq1	1.95	3.67	2.81
comp1036653_c0_seq1	0.1	0	0.05	comp1036653_c0_seq1	0	0.05	0.025	comp1036653_c0_seq1	0.54	0.43	0.485	comp1036653_c0_seq1	0.15	0.14	0.145	comp1036653_c0_seq1	0	0.06	0.03
comp10368261_c0_seq1	0	0	0	comp10368261_c0_seq1	0	0	0	comp10368261_c0_seq1	0	0	0	comp10368261_c0_seq1	0	0	0	comp10368261_c0_seq1	0	0	0
comp103716_c0_seq1	3.96	1.53	2.745	comp103716_c0_seq1	1.27	1.01	1.14	comp103716_c0_seq1	4.74	4.56	4.65	comp103716_c0_seq1	7.33	7.62	7.475	comp103716_c0_seq1	4.25	5.35	4.8
comp103744_c0_seq1	1.14	0.51	0.825	comp103744_c0_seq1	1.84	1.6	1.72	comp103744_c0_seq1	7.34	5.71	6.525	comp103744_c0_seq1	3.74	3.4	3.57	comp103744_c0_seq1	2.97	5.41	4.19
comp1037897_c0_seq1	0	0	0	comp1037897_c0_seq1	0.38	0	0.19	comp1037897_c0_seq1	0.96	0.45	0.705	comp1037897_c0_seq1	0	0	0	comp1037897_c0_seq1	0	0.13	0.065
comp103791_c0_seq1	0.79	0.82	0.805	comp103791_c0_seq1	1.43	1.18	1.305	comp103791_c0_seq1	7.76	6.12	6.94	comp103791_c0_seq1	3.62	3.72	3.67	comp103791_c0_seq1	2.77	7.1	4.935
comp10384195_c0_seq1	0	0	0	comp10384195_c0_seq1	0	0	0	comp10384195_c0_seq1	0	0	0	comp10384195_c0_seq1	0	0	0	comp10384195_c0_seq1	0	0	0
comp103892_c0_seq1	3.55	0.98	2.265	comp103892_c0_seq1	5.29	4.54	4.915	comp103892_c0_seq1	2.6	4.3	3.45	comp103892_c0_seq1	3.83	4.53	4.18	comp103892_c0_seq1	9.33	9.46	9.395
comp10390707_c0_seq1	0	0	0	comp10390707_c0_seq1	0	0	0	comp10390707_c0_seq1	0.39	0.15	0.27	comp10390707_c0_seq1	0	0	0	comp10390707_c0_seq1	0	0	0
comp1039174_c0_seq1	0	0	0	comp1039174_c0_seq1	0.16	0	0.08	comp1039174_c0_seq1	0.23	0.27	0.25	comp1039174_c0_seq1	0.56	0.07	0.315	comp1039174_c0_seq1	0.39	0.29	0.34
comp10392466_c0_seq1	0	0	0	comp10392466_c0_seq1	0	0	0	comp10392466_c0_seq1	0	0	0	comp10392466_c0_seq1	0	0	0	comp10392466_c0_seq1	0	0	0
comp103988_c0_seq1	2.19	1.31	1.75	comp103988_c0_seq1	2.45	2.21	2.33	comp103988_c0_seq1	8.46	7.8	8.13	comp103988_c0_seq1	9.32	6.15	7.735	comp103988_c0_seq1	6.08	10.73	8.405
comp10401755_c0_seq1	0	0	0	comp10401755_c0_seq1	0	0	0	comp10401755_c0_seq1	0	0	0	comp10401755_c0_seq1	0	0	0	comp10401755_c0_seq1	0	0	0
comp104105_c0_seq1	4.67	1.51	3.09	comp104105_c0_seq1	3.88	1.03	2.455	comp104105_c0_seq1	3.3	3.5	3.4	comp104105_c0_seq1	7.67	6.39	7.03	comp104105_c0_seq1	4.81	4.84	4.825
comp104114_c0_seq1	2.84	1.6	2.22	comp104114_c0_seq1	1.54	0.95	1.245	comp104114_c0_seq1	4.44	4.35	4.395	comp104114_c0_seq1	7.23	8.01	7.62	comp104114_c0_seq1	5.92	7.96	6.94
comp104137_c0_seq1	1.55	1.16	1.355	comp104137_c0_seq1	1.76	1.64	1.7	comp104137_c0_seq1	5.9	4.7	5.3	comp104137_c0_seq1	3.39	3.11	3.25	comp104137_c0_seq1	4.27	5.33	4.8
comp1041448_c0_seq1	0	0	0	comp1041448_c0_seq1	0	3.35	1.675	comp1041448_c0_seq1	0	0	0	comp1041448_c0_seq1	0	0	0	comp1041448_c0_seq1	0	0	0
comp10416415_c0_seq1	0	0	0	comp10416415_c0_seq1	0	0	0	comp10416415_c0_seq1	0	0	0	comp10416415_c0_seq1	0	0	0	comp10416415_c0_seq1	0	0	0
comp104210_c0_seq1	1.4	0.47	0.935	comp104210_c0_seq1	0.22	0.2	0.21	comp104210_c0_seq1	1.31	0.87	1.09	comp104210_c0_seq1	1.55	1.47	1.51	comp104210_c0_seq1	1.17	2.04	1.605
comp104214_c0_seq1	2.39	1.19	1.79	comp104214_c0_seq1	1.29	1	1.145	comp104214_c0_seq1	4.88	4.92	4.9	comp104214_c0_seq1	5.75	5.43	5.59	comp104214_c0_seq1	3.85	5.62	4.735
comp1042342_c0_seq1	0	0	0	comp1042342_c0_seq1	0	0	0	comp1042342_c0_seq1	0	0	0	comp1042342_c0_seq1	0.18	0	0.09	comp1042342_c0_seq1	0.12	0.13	0.125
comp104281_c0_seq1	2.29	0.28	1.285	comp104281_c0_seq1	3.18	4.5	3.84	comp104281_c0_seq1	2.84	2.32	2.58	comp104281_c0_seq1	0.84	0.83	0.835	comp104281_c0_seq1	1.59	2.65	2.12
comp104298_c0_seq1	6.65	3.05	4.85	comp104298_c0_seq1	3.07	2.12	2.595	comp104298_c0_seq1	7.04	9.33	8.185	comp104298_c0_seq1	15.54	14.43	14.985	comp104298_c0_seq1	6.86	10.27	8.565
comp104312_c0_seq1	3.75	2.45	3.1	comp104312_c0_seq1	4.2	3.26	3.73	comp104312_c0_seq1	14.84	9.59	12.215	comp104312_c0_seq1	3.64	2.81	3.225	comp104312_c0_seq1	3.09	6.56	4.825
comp104349_c0_seq1	2.79	0.66	1.725	comp104349_c0_seq1	2.89	1.7	2.295	comp104349_c0_seq1	5.92	6.3	6.11	comp104349_c0_seq1	12.4	12.04	12.22	comp104349_c0_seq1	5.5	5.06	5.28
comp104413_c0_seq1	0.89	0.42	0.655	comp104413_c0_seq1	0.23	0.22	0.225	comp104413_c0_seq1	5.01	3.87	4.44	comp104413_c0_seq1	4.36	4.52	4.44	comp104413_c0_seq1	3.83	6.52	5.175
comp104431_c0_seq1	6.48	2.03	4.255	comp104431_c0_seq1	9.57	4.08	6.825	comp104431_c0_seq1	12.73	11.78	12.255	comp104431_c0_seq1	5.86	5.82	5.84	comp104431_c0_seq1	6.45	8.31	7.38
comp1044410_c0_seq1	0	0	0	comp1044410_c0_seq1	0	0.04	0.02	comp1044410_c0_seq1	0.03	0.17	0.1	comp1044410_c0_seq1	0.44	0.28	0.36	comp1044410_c0_seq1	0.28	0.54	0.41
comp104455_c0_seq1	1.96	0.51	1.235	comp104455_c0_seq1	2.94	2.24	2.59	comp104455_c0_seq1	0.82	0.57	0.695	comp104455_c0_seq1	1.95	2.35	2.15	comp104455_c0_seq1	1	2.55	1.775
comp10447015_c0_seq1	0	0	0	comp10447015_c0_seq1	0	0	0	comp10447015_c0_seq1	0	0	0	comp10447015_c0_seq1	0	0	0	comp10447015_c0_seq1	0	0	0
comp104474_c0_seq1	4	0.33	2.165	comp104474_c0_seq1	1.4	2.11	1.755	comp104474_c0_seq1	1.2	1.79	1.495	comp104474_c0_seq1	3.67	4.87	4.27	comp104474_c0_seq1	3.35	4.01	3.68
comp104486_c0_seq1	3.43	1.28	2.355	comp104486_c0_seq1	2.62	1.8	2.21	comp104486_c0_seq1	9.27	10.36	9.815	comp104486_c0_seq1	10.78	9.94	10.36	comp104486_c0_seq1	5.98	9.65	7.815
comp10449072_c0_seq1	0	0	0	comp10449072_c0_seq1	0	0	0	comp10449072_c0_seq1	0	0	0	comp10449072_c0_seq1	0	0	0	comp10449072_c0_seq1	0	0	0
comp1044999_c0_seq1	0	0	0	comp1044999_c0_seq1	0	0	0	comp1044999_c0_seq1	0	0	0	comp1044999_c0_seq1	0	0	0	comp1044999_c0_seq1	0	0	0
comp104503_c0_seq1	1.57	0.55	1.06	comp104503_c0_seq1	8.61	4.52	6.565	comp104503_c0_seq1	13.38	14.85	14.115	comp104503_c0_seq1	2.49	1.1	1.795	comp104503_c0_seq1	2.39	4.53	3.46
comp1045553_c0_seq1	0	0.1	0.05	comp1045553_c0_seq1	0	0	0	comp1045553_c0_seq1	0	0.11	0.055	comp1045553_c0_seq1	0	0	0	comp1045553_c0_seq1	0	0	0
comp10456174_c0_seq1	0	0	0	comp10456174_c0_seq1	0	0	0	comp10456174_c0_seq1	0	0	0	comp10456174_c0_seq1	0	0	0	comp10456174_c0_seq1	0	0	0
comp104584_c0_seq1	2.52	0.8	1.66	comp104584_c0_seq1	0.3	0.73	0.515	comp104584_c0_seq1	3.13	2.3	2.715	comp104584_c0_seq1	5.09	5.19	5.14	comp104584_c0_seq1	4.8	5.61	5.205
comp104689_c0_seq1	4.28	2.65	3.465	comp104689_c0_seq1	4.15	3.6	3.875	comp104689_c0_seq1	6.34	8.64	7.49	comp104689_c0_seq1	3.95	5.78	4.865	comp104689_c0_seq1	3.51	6.06	4.785
comp1047218_c0_seq1	0	0	0	comp1047218_c0_seq1	0	0	0	comp1047218_c0_seq1	0	0	0	comp1047218_c0_seq1	0	0	0	comp1047218_c0_seq1	0	0	0
comp1047347_c0_seq1	0	0.18	0.09	comp1047347_c0_seq1	0	0	0	comp1047347_c0_seq1	0	0	0	comp1047347_c0_seq1	0	0	0	comp1047347_c0_seq1	0	0.12	0.06
comp1047459_c0_seq1	0.21	0	0.105	comp1047459_c0_seq1	0	0.21	0.105	comp1047459_c0_seq1	0	0	0	comp1047459_c0_seq1	0	0.14	0.07	comp1047459_c0_seq1	0	0	0
comp104754_c0_seq1	1.65	1.15	1.4	comp104754_c0_seq1	0	0.09	0.045	comp104754_c0_seq1	4.27	3.49	3.88	comp104754_c0_seq1	5.23	4.47	4.85	comp104754_c0_seq1	1.92	5.07	3.495
comp1048015_c0_seq1	0.2	0	0.1	comp1048015_c0_seq1	1.18	0.2	0.69	comp1048015_c0_seq1	0.44	0.52	0.48	comp1048015_c0_seq1	0	0	0	comp1048015_c0_seq1	0.1	0.42	0.26
comp1048306_c0_seq1	0	0	0	comp1048306_c0_seq1	0	0	0	comp1048306_c0_seq1	0	0	0	comp1048306_c0_seq1	0.4	0	0.2	comp1048306_c0_seq1	0	0.14	0.07
comp1048393_c0_seq1	0.2	0	0.1	comp1048393_c0_seq1	0	0	0	comp1048393_c0_seq1	0.45	0	0.225	comp1048393_c0_seq1	0	0	0	comp1048393_c0_seq1	0.1	0	0.05
comp10485595_c0_seq1	0	0	0	comp10485595_c0_seq1	0	0	0	comp10485595_c0_seq1	0	0	0	comp10485595_c0_seq1	0	0	0	comp10485595_c0_seq1	0	0	0
comp10488747_c0_seq1	0	0	0	comp10488747_c0_seq1	0	0	0	comp10488747_c0_seq1	0	0	0	comp10488747_c0_seq1	0	0	0	comp10488747_c0_seq1	0	0	0
comp1049115_c0_seq1	0	0.13	0.065	comp1049115_c0_seq1	0	0	0	comp1049115_c0_seq1	0.72	0.14	0.43	comp1049115_c0_seq1	0.12	0.11	0.115	comp1049115_c0_seq1	0.08	0.09	0.085
comp104923_c0_seq1	16.29	27.68	21.985	comp104923_c0_seq1	8	10.14	9.07	comp104923_c0_seq1	5.05	2.7	3.875	comp104923_c0_seq1	0.61	2.77	1.69	comp104923_c0_seq1	0.52	1.43	0.975
comp104928_c0_seq1	5.73	3.24	4.485	comp104928_c0_seq1	1.82	2.16	1.99	comp104928_c0_seq1	9.24	7.65	8.445	comp104928_c0_seq1	13.79	13.95	13.87	comp104928_c0_seq1	12.22	15.04	13.63
comp104939_c0_seq1	3.04	2.23	2.635	comp104939_c0_seq1	6.91	4.28	5.595	comp104939_c0_seq1	5.08	6.43	5.755	comp104939_c0_seq1	6.78	4.65	5.715	comp104939_c0_seq1	4.89	4.43	4.66
comp10495718_c0_seq1	0	0	0	comp10495718_c0_seq1	0	0	0	comp10495718_c0_seq1	0	0	0	comp10495718_c0_seq1	0	0	0	comp10495718_c0_seq1	0	0	0
comp10500318_c0_seq1	0	0	0	comp10500318_c0_seq1	0	0	0	comp10500318_c0_seq1	0	0	0	comp10500318_c0_seq1	0	0	0	comp10500318_c0_seq1	0	0	0
comp105003_c0_seq1	2.97	1.91	2.44	comp105003_c0_seq1	2.8	2.13	2.465	comp105003_c0_seq1	6.09	7.13	6.61	comp105003_c0_seq1	5.6	5.29	5.445	comp105003_c0_seq1	3.68	5.38	4.53
comp10506044_c0_seq1	0	0	0	comp10506044_c0_seq1	0	0	0	comp10506044_c0_seq1	0	0.19	0.095	comp10506044_c0_seq1	0	0.14	0.07	comp10506044_c0_seq1	0	0	0
comp1050749_c0_seq1	0.08	0	0.04	comp1050749_c0_seq1	0.12	0	0.06	comp1050749_c0_seq1	0.12	0	0.06	comp1050749_c0_seq1	0.25	0.11	0.18	comp1050749_c0_seq1	0.22	0.13	0.175
comp1050935_c0_seq1	0	0.2	0.1	comp1050935_c0_seq1	0	0.52	0.26	comp1050935_c0_seq1	0.09	0.11	0.1	comp1050935_c0_seq1	0.1	0.26	0.18	comp1050935_c0_seq1	0	0.07	0.035
comp105127_c0_seq1	0.87	0.81	0.84	comp105127_c0_seq1	0.12	0.08	0.1	comp105127_c0_seq1	4.44	3.44	3.94	comp105127_c0_seq1	5.45	4.1	4.775	comp105127_c0_seq1	3.52	6.29	4.905
comp105143_c0_seq1	5.12	1.64	3.38	comp105143_c0_seq1	4.24	4.48	4.36	comp105143_c0_seq1	7.46	8.76	8.11	comp105143_c0_seq1	9.26	10.23	9.745	comp105143_c0_seq1	7.19	8.97	8.08
comp105178_c0_seq1	0	0	0	comp105178_c0_seq1	0.53	0	0.265	comp105178_c0_seq1	0.13	0	0.065	comp105178_c0_seq1	0	0	0	comp105178_c0_seq1	0	0	0
comp105178_c1_seq1	2.06	0.74	1.4	comp105178_c1_seq1	0.32	1.05	0.685	comp105178_c1_seq1	6.06	5.08	5.57	comp105178_c1_seq1	13.3	14.56	13.93	comp105178_c1_seq1	8.1	11.01	9.555
comp10518_c0_seq1	0	0	0	comp10518_c0_seq1	0	0	0	comp10518_c0_seq1	0	0	0	comp10518_c0_seq1	0	0	0	comp10518_c0_seq1	0	0	0
comp105216_c0_seq1	1.89	1.3	1.595	comp105216_c0_seq1	1.17	1.1	1.135	comp105216_c0_seq1	7.85	5.86	6.855	comp105216_c0_seq1	4.18	3.3	3.74	comp105216_c0_seq1	3.86	5.37	4.615
comp105244_c0_seq1	1.07	0.93	1	comp105244_c0_seq1	9.86	5.09	7.475	comp105244_c0_seq1	9.03	11.72	10.375	comp105244_c0_seq1	8.05	7.19	7.62	comp105244_c0_seq1	6.62	10.79	8.705
comp1052599_c0_seq1	0	1.06	0.53	comp1052599_c0_seq1	0	0	0	comp1052599_c0_seq1	0	0	0	comp1052599_c0_seq1	0.2	0.18	0.19	comp1052599_c0_seq1	0.14	0	0.07
comp105274_c0_seq1	2.85	0.29	1.57	comp105274_c0_seq1	5.57	2.27	3.92	comp105274_c0_seq1	9.63	11.2	10.415	comp105274_c0_seq1	2.22	1.33	1.775	comp105274_c0_seq1	1.73	2.17	1.95
comp105310_c0_seq1	3.43	1.54	2.485	comp105310_c0_seq1	13.29	17.44	15.365	comp105310_c0_seq1	5.38	6.29	5.835	comp105310_c0_seq1	4.39	4.29	4.34	comp105310_c0_seq1	10.68	8.85	9.765
comp105323_c0_seq1	2.48	0.72	1.6	comp105323_c0_seq1	1.84	1.39	1.615	comp105323_c0_seq1	6.72	6.26	6.49	comp105323_c0_seq1	5.73	4.83	5.28	comp105323_c0_seq1	2.84	4.76	3.8
comp105346_c0_seq1	2.79	1.26	2.025	comp105346_c0_seq1	7.08	6.56	6.82	comp105346_c0_seq1	8.84	9.31	9.075	comp105346_c0_seq1	3.85	3.73	3.79	comp105346_c0_seq1	3.82	4.87	4.345
comp105373_c0_seq1	2.49	0.76	1.625	comp105373_c0_seq1	5.13	2.78	3.955	comp105373_c0_seq1	6.1	6.58	6.34	comp105373_c0_seq1	4.99	4.01	4.5	comp105373_c0_seq1	4.79	6.87	5.83
comp105379_c0_seq1	27.91	10.06	18.985	comp105379_c0_seq1	1.95	3.05	2.5	comp105379_c0_seq1	4.97	6.4	5.685	comp105379_c0_seq1	5.43	6.75	6.09	comp105379_c0_seq1	4.07	4.3	4.185
comp105395_c0_seq1	1.28	0.83	1.055	comp105395_c0_seq1	1.5	0.95	1.225	comp105395_c0_seq1	4.42	3.75	4.085	comp105395_c0_seq1	4.65	4.79	4.72	comp105395_c0_seq1	4.02	6.62	5.32
comp1054038_c0_seq1	0	0	0	comp1054038_c0_seq1	0	0	0	comp1054038_c0_seq1	0.17	0.2	0.185	comp1054038_c0_seq1	0	0	0	comp1054038_c0_seq1	0.24	0.49	0.365
comp10540_c0_seq1	0	0	0	comp10540_c0_seq1	0	0	0	comp10540_c0_seq1	0	0	0	comp10540_c0_seq1	0	0	0	comp10540_c0_seq1	0	0	0
comp105426_c0_seq1	3.38	1.98	2.68	comp105426_c0_seq1	1.24	0.71	0.975	comp105426_c0_seq1	6.39	6.51	6.45	comp105426_c0_seq1	3.65	2.26	2.955	comp105426_c0_seq1	2.51	4.91	3.71
comp1055272_c0_seq1	0	0	0	comp1055272_c0_seq1	0.3	0.62	0.46	comp1055272_c0_seq1	0	0	0	comp1055272_c0_seq1	0	0	0	comp1055272_c0_seq1	0.72	0.54	0.63
comp1055436_c0_seq1	0.22	0.34	0.28	comp1055436_c0_seq1	0	0.22	0.11	comp1055436_c0_seq1	1.45	0.19	0.82	comp1055436_c0_seq1	0	0.44	0.22	comp1055436_c0_seq1	0	0.11	0.055
comp105579_c0_seq1	6.83	0.69	3.76	comp105579_c0_seq1	14.08	7.16	10.62	comp105579_c0_seq1	7.57	11.5	9.535	comp105579_c0_seq1	9.12	8.47	8.795	comp105579_c0_seq1	14.75	13.73	14.24
comp105589_c0_seq1	8.77	2.53	5.65	comp105589_c0_seq1	3.37	3.1	3.235	comp105589_c0_seq1	6.82	8.62	7.72	comp105589_c0_seq1	10.46	10.09	10.275	comp105589_c0_seq1	6.37	8.53	7.45
comp1056076_c0_seq1	0.2	0	0.1	comp1056076_c0_seq1	0	0	0	comp1056076_c0_seq1	0	0	0	comp1056076_c0_seq1	0	0	0	comp1056076_c0_seq1	0	0	0
comp105620_c0_seq1	4.55	2.49	3.52	comp105620_c0_seq1	7.21	3.22	5.215	comp105620_c0_seq1	14.99	18.31	16.65	comp105620_c0_seq1	4.31	2.19	3.25	comp105620_c0_seq1	3.33	7.16	5.245
comp105673_c0_seq1	0.22	0.5	0.36	comp105673_c0_seq1	0.87	0.49	0.68	comp105673_c0_seq1	2.72	2.34	2.53	comp105673_c0_seq1	4.39	3.9	4.145	comp105673_c0_seq1	2.82	5.78	4.3
comp105717_c0_seq1	2.62	0.75	1.685	comp105717_c0_seq1	1.54	1.9	1.72	comp105717_c0_seq1	7.95	6.85	7.4	comp105717_c0_seq1	8.92	8.75	8.835	comp105717_c0_seq1	7.48	10.95	9.215
comp105720_c0_seq1	4.69	1.33	3.01	comp105720_c0_seq1	15.88	5.57	10.725	comp105720_c0_seq1	3.36	9.13	6.245	comp105720_c0_seq1	2.87	0.54	1.705	comp105720_c0_seq1	0.65	0.53	0.59
comp105784_c0_seq1	0.21	0.88	0.545	comp105784_c0_seq1	2.57	2.42	2.495	comp105784_c0_seq1	7.88	8.95	8.415	comp105784_c0_seq1	5.25	5.79	5.52	comp105784_c0_seq1	4.38	6.82	5.6
comp105797_c0_seq1	0.98	1.38	1.18	comp105797_c0_seq1	1.04	0.96	1	comp105797_c0_seq1	4.23	4.02	4.125	comp105797_c0_seq1	5.17	4.41	4.79	comp105797_c0_seq1	3.12	4.67	3.895
comp105893_c0_seq1	4.03	1.11	2.57	comp105893_c0_seq1	5.07	5.42	5.245	comp105893_c0_seq1	4.06	5.02	4.54	comp105893_c0_seq1	2.2	1.83	2.015	comp105893_c0_seq1	3.04	2.79	2.915
comp10590868_c0_seq1	0	0	0	comp10590868_c0_seq1	0	0	0	comp10590868_c0_seq1	0	0	0	comp10590868_c0_seq1	0	0	0	comp10590868_c0_seq1	0	0	0
comp105924_c0_seq1	3.21	1.83	2.52	comp105924_c0_seq1	5.43	2.96	4.195	comp105924_c0_seq1	11.26	11.91	11.585	comp105924_c0_seq1	6.12	3.78	4.95	comp105924_c0_seq1	6.61	10.77	8.69
comp1059661_c0_seq1	0	0	0	comp1059661_c0_seq1	0	0	0	comp1059661_c0_seq1	0.32	0	0.16	comp1059661_c0_seq1	0.16	0	0.08	comp1059661_c0_seq1	0	0	0
comp106122_c0_seq1	0.44	0.58	0.51	comp106122_c0_seq1	23.43	10.18	16.805	comp106122_c0_seq1	10.5	14.39	12.445	comp106122_c0_seq1	5.37	2.48	3.925	comp106122_c0_seq1	7.85	5.84	6.845
comp106134_c0_seq1	1.45	0.8	1.125	comp106134_c0_seq1	2.07	2.04	2.055	comp106134_c0_seq1	8.63	8.33	8.48	comp106134_c0_seq1	6.62	5.99	6.305	comp106134_c0_seq1	4.72	7.64	6.18
comp1061835_c0_seq1	0.52	0.12	0.32	comp1061835_c0_seq1	0	0.08	0.04	comp1061835_c0_seq1	0.47	0.62	0.545	comp1061835_c0_seq1	0.05	0.05	0.05	comp1061835_c0_seq1	0.04	0.08	0.06
comp106290_c0_seq1	15.5	8.5	12	comp106290_c0_seq1	2.47	2.42	2.445	comp106290_c0_seq1	3.89	7.25	5.57	comp106290_c0_seq1	8.41	11.07	9.74	comp106290_c0_seq1	7.38	6.75	7.065
comp106298_c0_seq1	4.05	0.93	2.49	comp106298_c0_seq1	2.05	1.48	1.765	comp106298_c0_seq1	7.26	9.77	8.515	comp106298_c0_seq1	14.88	15.89	15.385	comp106298_c0_seq1	6.32	9.52	7.92
comp106437_c0_seq1	2.53	1.12	1.825	comp106437_c0_seq1	0.92	0.94	0.93	comp106437_c0_seq1	6.25	5.61	5.93	comp106437_c0_seq1	3.12	3.1	3.11	comp106437_c0_seq1	2.26	4.22	3.24
comp106438_c0_seq1	0.89	0.69	0.79	comp106438_c0_seq1	2.22	2.23	2.225	comp106438_c0_seq1	7.34	8.34	7.84	comp106438_c0_seq1	6.45	6.51	6.48	comp106438_c0_seq1	5.37	10.11	7.74
comp1064616_c0_seq1	2.53	2.29	2.41	comp1064616_c0_seq1	0	0.2	0.1	comp1064616_c0_seq1	0	0.34	0.17	comp1064616_c0_seq1	0.29	0.78	0.535	comp1064616_c0_seq1	0	0	0
comp106464_c0_seq1	7.06	1.99	4.525	comp106464_c0_seq1	3.74	4.03	3.885	comp106464_c0_seq1	5.8	8.28	7.04	comp106464_c0_seq1	5.55	7.68	6.615	comp106464_c0_seq1	6.18	7.2	6.69
comp106493_c0_seq1	5.19	2.28	3.735	comp106493_c0_seq1	5.2	2.51	3.855	comp106493_c0_seq1	5.9	7.69	6.795	comp106493_c0_seq1	6.2	7.13	6.665	comp106493_c0_seq1	4.67	5.98	5.325
comp106618_c0_seq1	1.77	0.27	1.02	comp106618_c0_seq1	1.98	2.65	2.315	comp106618_c0_seq1	3.53	2.98	3.255	comp106618_c0_seq1	4.09	3.78	3.935	comp106618_c0_seq1	5.2	6.94	6.07
comp106637_c0_seq1	9.32	2.51	5.915	comp106637_c0_seq1	2.57	1.87	2.22	comp106637_c0_seq1	9.94	6.44	8.19	comp106637_c0_seq1	2.44	1.69	2.065	comp106637_c0_seq1	3.7	6.18	4.94
comp10667615_c0_seq1	0	0	0	comp10667615_c0_seq1	0	0	0	comp10667615_c0_seq1	0	0	0	comp10667615_c0_seq1	0	0	0	comp10667615_c0_seq1	0	0	0
comp1066935_c0_seq1	0.34	0	0.17	comp1066935_c0_seq1	0	0.34	0.17	comp1066935_c0_seq1	0	0.43	0.215	comp1066935_c0_seq1	0	0	0	comp1066935_c0_seq1	0	0.09	0.045
comp106738_c0_seq1	0.93	0.44	0.685	comp106738_c0_seq1	0.53	0.3	0.415	comp106738_c0_seq1	4.22	3.42	3.82	comp106738_c0_seq1	3.15	3.21	3.18	comp106738_c0_seq1	2.39	4.34	3.365
comp106749_c0_seq1	2.75	1.69	2.22	comp106749_c0_seq1	3.36	1.19	2.275	comp106749_c0_seq1	9.35	6.21	7.78	comp106749_c0_seq1	2.47	2.54	2.505	comp106749_c0_seq1	2.65	5.1	3.875
comp10675244_c0_seq1	0	0	0	comp10675244_c0_seq1	0	0	0	comp10675244_c0_seq1	0	0	0	comp10675244_c0_seq1	0	0	0	comp10675244_c0_seq1	0	0	0
comp106754_c0_seq1	3.22	0.92	2.07	comp106754_c0_seq1	3.27	3.04	3.155	comp106754_c0_seq1	8.21	7.41	7.81	comp106754_c0_seq1	14.08	11.24	12.66	comp106754_c0_seq1	7.61	6.81	7.21
comp1067556_c0_seq1	0	0	0	comp1067556_c0_seq1	0	0	0	comp1067556_c0_seq1	0	0	0	comp1067556_c0_seq1	0	0	0	comp1067556_c0_seq1	0	0	0
comp106788_c0_seq1	3.65	1.71	2.68	comp106788_c0_seq1	2.33	2.01	2.17	comp106788_c0_seq1	7.62	8.38	8	comp106788_c0_seq1	9.85	9.36	9.605	comp106788_c0_seq1	9.06	10.71	9.885
comp106812_c0_seq1	1.09	0.52	0.805	comp106812_c0_seq1	4.76	2.31	3.535	comp106812_c0_seq1	4.65	5.96	5.305	comp106812_c0_seq1	2.32	2.18	2.25	comp106812_c0_seq1	2.31	3.3	2.805
comp106820_c0_seq1	0.63	0.37	0.5	comp106820_c0_seq1	0	0	0	comp106820_c0_seq1	1.95	1.63	1.79	comp106820_c0_seq1	9.4	7.74	8.57	comp106820_c0_seq1	3.89	7.09	5.49
comp106825_c0_seq1	3.67	3.01	3.34	comp106825_c0_seq1	1.16	2.16	1.66	comp106825_c0_seq1	3.23	4.07	3.65	comp106825_c0_seq1	7.78	5.89	6.835	comp106825_c0_seq1	6.69	9.22	7.955
comp1068483_c0_seq1	0.43	0	0.215	comp1068483_c0_seq1	0	0	0	comp1068483_c0_seq1	0	0	0	comp1068483_c0_seq1	0	0	0	comp1068483_c0_seq1	0	0	0
comp1068494_c0_seq1	0	0	0	comp1068494_c0_seq1	0	0	0	comp1068494_c0_seq1	0.24	0	0.12	comp1068494_c0_seq1	0	0	0	comp1068494_c0_seq1	0	0	0
comp106858_c0_seq1	0.34	0.32	0.33	comp106858_c0_seq1	4.12	0.97	2.545	comp106858_c0_seq1	7.03	8.63	7.83	comp106858_c0_seq1	4.01	2.52	3.265	comp106858_c0_seq1	3.09	5.56	4.325
comp106859_c0_seq1	0.42	0.72	0.57	comp106859_c0_seq1	6.83	3.21	5.02	comp106859_c0_seq1	11.14	8.06	9.6	comp106859_c0_seq1	4.44	4.69	4.565	comp106859_c0_seq1	4.02	7.88	5.95
comp10686530_c0_seq1	0	0	0	comp10686530_c0_seq1	0	0	0	comp10686530_c0_seq1	0	0	0	comp10686530_c0_seq1	0	0	0	comp10686530_c0_seq1	0	0	0
comp106891_c0_seq1	1.36	0.83	1.095	comp106891_c0_seq1	3.02	2.74	2.88	comp106891_c0_seq1	9.72	8.78	9.25	comp106891_c0_seq1	3.93	3.6	3.765	comp106891_c0_seq1	3.55	5.9	4.725
comp1069224_c0_seq1	0.05	0.04	0.045	comp1069224_c0_seq1	0.14	0.05	0.095	comp1069224_c0_seq1	0.1	0.29	0.195	comp1069224_c0_seq1	0.04	0.1	0.07	comp1069224_c0_seq1	0	0.08	0.04
comp1069456_c0_seq1	0	0	0	comp1069456_c0_seq1	0.52	0.36	0.44	comp1069456_c0_seq1	0.12	0.22	0.17	comp1069456_c0_seq1	0.07	0.06	0.065	comp1069456_c0_seq1	0.05	0.05	0.05
comp106968_c0_seq1	4.6	3.26	3.93	comp106968_c0_seq1	2.03	1.62	1.825	comp106968_c0_seq1	2.96	3.19	3.075	comp106968_c0_seq1	3.2	4.04	3.62	comp106968_c0_seq1	3.02	3.38	3.2
comp1069700_c0_seq1	0	0.39	0.195	comp1069700_c0_seq1	0	0.25	0.125	comp1069700_c0_seq1	0.37	0.66	0.515	comp1069700_c0_seq1	0.18	0	0.09	comp1069700_c0_seq1	0	0	0
comp1069749_c0_seq1	0.08	0	0.04	comp1069749_c0_seq1	0	0	0	comp1069749_c0_seq1	0.34	0.13	0.235	comp1069749_c0_seq1	0	0.16	0.08	comp1069749_c0_seq1	0.11	0.26	0.185
comp106978_c0_seq1	2.81	1.49	2.15	comp106978_c0_seq1	1.21	1.05	1.13	comp106978_c0_seq1	4.03	3.49	3.76	comp106978_c0_seq1	5.25	4.68	4.965	comp106978_c0_seq1	3.23	5.17	4.2
comp1070380_c0_seq1	0.82	0.3	0.56	comp1070380_c0_seq1	0	0.06	0.03	comp1070380_c0_seq1	0.22	0.16	0.19	comp1070380_c0_seq1	0	0.17	0.085	comp1070380_c0_seq1	0	0.14	0.07
comp107055_c0_seq1	0.88	0.3	0.59	comp107055_c0_seq1	0.65	0.83	0.74	comp107055_c0_seq1	3.29	2.2	2.745	comp107055_c0_seq1	4.2	4.35	4.275	comp107055_c0_seq1	2.42	3.69	3.055
comp1070852_c0_seq1	0	0	0	comp1070852_c0_seq1	0	0	0	comp1070852_c0_seq1	0	0	0	comp1070852_c0_seq1	0	0	0	comp1070852_c0_seq1	0	0	0
comp107090_c0_seq1	4.17	3.42	3.795	comp107090_c0_seq1	2.5	2.48	2.49	comp107090_c0_seq1	5.69	6.02	5.855	comp107090_c0_seq1	12.2	11.93	12.065	comp107090_c0_seq1	6.98	9.81	8.395
comp107107_c0_seq1	1.54	0.97	1.255	comp107107_c0_seq1	0.46	0.16	0.31	comp107107_c0_seq1	5.27	3.84	4.555	comp107107_c0_seq1	2.06	0.93	1.495	comp107107_c0_seq1	2.05	3.22	2.635
comp1071195_c0_seq1	0	0	0	comp1071195_c0_seq1	0.39	0.26	0.325	comp1071195_c0_seq1	0	0.23	0.115	comp1071195_c0_seq1	0	0	0	comp1071195_c0_seq1	0	0.14	0.07
comp1071202_c0_seq1	0.36	0.14	0.25	comp1071202_c0_seq1	0	0	0	comp1071202_c0_seq1	0	0.15	0.075	comp1071202_c0_seq1	0	0	0	comp1071202_c0_seq1	0	0.19	0.095
comp10718440_c0_seq1	0	0	0	comp10718440_c0_seq1	0	0	0	comp10718440_c0_seq1	0	0	0	comp10718440_c0_seq1	0	0	0	comp10718440_c0_seq1	0	0	0
comp107210_c0_seq1	5.79	2.39	4.09	comp107210_c0_seq1	3.43	3.81	3.62	comp107210_c0_seq1	3.89	7.57	5.73	comp107210_c0_seq1	10.1	11.79	10.945	comp107210_c0_seq1	6.16	6.39	6.275
comp107277_c0_seq1	0.08	0.92	0.5	comp107277_c0_seq1	10.31	5.84	8.075	comp107277_c0_seq1	3.93	6.65	5.29	comp107277_c0_seq1	2.35	0.95	1.65	comp107277_c0_seq1	3.11	3.59	3.35
comp107307_c0_seq1	1.03	1.52	1.275	comp107307_c0_seq1	16.33	12.06	14.195	comp107307_c0_seq1	11.71	15.55	13.63	comp107307_c0_seq1	2.88	1.45	2.165	comp107307_c0_seq1	1.59	5.01	3.3
comp10731520_c0_seq1	0	0	0	comp10731520_c0_seq1	0	0	0	comp10731520_c0_seq1	0	0	0	comp10731520_c0_seq1	0	0	0	comp10731520_c0_seq1	0	0	0
comp107346_c0_seq1	3.28	1.43	2.355	comp107346_c0_seq1	4.27	1.76	3.015	comp107346_c0_seq1	8.84	11.98	10.41	comp107346_c0_seq1	3.85	2.13	2.99	comp107346_c0_seq1	3.18	7.58	5.38
comp107424_c0_seq1	1.72	0.45	1.085	comp107424_c0_seq1	3.13	4.49	3.81	comp107424_c0_seq1	1.27	0.99	1.13	comp107424_c0_seq1	1.99	1.28	1.635	comp107424_c0_seq1	1.94	1.52	1.73
comp107454_c0_seq1	3.83	1.03	2.43	comp107454_c0_seq1	3.7	1.66	2.68	comp107454_c0_seq1	4.19	7.75	5.97	comp107454_c0_seq1	7.53	6.97	7.25	comp107454_c0_seq1	6.98	7.78	7.38
comp10746435_c0_seq1	0	0	0	comp10746435_c0_seq1	0	0	0	comp10746435_c0_seq1	0	0	0	comp10746435_c0_seq1	0	0	0	comp10746435_c0_seq1	0	0	0
comp1074779_c0_seq1	0	0.58	0.29	comp1074779_c0_seq1	0	0	0	comp1074779_c0_seq1	0	0	0	comp1074779_c0_seq1	0	0	0	comp1074779_c0_seq1	0	0	0
comp107485_c0_seq1	0.35	0.06	0.205	comp107485_c0_seq1	0.61	0.56	0.585	comp107485_c0_seq1	2.18	2.02	2.1	comp107485_c0_seq1	1.87	1.91	1.89	comp107485_c0_seq1	1.56	1.64	1.6
comp107527_c0_seq1	0.06	0.3	0.18	comp107527_c0_seq1	2.16	1.38	1.77	comp107527_c0_seq1	5.06	5.69	5.375	comp107527_c0_seq1	3.67	2.7	3.185	comp107527_c0_seq1	2.27	4	3.135
comp107544_c0_seq1	3.34	1.89	2.615	comp107544_c0_seq1	1.14	0.71	0.925	comp107544_c0_seq1	4.56	4.5	4.53	comp107544_c0_seq1	1.15	0.89	1.02	comp107544_c0_seq1	1.17	2.01	1.59
comp107596_c0_seq1	3.36	1.24	2.3	comp107596_c0_seq1	2.09	2.29	2.19	comp107596_c0_seq1	9.3	7.56	8.43	comp107596_c0_seq1	8.19	8.98	8.585	comp107596_c0_seq1	7.58	7.71	7.645
comp1075984_c0_seq1	0.14	0	0.07	comp1075984_c0_seq1	0	0	0	comp1075984_c0_seq1	0	0.24	0.12	comp1075984_c0_seq1	0	0	0	comp1075984_c0_seq1	0.07	0.23	0.15
comp107609_c0_seq1	0	0	0	comp107609_c0_seq1	0	0.53	0.265	comp107609_c0_seq1	0	0	0	comp107609_c0_seq1	0	0	0	comp107609_c0_seq1	0	0	0
comp1076217_c0_seq1	0.27	0	0.135	comp1076217_c0_seq1	0	0	0	comp1076217_c0_seq1	0.41	0	0.205	comp1076217_c0_seq1	0	0.36	0.18	comp1076217_c0_seq1	0.14	0	0.07
comp107636_c0_seq1	9.84	10.03	9.935	comp107636_c0_seq1	2.92	3.52	3.22	comp107636_c0_seq1	7.89	8.04	7.965	comp107636_c0_seq1	8.77	6.05	7.41	comp107636_c0_seq1	5.11	6.65	5.88
comp1076506_c0_seq1	0	0	0	comp1076506_c0_seq1	0	0	0	comp1076506_c0_seq1	0	0	0	comp1076506_c0_seq1	0	0	0	comp1076506_c0_seq1	0	0	0
comp107671_c0_seq1	2.67	1.64	2.155	comp107671_c0_seq1	5.31	3.89	4.6	comp107671_c0_seq1	7.29	7.96	7.625	comp107671_c0_seq1	8.18	8.72	8.45	comp107671_c0_seq1	8.01	10.07	9.04
comp1077017_c0_seq1	1.12	0.1	0.61	comp1077017_c0_seq1	0	0	0	comp1077017_c0_seq1	0.09	0.11	0.1	comp1077017_c0_seq1	0.19	0.17	0.18	comp1077017_c0_seq1	0.13	0.27	0.2
comp10772820_c0_seq1	0	0	0	comp10772820_c0_seq1	0	0	0	comp10772820_c0_seq1	0	0	0	comp10772820_c0_seq1	0	0	0	comp10772820_c0_seq1	0	0	0
comp1077824_c0_seq1	0	0.07	0.035	comp1077824_c0_seq1	0.7	0.96	0.83	comp1077824_c0_seq1	0	0	0	comp1077824_c0_seq1	0.07	0	0.035	comp1077824_c0_seq1	0.29	0.05	0.17
comp1078221_c0_seq1	0	0	0	comp1078221_c0_seq1	0	0	0	comp1078221_c0_seq1	0	0	0	comp1078221_c0_seq1	0	0	0	comp1078221_c0_seq1	0	0	0
comp107831_c0_seq1	2.72	2.18	2.45	comp107831_c0_seq1	1.49	0.55	1.02	comp107831_c0_seq1	2.99	3.4	3.195	comp107831_c0_seq1	1.76	0.86	1.31	comp107831_c0_seq1	2.43	4.01	3.22
comp10787517_c0_seq1	0	0	0	comp10787517_c0_seq1	0	0	0	comp10787517_c0_seq1	0	0	0	comp10787517_c0_seq1	0	0	0	comp10787517_c0_seq1	0	0	0
comp107905_c0_seq1	2.22	1.88	2.05	comp107905_c0_seq1	3.84	3.47	3.655	comp107905_c0_seq1	6.94	3.74	5.34	comp107905_c0_seq1	1.21	0.94	1.075	comp107905_c0_seq1	5.18	4.02	4.6
comp1079176_c0_seq1	0	0	0	comp1079176_c0_seq1	0	0	0	comp1079176_c0_seq1	0.15	0.17	0.16	comp1079176_c0_seq1	0	0	0	comp1079176_c0_seq1	0.2	0.11	0.155
comp10805972_c0_seq1	0	0	0	comp10805972_c0_seq1	0	0	0	comp10805972_c0_seq1	0	0	0	comp10805972_c0_seq1	0	0	0	comp10805972_c0_seq1	0	0	0
comp1080678_c0_seq1	0	0	0	comp1080678_c0_seq1	0.2	0	0.1	comp1080678_c0_seq1	0.1	0	0.05	comp1080678_c0_seq1	0.1	0.09	0.095	comp1080678_c0_seq1	0	0.07	0.035
comp1081060_c0_seq1	0.48	0	0.24	comp1081060_c0_seq1	0.36	0.25	0.305	comp1081060_c0_seq1	0.37	0	0.185	comp1081060_c0_seq1	0.18	0	0.09	comp1081060_c0_seq1	0.24	0.13	0.185
comp10823403_c0_seq1	0	0	0	comp10823403_c0_seq1	0	0	0	comp10823403_c0_seq1	0	0	0	comp10823403_c0_seq1	0	0	0	comp10823403_c0_seq1	0	0	0
comp1082529_c0_seq1	0	0	0	comp1082529_c0_seq1	0	3.32	1.66	comp1082529_c0_seq1	0	0	0	comp1082529_c0_seq1	0	0	0	comp1082529_c0_seq1	0	0	0
comp108256_c0_seq1	0.6	0.75	0.675	comp108256_c0_seq1	1.4	1.24	1.32	comp108256_c0_seq1	4.98	5.01	4.995	comp108256_c0_seq1	5.35	6.77	6.06	comp108256_c0_seq1	3.73	7.39	5.56
comp108257_c0_seq1	1.14	0.49	0.815	comp108257_c0_seq1	1.56	1.45	1.505	comp108257_c0_seq1	2.99	3.83	3.41	comp108257_c0_seq1	5.45	5.49	5.47	comp108257_c0_seq1	4.17	5.42	4.795
comp108271_c0_seq1	3.67	0.99	2.33	comp108271_c0_seq1	1.51	1.47	1.49	comp108271_c0_seq1	5.22	6.21	5.715	comp108271_c0_seq1	12.19	9.3	10.745	comp108271_c0_seq1	7.05	11.33	9.19
comp108298_c0_seq1	2.1	0.73	1.415	comp108298_c0_seq1	1.71	1.14	1.425	comp108298_c0_seq1	8.42	7.19	7.805	comp108298_c0_seq1	8.72	6.7	7.71	comp108298_c0_seq1	4.65	6.7	5.675
comp1083069_c0_seq1	0.49	0.27	0.38	comp1083069_c0_seq1	0	0.14	0.07	comp1083069_c0_seq1	0.19	0.35	0.27	comp1083069_c0_seq1	0.1	0.05	0.075	comp1083069_c0_seq1	0.22	0.45	0.335
comp10831559_c0_seq1	0	0	0	comp10831559_c0_seq1	0	0	0	comp10831559_c0_seq1	0	0	0	comp10831559_c0_seq1	0	0	0	comp10831559_c0_seq1	0	0	0
comp10836686_c0_seq1	0	0	0	comp10836686_c0_seq1	0	0	0	comp10836686_c0_seq1	0	0	0	comp10836686_c0_seq1	0	0	0	comp10836686_c0_seq1	0	0	0
comp108426_c0_seq1	6.25	5.5	5.875	comp108426_c0_seq1	0.65	0.96	0.805	comp108426_c0_seq1	6.5	4.72	5.61	comp108426_c0_seq1	6.54	6.94	6.74	comp108426_c0_seq1	3.94	5.48	4.71
comp108457_c0_seq1	0.52	0	0.26	comp108457_c0_seq1	0	0	0	comp108457_c0_seq1	0	0	0	comp108457_c0_seq1	0	0	0	comp108457_c0_seq1	0	0	0
comp108457_c0_seq2	0	0	0	comp108457_c0_seq2	0	0	0	comp108457_c0_seq2	0	0	0	comp108457_c0_seq2	0	0	0	comp108457_c0_seq2	0	0	0
comp108514_c0_seq1	13.81	6.37	10.09	comp108514_c0_seq1	2.1	2.36	2.23	comp108514_c0_seq1	7.49	6.8	7.145	comp108514_c0_seq1	9.48	9.17	9.325	comp108514_c0_seq1	7.55	8.55	8.05
comp1085559_c0_seq1	0	0	0	comp1085559_c0_seq1	0	0	0	comp1085559_c0_seq1	0	0	0	comp1085559_c0_seq1	0	0	0	comp1085559_c0_seq1	0	0	0
comp108626_c0_seq1	1.09	0.18	0.635	comp108626_c0_seq1	4.85	5.83	5.34	comp108626_c0_seq1	11.67	9.82	10.745	comp108626_c0_seq1	4.91	5.43	5.17	comp108626_c0_seq1	4.63	5.04	4.835
comp108639_c0_seq1	2.42	1.15	1.785	comp108639_c0_seq1	2.26	1.45	1.855	comp108639_c0_seq1	6.64	5.58	6.11	comp108639_c0_seq1	4.75	3.97	4.36	comp108639_c0_seq1	4.03	5.71	4.87
comp108641_c0_seq1	2.31	2.72	2.515	comp108641_c0_seq1	10.05	6.89	8.47	comp108641_c0_seq1	14.59	17.08	15.835	comp108641_c0_seq1	2.75	1.4	2.075	comp108641_c0_seq1	5.5	5.77	5.635
comp108666_c0_seq1	2.85	0.78	1.815	comp108666_c0_seq1	2.78	1.52	2.15	comp108666_c0_seq1	7.34	7.17	7.255	comp108666_c0_seq1	7.21	7.13	7.17	comp108666_c0_seq1	6.08	9.09	7.585
comp108689_c0_seq1	2.13	0.62	1.375	comp108689_c0_seq1	1.32	1.94	1.63	comp108689_c0_seq1	5.59	5.5	5.545	comp108689_c0_seq1	1.75	1.13	1.44	comp108689_c0_seq1	26.92	17.3	22.11
comp108819_c0_seq1	2.47	0.72	1.595	comp108819_c0_seq1	1.96	2	1.98	comp108819_c0_seq1	4.87	5.64	5.255	comp108819_c0_seq1	8.08	9.06	8.57	comp108819_c0_seq1	5.95	6.28	6.115
comp108822_c0_seq1	2.98	1.24	2.11	comp108822_c0_seq1	4.04	2.59	3.315	comp108822_c0_seq1	8.65	7.85	8.25	comp108822_c0_seq1	4.58	4.49	4.535	comp108822_c0_seq1	5.27	8.75	7.01
comp108823_c0_seq1	4.88	3.32	4.1	comp108823_c0_seq1	2.78	3.53	3.155	comp108823_c0_seq1	8.59	6.53	7.56	comp108823_c0_seq1	1.99	1.87	1.93	comp108823_c0_seq1	3.54	3.73	3.635
comp108886_c0_seq1	10.22	4.29	7.255	comp108886_c0_seq1	0.91	1.16	1.035	comp108886_c0_seq1	5.37	4.62	4.995	comp108886_c0_seq1	2.19	2.17	2.18	comp108886_c0_seq1	1.29	1.9	1.595
comp108946_c0_seq1	2.28	1.14	1.71	comp108946_c0_seq1	2.13	3.55	2.84	comp108946_c0_seq1	4.28	3.84	4.06	comp108946_c0_seq1	10.28	11.23	10.755	comp108946_c0_seq1	5.74	7.33	6.535
comp1089682_c0_seq1	0	0	0	comp1089682_c0_seq1	0	0.11	0.055	comp1089682_c0_seq1	0.08	0.27	0.175	comp1089682_c0_seq1	0.16	0.22	0.19	comp1089682_c0_seq1	0.22	0.29	0.255
comp109031_c0_seq1	1.37	1.52	1.445	comp109031_c0_seq1	1.3	1.8	1.55	comp109031_c0_seq1	4.36	3.71	4.035	comp109031_c0_seq1	5.61	7.13	6.37	comp109031_c0_seq1	5.63	9.26	7.445
comp109089_c0_seq1	6.8	2.2	4.5	comp109089_c0_seq1	2.54	2.19	2.365	comp109089_c0_seq1	7.96	5.29	6.625	comp109089_c0_seq1	3.36	2.32	2.84	comp109089_c0_seq1	2.83	4.49	3.66
comp109102_c0_seq1	2.6	0.74	1.67	comp109102_c0_seq1	2.77	2.15	2.46	comp109102_c0_seq1	6.38	4.66	5.52	comp109102_c0_seq1	10.12	11.36	10.74	comp109102_c0_seq1	6.86	8.34	7.6
comp109220_c0_seq1	0.89	0.83	0.86	comp109220_c0_seq1	3.1	1.59	2.345	comp109220_c0_seq1	7.11	6.67	6.89	comp109220_c0_seq1	3.87	4.06	3.965	comp109220_c0_seq1	2.92	5	3.96
comp1092288_c0_seq1	0.43	0.85	0.64	comp1092288_c0_seq1	0	0	0	comp1092288_c0_seq1	0.32	0	0.16	comp1092288_c0_seq1	0.97	0.73	0.85	comp1092288_c0_seq1	0	0	0
comp1092354_c0_seq1	0	0.16	0.08	comp1092354_c0_seq1	0	0.21	0.105	comp1092354_c0_seq1	0.15	0	0.075	comp1092354_c0_seq1	0.15	0	0.075	comp1092354_c0_seq1	0	0.22	0.11
comp10927138_c0_seq1	0	0	0	comp10927138_c0_seq1	0	0	0	comp10927138_c0_seq1	0	0	0	comp10927138_c0_seq1	0	0	0	comp10927138_c0_seq1	0	0	0
comp1092793_c0_seq1	1.63	1.63	1.63	comp1092793_c0_seq1	0	0	0	comp1092793_c0_seq1	0	0	0	comp1092793_c0_seq1	0.11	0.1	0.105	comp1092793_c0_seq1	0	0	0
comp1092996_c0_seq1	0.36	0	0.18	comp1092996_c0_seq1	0.53	0	0.265	comp1092996_c0_seq1	0.52	0.1	0.31	comp1092996_c0_seq1	0	0	0	comp1092996_c0_seq1	0	0.06	0.03
comp109303_c0_seq1	2.5	0.77	1.635	comp109303_c0_seq1	1.76	2.83	2.295	comp109303_c0_seq1	6.77	7.11	6.94	comp109303_c0_seq1	8.77	9.37	9.07	comp109303_c0_seq1	7.11	9.95	8.53
comp1093241_c0_seq1	0	0	0	comp1093241_c0_seq1	0	0	0	comp1093241_c0_seq1	0	0	0	comp1093241_c0_seq1	0	0	0	comp1093241_c0_seq1	0	0	0
comp109350_c0_seq1	3.66	1.44	2.55	comp109350_c0_seq1	5.22	4.79	5.005	comp109350_c0_seq1	10.51	11.46	10.985	comp109350_c0_seq1	7.18	5.26	6.22	comp109350_c0_seq1	1.14	1.68	1.41
comp1093705_c0_seq1	0	0.03	0.015	comp1093705_c0_seq1	0.06	0.04	0.05	comp1093705_c0_seq1	0.18	0.18	0.18	comp1093705_c0_seq1	0.03	0.03	0.03	comp1093705_c0_seq1	0	0.02	0.01
comp1094000_c0_seq1	0	0.16	0.08	comp1094000_c0_seq1	0.59	0	0.295	comp1094000_c0_seq1	0.15	0.17	0.16	comp1094000_c0_seq1	0.15	0	0.075	comp1094000_c0_seq1	0	0.42	0.21
comp1094097_c0_seq1	0.35	0	0.175	comp1094097_c0_seq1	0.72	0.57	0.645	comp1094097_c0_seq1	0.34	0	0.17	comp1094097_c0_seq1	0	0	0	comp1094097_c0_seq1	0	0	0
comp1094111_c0_seq1	0	0	0	comp1094111_c0_seq1	0	0	0	comp1094111_c0_seq1	0	0	0	comp1094111_c0_seq1	0	0	0	comp1094111_c0_seq1	0	0	0
comp109457_c0_seq1	3.71	1.34	2.525	comp109457_c0_seq1	2.82	1.8	2.31	comp109457_c0_seq1	4.97	4.99	4.98	comp109457_c0_seq1	6.83	6.39	6.61	comp109457_c0_seq1	4.13	5.96	5.045
comp109464_c0_seq1	4.65	1.34	2.995	comp109464_c0_seq1	1.99	1.11	1.55	comp109464_c0_seq1	3.29	3.3	3.295	comp109464_c0_seq1	2.63	2.47	2.55	comp109464_c0_seq1	2.3	3.82	3.06
comp109470_c0_seq1	3.53	2.25	2.89	comp109470_c0_seq1	1.95	0.56	1.255	comp109470_c0_seq1	9.73	8.58	9.155	comp109470_c0_seq1	3.19	3.18	3.185	comp109470_c0_seq1	3.3	6.09	4.695
comp1095031_c0_seq1	0	0.33	0.165	comp1095031_c0_seq1	0	0	0	comp1095031_c0_seq1	0	0	0	comp1095031_c0_seq1	0	0	0	comp1095031_c0_seq1	0	0.08	0.04
comp109537_c0_seq1	1.02	0.56	0.79	comp109537_c0_seq1	0.62	0.86	0.74	comp109537_c0_seq1	4.79	3.43	4.11	comp109537_c0_seq1	2.29	2.72	2.505	comp109537_c0_seq1	2.07	3.01	2.54
comp1095665_c0_seq1	0	0	0	comp1095665_c0_seq1	0	0	0	comp1095665_c0_seq1	0	0.2	0.1	comp1095665_c0_seq1	0.17	0	0.085	comp1095665_c0_seq1	0	0.12	0.06
comp109611_c0_seq1	2.96	0.4	1.68	comp109611_c0_seq1	1.52	1.27	1.395	comp109611_c0_seq1	9.14	7.58	8.36	comp109611_c0_seq1	7.38	7.41	7.395	comp109611_c0_seq1	6.04	8.24	7.14
comp109698_c0_seq1	0.84	0.69	0.765	comp109698_c0_seq1	5.3	3.89	4.595	comp109698_c0_seq1	5.79	5	5.395	comp109698_c0_seq1	2.36	1.52	1.94	comp109698_c0_seq1	1.64	4.22	2.93
comp1097680_c0_seq1	0.23	0.63	0.43	comp1097680_c0_seq1	0	0.23	0.115	comp1097680_c0_seq1	0	0	0	comp1097680_c0_seq1	0	0.15	0.075	comp1097680_c0_seq1	0	0	0
comp1097903_c0_seq1	0	0	0	comp1097903_c0_seq1	0	0	0	comp1097903_c0_seq1	0	0	0	comp1097903_c0_seq1	0	0	0	comp1097903_c0_seq1	0	0	0
comp109832_c0_seq1	0	0	0	comp109832_c0_seq1	0.39	1.06	0.725	comp109832_c0_seq1	0.2	0.68	0.44	comp109832_c0_seq1	0.96	1.04	1	comp109832_c0_seq1	2.72	2.18	2.45
comp109920_c0_seq1	0.38	0.29	0.335	comp109920_c0_seq1	6.91	5.24	6.075	comp109920_c0_seq1	1.99	7.74	4.865	comp109920_c0_seq1	14.55	5.79	10.17	comp109920_c0_seq1	11.35	16.22	13.785
comp109947_c0_seq1	2.06	0.41	1.235	comp109947_c0_seq1	2.3	1.98	2.14	comp109947_c0_seq1	4.26	5.22	4.74	comp109947_c0_seq1	5.87	7.16	6.515	comp109947_c0_seq1	5.06	6.04	5.55
comp109965_c0_seq1	5.03	1.76	3.395	comp109965_c0_seq1	3.45	3.17	3.31	comp109965_c0_seq1	11.65	12.72	12.185	comp109965_c0_seq1	4.38	3.14	3.76	comp109965_c0_seq1	5.51	9.37	7.44
comp109995_c0_seq1	5.85	2	3.925	comp109995_c0_seq1	3.33	2.9	3.115	comp109995_c0_seq1	4.56	5.13	4.845	comp109995_c0_seq1	4.9	8.05	6.475	comp109995_c0_seq1	7.79	7.45	7.62
comp1099_c0_seq1	0	0	0	comp1099_c0_seq1	0	0	0	comp1099_c0_seq1	0	0	0	comp1099_c0_seq1	0	0	0	comp1099_c0_seq1	0	0	0
comp1100066_c0_seq1	0.46	0	0.23	comp1100066_c0_seq1	0	0	0	comp1100066_c0_seq1	0.17	0	0.085	comp1100066_c0_seq1	0	0.16	0.08	comp1100066_c0_seq1	0.12	0.12	0.12
comp110102_c0_seq1	2.7	1.45	2.075	comp110102_c0_seq1	2.2	2.14	2.17	comp110102_c0_seq1	5.68	6.76	6.22	comp110102_c0_seq1	10.86	10.98	10.92	comp110102_c0_seq1	7.35	9.25	8.3
comp110148_c0_seq1	1.73	1.19	1.46	comp110148_c0_seq1	0.26	0.63	0.445	comp110148_c0_seq1	7.95	5.13	6.54	comp110148_c0_seq1	3.13	3.05	3.09	comp110148_c0_seq1	3.08	5.36	4.22
comp110217_c0_seq1	0.34	0.09	0.215	comp110217_c0_seq1	0.43	0.42	0.425	comp110217_c0_seq1	3.05	2.76	2.905	comp110217_c0_seq1	4.71	4.86	4.785	comp110217_c0_seq1	3.96	4.87	4.415
comp110252_c0_seq1	4.64	2.65	3.645	comp110252_c0_seq1	4.69	0	2.345	comp110252_c0_seq1	13.13	12.84	12.985	comp110252_c0_seq1	5.15	1.63	3.39	comp110252_c0_seq1	3.94	6.47	5.205
comp110252_c1_seq1	0	0	0	comp110252_c1_seq1	0	1.8	0.9	comp110252_c1_seq1	4.52	4.55	4.535	comp110252_c1_seq1	0	1.93	0.965	comp110252_c1_seq1	0	0	0
comp110252_c2_seq1	2.57	0.1	1.335	comp110252_c2_seq1	1.16	0.8	0.98	comp110252_c2_seq1	0.34	0.46	0.4	comp110252_c2_seq1	0.05	0.04	0.045	comp110252_c2_seq1	0.1	0.2	0.15
comp11025356_c0_seq1	0	0	0	comp11025356_c0_seq1	0	0	0	comp11025356_c0_seq1	0	0	0	comp11025356_c0_seq1	0	0	0	comp11025356_c0_seq1	0	0	0
comp110269_c1_seq1	1.73	1.36	1.545	comp110269_c1_seq1	3.24	2.66	2.95	comp110269_c1_seq1	7.26	5.68	6.47	comp110269_c1_seq1	7.08	6.39	6.735	comp110269_c1_seq1	5.7	5.75	5.725
comp110290_c0_seq1	8.23	2.21	5.22	comp110290_c0_seq1	8.85	5.29	7.07	comp110290_c0_seq1	5.46	4.83	5.145	comp110290_c0_seq1	2.22	1.87	2.045	comp110290_c0_seq1	6.86	7.34	7.1
comp110322_c0_seq1	2.64	0.8	1.72	comp110322_c0_seq1	1.94	0.82	1.38	comp110322_c0_seq1	9.14	9.58	9.36	comp110322_c0_seq1	2.03	1.63	1.83	comp110322_c0_seq1	2.46	3.86	3.16
comp11037571_c0_seq1	0	0	0	comp11037571_c0_seq1	0	0	0	comp11037571_c0_seq1	0	0	0	comp11037571_c0_seq1	0	0	0	comp11037571_c0_seq1	0	0	0
comp110406_c0_seq1	2.92	0.88	1.9	comp110406_c0_seq1	4.56	3.95	4.255	comp110406_c0_seq1	10.42	11.02	10.72	comp110406_c0_seq1	6.37	6.51	6.44	comp110406_c0_seq1	4.66	7.5	6.08
comp11042619_c0_seq1	0	0	0	comp11042619_c0_seq1	0	0	0	comp11042619_c0_seq1	0	0	0	comp11042619_c0_seq1	0	0	0	comp11042619_c0_seq1	0	0	0
comp11044704_c0_seq1	0	0	0	comp11044704_c0_seq1	0	0	0	comp11044704_c0_seq1	0	0	0	comp11044704_c0_seq1	0	0	0	comp11044704_c0_seq1	0	0	0
comp11045965_c0_seq1	0	0	0	comp11045965_c0_seq1	0	0	0	comp11045965_c0_seq1	0	0	0	comp11045965_c0_seq1	0	0	0	comp11045965_c0_seq1	0	0	0
comp11046076_c0_seq1	0	0	0	comp11046076_c0_seq1	0	0	0	comp11046076_c0_seq1	0	0	0	comp11046076_c0_seq1	0	0	0	comp11046076_c0_seq1	0	0	0
comp11046144_c0_seq1	0	0	0	comp11046144_c0_seq1	0	0	0	comp11046144_c0_seq1	0	0	0	comp11046144_c0_seq1	0	0	0	comp11046144_c0_seq1	0	0	0
comp11046454_c0_seq1	0	0	0	comp11046454_c0_seq1	0	0	0	comp11046454_c0_seq1	0	0	0	comp11046454_c0_seq1	0	0	0	comp11046454_c0_seq1	0	0	0
comp11046777_c0_seq1	0	0	0	comp11046777_c0_seq1	0	0	0	comp11046777_c0_seq1	0	0	0	comp11046777_c0_seq1	0	0	0	comp11046777_c0_seq1	0	0	0
comp11047063_c0_seq1	0	0	0	comp11047063_c0_seq1	0	0	0	comp11047063_c0_seq1	0	0	0	comp11047063_c0_seq1	0	0	0	comp11047063_c0_seq1	0	0	0
comp11047567_c0_seq1	0	0	0	comp11047567_c0_seq1	0	0	0	comp11047567_c0_seq1	0	0	0	comp11047567_c0_seq1	0	0	0	comp11047567_c0_seq1	0	0	0
comp11048795_c0_seq1	0	0	0	comp11048795_c0_seq1	0	0	0	comp11048795_c0_seq1	0	0	0	comp11048795_c0_seq1	0	0	0	comp11048795_c0_seq1	0	0	0
comp11048981_c0_seq1	0	0	0	comp11048981_c0_seq1	0	0	0	comp11048981_c0_seq1	0	0	0	comp11048981_c0_seq1	0	0	0	comp11048981_c0_seq1	0	0	0
comp11049031_c0_seq1	0	0	0	comp11049031_c0_seq1	0	0	0	comp11049031_c0_seq1	0	0	0	comp11049031_c0_seq1	0	0	0	comp11049031_c0_seq1	0	0	0
comp11049659_c0_seq1	0	0	0	comp11049659_c0_seq1	0	0	0	comp11049659_c0_seq1	0	0	0	comp11049659_c0_seq1	0	0	0	comp11049659_c0_seq1	0	0	0
comp11049706_c0_seq1	0	0	0	comp11049706_c0_seq1	0	0	0	comp11049706_c0_seq1	0	0	0	comp11049706_c0_seq1	0	0	0	comp11049706_c0_seq1	0	0	0
comp110503_c0_seq1	1.52	3.4	2.46	comp110503_c0_seq1	2.15	0.99	1.57	comp110503_c0_seq1	14.93	7.97	11.45	comp110503_c0_seq1	1.77	2.26	2.015	comp110503_c0_seq1	1.51	2.96	2.235
comp11050438_c0_seq1	0	0	0	comp11050438_c0_seq1	0	0	0	comp11050438_c0_seq1	0	0	0	comp11050438_c0_seq1	0	0	0	comp11050438_c0_seq1	0	0	0
comp110508_c0_seq1	11.41	3.97	7.69	comp110508_c0_seq1	6.53	4.19	5.36	comp110508_c0_seq1	8.27	10.91	9.59	comp110508_c0_seq1	6.83	4.97	5.9	comp110508_c0_seq1	5.36	6.78	6.07
comp11051517_c0_seq1	0	0	0	comp11051517_c0_seq1	0	0	0	comp11051517_c0_seq1	0	0	0	comp11051517_c0_seq1	0	0	0	comp11051517_c0_seq1	0	0	0
comp1105155_c0_seq1	0	0	0	comp1105155_c0_seq1	0	0	0	comp1105155_c0_seq1	0.31	0.36	0.335	comp1105155_c0_seq1	0	0	0	comp1105155_c0_seq1	0	0.11	0.055
comp11051850_c0_seq1	0	0	0	comp11051850_c0_seq1	0	0	0	comp11051850_c0_seq1	0	0	0	comp11051850_c0_seq1	0	0	0	comp11051850_c0_seq1	0	0	0
comp110518_c0_seq1	4.53	3.3	3.915	comp110518_c0_seq1	3.12	2.47	2.795	comp110518_c0_seq1	3.21	3.19	3.2	comp110518_c0_seq1	1.85	2.19	2.02	comp110518_c0_seq1	1.81	1.34	1.575
comp11051907_c0_seq1	0	0	0	comp11051907_c0_seq1	0	0	0	comp11051907_c0_seq1	0	0	0	comp11051907_c0_seq1	0	0	0	comp11051907_c0_seq1	0	0	0
comp11052503_c0_seq1	0	0	0	comp11052503_c0_seq1	0	0	0	comp11052503_c0_seq1	0	0	0	comp11052503_c0_seq1	0	0	0	comp11052503_c0_seq1	0	0	0
comp11052993_c0_seq1	0	0	0	comp11052993_c0_seq1	0	0	0	comp11052993_c0_seq1	0	0	0	comp11052993_c0_seq1	0	0	0	comp11052993_c0_seq1	0	0	0
comp11055053_c0_seq1	0	0	0	comp11055053_c0_seq1	0	0	0	comp11055053_c0_seq1	0	0	0	comp11055053_c0_seq1	0	0	0	comp11055053_c0_seq1	0	0	0
comp11055096_c0_seq1	0	0	0	comp11055096_c0_seq1	0	0	0	comp11055096_c0_seq1	0	0	0	comp11055096_c0_seq1	0	0	0	comp11055096_c0_seq1	0	0	0
comp11056535_c0_seq1	0	0	0	comp11056535_c0_seq1	0	0	0	comp11056535_c0_seq1	0	0	0	comp11056535_c0_seq1	0	0	0	comp11056535_c0_seq1	0	0	0
comp11057764_c0_seq1	0	0	0	comp11057764_c0_seq1	0	0	0	comp11057764_c0_seq1	0	0	0	comp11057764_c0_seq1	0	0	0	comp11057764_c0_seq1	0	0	0
comp11058274_c0_seq1	0	0	0	comp11058274_c0_seq1	0	0	0	comp11058274_c0_seq1	0	0	0	comp11058274_c0_seq1	0	0	0	comp11058274_c0_seq1	0	0	0
comp11058322_c0_seq1	0	0	0	comp11058322_c0_seq1	0	0	0	comp11058322_c0_seq1	0	0	0	comp11058322_c0_seq1	0	0	0	comp11058322_c0_seq1	0	0	0
comp110588_c0_seq1	7.81	1.72	4.765	comp110588_c0_seq1	2.65	3.96	3.305	comp110588_c0_seq1	3.54	3.96	3.75	comp110588_c0_seq1	7.12	7.51	7.315	comp110588_c0_seq1	5.52	7.24	6.38
comp1105945_c0_seq1	0	0.18	0.09	comp1105945_c0_seq1	0	0.23	0.115	comp1105945_c0_seq1	0.34	0.6	0.47	comp1105945_c0_seq1	0	0	0	comp1105945_c0_seq1	0	0	0
comp11059923_c0_seq1	0	0	0	comp11059923_c0_seq1	0	0	0	comp11059923_c0_seq1	0	0	0	comp11059923_c0_seq1	0	0	0	comp11059923_c0_seq1	0	0	0
comp11059964_c0_seq1	0	0	0	comp11059964_c0_seq1	0	0	0	comp11059964_c0_seq1	0	0	0	comp11059964_c0_seq1	0	0	0	comp11059964_c0_seq1	0	0	0
comp11060140_c0_seq1	0	0	0	comp11060140_c0_seq1	0	0	0	comp11060140_c0_seq1	0	0	0	comp11060140_c0_seq1	0	0	0	comp11060140_c0_seq1	0	0	0
comp11061208_c0_seq1	0	0	0	comp11061208_c0_seq1	0	0	0	comp11061208_c0_seq1	0	0	0	comp11061208_c0_seq1	0	0	0	comp11061208_c0_seq1	0	0	0
comp11061666_c0_seq1	0	0	0	comp11061666_c0_seq1	0	0	0	comp11061666_c0_seq1	0	0	0	comp11061666_c0_seq1	0	0	0	comp11061666_c0_seq1	0	0	0
comp11061703_c0_seq1	0	0	0	comp11061703_c0_seq1	0	0	0	comp11061703_c0_seq1	0	0	0	comp11061703_c0_seq1	0	0	0	comp11061703_c0_seq1	0	0	0
comp11061892_c0_seq1	0	0	0	comp11061892_c0_seq1	0	0	0	comp11061892_c0_seq1	0	0	0	comp11061892_c0_seq1	0	0	0	comp11061892_c0_seq1	0	0	0
comp11063322_c0_seq1	0	0	0	comp11063322_c0_seq1	0	0	0	comp11063322_c0_seq1	0	0	0	comp11063322_c0_seq1	0	0	0	comp11063322_c0_seq1	0	0	0
comp11064038_c0_seq1	0	0	0	comp11064038_c0_seq1	0	0	0	comp11064038_c0_seq1	0	0	0	comp11064038_c0_seq1	0	0	0	comp11064038_c0_seq1	0	0	0
comp11064604_c0_seq1	0	0	0	comp11064604_c0_seq1	0	0	0	comp11064604_c0_seq1	0	0	0	comp11064604_c0_seq1	0	0	0	comp11064604_c0_seq1	0	0	0
comp11066714_c0_seq1	0	0	0	comp11066714_c0_seq1	0	0	0	comp11066714_c0_seq1	0	0	0	comp11066714_c0_seq1	0	0	0	comp11066714_c0_seq1	0	0	0
comp110668_c0_seq1	2.98	0.2	1.59	comp110668_c0_seq1	1.53	1.64	1.585	comp110668_c0_seq1	3.11	2.3	2.705	comp110668_c0_seq1	1.62	1.19	1.405	comp110668_c0_seq1	8.14	10.84	9.49
comp11068490_c0_seq1	0	0	0	comp11068490_c0_seq1	0	0	0	comp11068490_c0_seq1	0	0	0	comp11068490_c0_seq1	0	0	0	comp11068490_c0_seq1	0	0	0
comp11068504_c0_seq1	0	0	0	comp11068504_c0_seq1	0	0	0	comp11068504_c0_seq1	0	0	0	comp11068504_c0_seq1	0	0	0	comp11068504_c0_seq1	0	0	0
comp11068788_c0_seq1	0	0	0	comp11068788_c0_seq1	0	0	0	comp11068788_c0_seq1	0	0	0	comp11068788_c0_seq1	0	0	0	comp11068788_c0_seq1	0	0	0
comp11068792_c0_seq1	0	0	0	comp11068792_c0_seq1	0	0	0	comp11068792_c0_seq1	0	0	0	comp11068792_c0_seq1	0	0	0	comp11068792_c0_seq1	0	0	0
comp11069569_c0_seq1	0	0	0	comp11069569_c0_seq1	0	0	0	comp11069569_c0_seq1	0	0	0	comp11069569_c0_seq1	0	0	0	comp11069569_c0_seq1	0	0	0
comp11070288_c0_seq1	0	0	0	comp11070288_c0_seq1	0	0	0	comp11070288_c0_seq1	0	0	0	comp11070288_c0_seq1	0	0	0	comp11070288_c0_seq1	0	0	0
comp1107092_c0_seq1	0	0	0	comp1107092_c0_seq1	0	0	0	comp1107092_c0_seq1	0	0	0	comp1107092_c0_seq1	0	0.11	0.055	comp1107092_c0_seq1	0	0.09	0.045
comp11071842_c0_seq1	0	0	0	comp11071842_c0_seq1	0	0	0	comp11071842_c0_seq1	0	0	0	comp11071842_c0_seq1	0	0	0	comp11071842_c0_seq1	0	0	0
comp11072037_c0_seq1	0	0	0	comp11072037_c0_seq1	0	0	0	comp11072037_c0_seq1	0	0	0	comp11072037_c0_seq1	0	0	0	comp11072037_c0_seq1	0	0	0
comp11072193_c0_seq1	0	0	0	comp11072193_c0_seq1	0	0	0	comp11072193_c0_seq1	0	0	0	comp11072193_c0_seq1	0	0	0	comp11072193_c0_seq1	0	0	0
comp11072340_c0_seq1	0	0	0	comp11072340_c0_seq1	0	0	0	comp11072340_c0_seq1	0	0	0	comp11072340_c0_seq1	0	0	0	comp11072340_c0_seq1	0	0	0
comp11072527_c0_seq1	0	0	0	comp11072527_c0_seq1	0	0	0	comp11072527_c0_seq1	0	0	0	comp11072527_c0_seq1	0	0	0	comp11072527_c0_seq1	0	0	0
comp11075240_c0_seq1	0	0	0	comp11075240_c0_seq1	0	0	0	comp11075240_c0_seq1	0	0	0	comp11075240_c0_seq1	0	0	0	comp11075240_c0_seq1	0	0	0
comp1107561_c0_seq1	0.46	0.36	0.41	comp1107561_c0_seq1	0	0.24	0.12	comp1107561_c0_seq1	0.17	0	0.085	comp1107561_c0_seq1	0.17	0.15	0.16	comp1107561_c0_seq1	0	0.12	0.06
comp11075625_c0_seq1	0	0	0	comp11075625_c0_seq1	0	0	0	comp11075625_c0_seq1	0	0	0	comp11075625_c0_seq1	0	0	0	comp11075625_c0_seq1	0	0	0
comp11075937_c0_seq1	0	0	0	comp11075937_c0_seq1	0	0	0	comp11075937_c0_seq1	0	0	0	comp11075937_c0_seq1	0	0	0	comp11075937_c0_seq1	0	0	0
comp11076702_c0_seq1	0	0	0	comp11076702_c0_seq1	0	0	0	comp11076702_c0_seq1	0	0	0	comp11076702_c0_seq1	0	0	0	comp11076702_c0_seq1	0	0	0
comp11077406_c0_seq1	0	0	0	comp11077406_c0_seq1	0	0	0	comp11077406_c0_seq1	0	0	0	comp11077406_c0_seq1	0	0	0	comp11077406_c0_seq1	0	0	0
comp11077822_c0_seq1	0	0	0	comp11077822_c0_seq1	0	0	0	comp11077822_c0_seq1	0	0	0	comp11077822_c0_seq1	0	0	0	comp11077822_c0_seq1	0	0	0
comp11078066_c0_seq1	0	0	0	comp11078066_c0_seq1	0	0	0	comp11078066_c0_seq1	0	0	0	comp11078066_c0_seq1	0	0	0	comp11078066_c0_seq1	0	0	0
comp11078452_c0_seq1	0	0	0	comp11078452_c0_seq1	0	0	0	comp11078452_c0_seq1	0	0	0	comp11078452_c0_seq1	0	0	0	comp11078452_c0_seq1	0	0	0
comp110787_c0_seq1	7.47	2.88	5.175	comp110787_c0_seq1	0.9	0.59	0.745	comp110787_c0_seq1	5.92	5.02	5.47	comp110787_c0_seq1	3.57	3.35	3.46	comp110787_c0_seq1	2.56	4.53	3.545
comp11080548_c0_seq1	0	0	0	comp11080548_c0_seq1	0	0	0	comp11080548_c0_seq1	0	0	0	comp11080548_c0_seq1	0	0	0	comp11080548_c0_seq1	0	0	0
comp11080856_c0_seq1	0	0	0	comp11080856_c0_seq1	0	0	0	comp11080856_c0_seq1	0	0	0	comp11080856_c0_seq1	0	0	0	comp11080856_c0_seq1	0	0	0
comp11081239_c0_seq1	0	0	0	comp11081239_c0_seq1	0	0	0	comp11081239_c0_seq1	0	0	0	comp11081239_c0_seq1	0	0	0	comp11081239_c0_seq1	0	0	0
comp11082085_c0_seq1	0	0	0	comp11082085_c0_seq1	0	0	0	comp11082085_c0_seq1	0	0	0	comp11082085_c0_seq1	0	0	0	comp11082085_c0_seq1	0	0	0
comp11082175_c0_seq1	0	0	0	comp11082175_c0_seq1	0	0	0	comp11082175_c0_seq1	0	0	0	comp11082175_c0_seq1	0	0	0	comp11082175_c0_seq1	0	0	0
comp11082684_c0_seq1	0	0	0	comp11082684_c0_seq1	0	0	0	comp11082684_c0_seq1	0	0	0	comp11082684_c0_seq1	0	0	0	comp11082684_c0_seq1	0	0	0
comp11082794_c0_seq1	0	0	0	comp11082794_c0_seq1	0	0	0	comp11082794_c0_seq1	0	0	0	comp11082794_c0_seq1	0	0	0	comp11082794_c0_seq1	0	0	0
comp11084236_c0_seq1	0	0	0	comp11084236_c0_seq1	0	0	0	comp11084236_c0_seq1	0	0	0	comp11084236_c0_seq1	0	0	0	comp11084236_c0_seq1	0	0	0
comp11085278_c0_seq1	0	0	0	comp11085278_c0_seq1	0	0	0	comp11085278_c0_seq1	0	0	0	comp11085278_c0_seq1	0	0	0	comp11085278_c0_seq1	0	0	0
comp11085315_c0_seq1	0	0	0	comp11085315_c0_seq1	0	0	0	comp11085315_c0_seq1	0	0	0	comp11085315_c0_seq1	0	0	0	comp11085315_c0_seq1	0	0	0
comp110872_c0_seq1	2.34	0.24	1.29	comp110872_c0_seq1	1.53	1.68	1.605	comp110872_c0_seq1	4.11	3.94	4.025	comp110872_c0_seq1	5.56	4.82	5.19	comp110872_c0_seq1	6.61	9.49	8.05
comp11087998_c0_seq1	0	0	0	comp11087998_c0_seq1	0	0	0	comp11087998_c0_seq1	0	0	0	comp11087998_c0_seq1	0	0	0	comp11087998_c0_seq1	0	0	0
comp11088739_c0_seq1	0	0	0	comp11088739_c0_seq1	0	0	0	comp11088739_c0_seq1	0	0	0	comp11088739_c0_seq1	0	0	0	comp11088739_c0_seq1	0	0	0
comp11089014_c0_seq1	0	0	0	comp11089014_c0_seq1	0	0	0	comp11089014_c0_seq1	0	0	0	comp11089014_c0_seq1	0	0	0	comp11089014_c0_seq1	0	0	0
comp11090243_c0_seq1	0	0	0	comp11090243_c0_seq1	0	0	0	comp11090243_c0_seq1	0	0	0	comp11090243_c0_seq1	0	0	0	comp11090243_c0_seq1	0	0	0
comp11090921_c0_seq1	0	0	0	comp11090921_c0_seq1	0	0	0	comp11090921_c0_seq1	0	0	0	comp11090921_c0_seq1	0	0	0	comp11090921_c0_seq1	0	0	0
comp11093417_c0_seq1	0	0	0	comp11093417_c0_seq1	0	0	0	comp11093417_c0_seq1	0	0	0	comp11093417_c0_seq1	0	0	0	comp11093417_c0_seq1	0	0	0
comp11097006_c0_seq1	0	0	0	comp11097006_c0_seq1	0	0	0	comp11097006_c0_seq1	0	0	0	comp11097006_c0_seq1	0	0	0	comp11097006_c0_seq1	0	0	0
comp11097652_c0_seq1	0	0	0	comp11097652_c0_seq1	0	0	0	comp11097652_c0_seq1	0	0	0	comp11097652_c0_seq1	0	0	0	comp11097652_c0_seq1	0	0	0
comp11097953_c0_seq1	0	0	0	comp11097953_c0_seq1	0	0	0	comp11097953_c0_seq1	0	0	0	comp11097953_c0_seq1	0	0	0	comp11097953_c0_seq1	0	0	0
comp110997_c0_seq1	3.17	1.03	2.1	comp110997_c0_seq1	1.18	1.34	1.26	comp110997_c0_seq1	5.34	5.68	5.51	comp110997_c0_seq1	6.8	6.89	6.845	comp110997_c0_seq1	5.07	6.45	5.76
comp11100065_c0_seq1	0	0	0	comp11100065_c0_seq1	0	0	0	comp11100065_c0_seq1	0	0	0	comp11100065_c0_seq1	0	0	0	comp11100065_c0_seq1	0	0	0
comp11101076_c0_seq1	0	0	0	comp11101076_c0_seq1	0	0	0	comp11101076_c0_seq1	0	0	0	comp11101076_c0_seq1	0	0	0	comp11101076_c0_seq1	0	0	0
comp1110273_c0_seq1	0	0	0	comp1110273_c0_seq1	0	0	0	comp1110273_c0_seq1	0	0	0	comp1110273_c0_seq1	0	0	0	comp1110273_c0_seq1	0	0	0
comp111028_c0_seq1	6.33	1.65	3.99	comp111028_c0_seq1	2.09	2.41	2.25	comp111028_c0_seq1	7.47	6.98	7.225	comp111028_c0_seq1	6.27	7.07	6.67	comp111028_c0_seq1	5.65	7.59	6.62
comp11103983_c0_seq1	0	0	0	comp11103983_c0_seq1	0	0	0	comp11103983_c0_seq1	0	0	0	comp11103983_c0_seq1	0	0	0	comp11103983_c0_seq1	0	0	0
comp11104492_c0_seq1	0	0	0	comp11104492_c0_seq1	0	0	0	comp11104492_c0_seq1	0	0	0	comp11104492_c0_seq1	0	0	0	comp11104492_c0_seq1	0	0	0
comp111044_c0_seq1	2.67	2.82	2.745	comp111044_c0_seq1	1.5	0.76	1.13	comp111044_c0_seq1	4.57	3.44	4.005	comp111044_c0_seq1	3.05	2.69	2.87	comp111044_c0_seq1	1.6	4.44	3.02
comp11104761_c0_seq1	0	0	0	comp11104761_c0_seq1	0	0	0	comp11104761_c0_seq1	0	0	0	comp11104761_c0_seq1	0	0	0	comp11104761_c0_seq1	0	0	0
comp11104766_c0_seq1	0	0	0	comp11104766_c0_seq1	0	0	0	comp11104766_c0_seq1	0	0	0	comp11104766_c0_seq1	0	0	0	comp11104766_c0_seq1	0	0	0
comp111076_c0_seq1	1.35	1.54	1.445	comp111076_c0_seq1	1.14	1.12	1.13	comp111076_c0_seq1	4.74	3.92	4.33	comp111076_c0_seq1	8.42	9.04	8.73	comp111076_c0_seq1	5.54	9.27	7.405
comp11108138_c0_seq1	0	0	0	comp11108138_c0_seq1	0	0	0	comp11108138_c0_seq1	0	0	0	comp11108138_c0_seq1	0	0	0	comp11108138_c0_seq1	0	0	0
comp11108613_c0_seq1	0	0	0	comp11108613_c0_seq1	0	0	0	comp11108613_c0_seq1	0	0	0	comp11108613_c0_seq1	0	0	0	comp11108613_c0_seq1	0	0	0
comp11108710_c0_seq1	0	0	0	comp11108710_c0_seq1	0	0	0	comp11108710_c0_seq1	0	0	0	comp11108710_c0_seq1	0	0	0	comp11108710_c0_seq1	0	0	0
comp11109048_c0_seq1	0	0	0	comp11109048_c0_seq1	0	0.23	0.115	comp11109048_c0_seq1	0.17	0	0.085	comp11109048_c0_seq1	0	0	0	comp11109048_c0_seq1	0	0	0
comp11111077_c0_seq1	0	0	0	comp11111077_c0_seq1	0	0	0	comp11111077_c0_seq1	0	0	0	comp11111077_c0_seq1	0	0	0	comp11111077_c0_seq1	0	0	0
comp111120_c0_seq1	1.47	0.61	1.04	comp111120_c0_seq1	16.53	10.6	13.565	comp111120_c0_seq1	8.15	11.04	9.595	comp111120_c0_seq1	1.74	1.24	1.49	comp111120_c0_seq1	2.51	2.2	2.355
comp11112543_c0_seq1	0	0	0	comp11112543_c0_seq1	0	0	0	comp11112543_c0_seq1	0	0	0	comp11112543_c0_seq1	0	0	0	comp11112543_c0_seq1	0	0	0
comp11112694_c0_seq1	0	0	0	comp11112694_c0_seq1	0	0	0	comp11112694_c0_seq1	0	0	0	comp11112694_c0_seq1	0	0	0	comp11112694_c0_seq1	0	0	0
comp11112705_c0_seq1	0	0	0	comp11112705_c0_seq1	0	0	0	comp11112705_c0_seq1	0	0	0	comp11112705_c0_seq1	0	0	0	comp11112705_c0_seq1	0	0	0
comp11113148_c0_seq1	0	0	0	comp11113148_c0_seq1	0	0	0	comp11113148_c0_seq1	0	0	0	comp11113148_c0_seq1	0	0	0	comp11113148_c0_seq1	0	0	0
comp11114496_c0_seq1	0	0	0	comp11114496_c0_seq1	0	0	0	comp11114496_c0_seq1	0	0	0	comp11114496_c0_seq1	0	0	0	comp11114496_c0_seq1	0	0	0
comp1111555_c0_seq1	0	0	0	comp1111555_c0_seq1	0	0	0	comp1111555_c0_seq1	0.17	0	0.085	comp1111555_c0_seq1	0.09	0	0.045	comp1111555_c0_seq1	0	0.13	0.065
comp111155_c0_seq1	13.9	3.88	8.89	comp111155_c0_seq1	2.06	3.15	2.605	comp111155_c0_seq1	4.48	5.3	4.89	comp111155_c0_seq1	2.87	4.66	3.765	comp111155_c0_seq1	7.82	7.5	7.66
comp11115765_c0_seq1	0	0	0	comp11115765_c0_seq1	0	0	0	comp11115765_c0_seq1	0	0	0	comp11115765_c0_seq1	0	0	0	comp11115765_c0_seq1	0	0	0
comp11115991_c0_seq1	0	0	0	comp11115991_c0_seq1	0	0	0	comp11115991_c0_seq1	0	0	0	comp11115991_c0_seq1	0	0	0	comp11115991_c0_seq1	0	0	0
comp11116454_c0_seq1	0	0	0	comp11116454_c0_seq1	0	0	0	comp11116454_c0_seq1	0	0	0	comp11116454_c0_seq1	0	0	0	comp11116454_c0_seq1	0	0	0
comp11116883_c0_seq1	0	0	0	comp11116883_c0_seq1	0	0	0	comp11116883_c0_seq1	0	0	0	comp11116883_c0_seq1	0	0	0	comp11116883_c0_seq1	0	0	0
comp11118250_c0_seq1	0	0	0	comp11118250_c0_seq1	0	0	0	comp11118250_c0_seq1	0	0	0	comp11118250_c0_seq1	0	0	0	comp11118250_c0_seq1	0	0	0
comp11118506_c0_seq1	0	0	0	comp11118506_c0_seq1	0	0	0	comp11118506_c0_seq1	0.18	0	0.09	comp11118506_c0_seq1	0	0	0	comp11118506_c0_seq1	0	0	0
comp11118848_c0_seq1	0	0	0	comp11118848_c0_seq1	0	0	0	comp11118848_c0_seq1	0	0	0	comp11118848_c0_seq1	0	0	0	comp11118848_c0_seq1	0	0	0
comp11118867_c0_seq1	0	0	0	comp11118867_c0_seq1	0	0	0	comp11118867_c0_seq1	0	0	0	comp11118867_c0_seq1	0	0	0	comp11118867_c0_seq1	0	0	0
comp11119197_c0_seq1	0	0.18	0.09	comp11119197_c0_seq1	0	0	0	comp11119197_c0_seq1	0	0	0	comp11119197_c0_seq1	0	0	0	comp11119197_c0_seq1	0	0	0
comp11119375_c0_seq1	0	0	0	comp11119375_c0_seq1	0	0	0	comp11119375_c0_seq1	0	0	0	comp11119375_c0_seq1	0.13	0	0.065	comp11119375_c0_seq1	0	0	0
comp11119542_c0_seq1	0	0	0	comp11119542_c0_seq1	0	0	0	comp11119542_c0_seq1	0	0	0	comp11119542_c0_seq1	0	0	0	comp11119542_c0_seq1	0	0	0
comp11120313_c0_seq1	0	0	0	comp11120313_c0_seq1	0	0	0	comp11120313_c0_seq1	0	0	0	comp11120313_c0_seq1	0	0	0	comp11120313_c0_seq1	0	0	0
comp11120512_c0_seq1	0	0	0	comp11120512_c0_seq1	0	0	0	comp11120512_c0_seq1	0	0	0	comp11120512_c0_seq1	0	0	0	comp11120512_c0_seq1	0	0	0
comp11120788_c0_seq1	0	0	0	comp11120788_c0_seq1	0	0	0	comp11120788_c0_seq1	0	0	0	comp11120788_c0_seq1	0	0	0	comp11120788_c0_seq1	0	0	0
comp11121700_c0_seq1	0	0	0	comp11121700_c0_seq1	0	0	0	comp11121700_c0_seq1	0	0	0	comp11121700_c0_seq1	0	0	0	comp11121700_c0_seq1	0	0	0
comp11121897_c0_seq1	0	0	0	comp11121897_c0_seq1	0	0	0	comp11121897_c0_seq1	0	0	0	comp11121897_c0_seq1	0	0	0	comp11121897_c0_seq1	0	0	0
comp11122019_c0_seq1	0	0	0	comp11122019_c0_seq1	0	0	0	comp11122019_c0_seq1	0	0	0	comp11122019_c0_seq1	0	0	0	comp11122019_c0_seq1	0	0	0
comp11122297_c0_seq1	0	0	0	comp11122297_c0_seq1	0	0	0	comp11122297_c0_seq1	0	0	0	comp11122297_c0_seq1	0	0	0	comp11122297_c0_seq1	0	0	0
comp11123039_c0_seq1	0	0	0	comp11123039_c0_seq1	0	0	0	comp11123039_c0_seq1	0	0	0	comp11123039_c0_seq1	0	0	0	comp11123039_c0_seq1	0	0	0
comp11123042_c0_seq1	0	0	0	comp11123042_c0_seq1	0	0	0	comp11123042_c0_seq1	0	0	0	comp11123042_c0_seq1	0	0	0	comp11123042_c0_seq1	0	0	0
comp11123236_c0_seq1	0	0	0	comp11123236_c0_seq1	0	0	0	comp11123236_c0_seq1	0	0	0	comp11123236_c0_seq1	0	0	0	comp11123236_c0_seq1	0	0	0
comp11124244_c0_seq1	0	0	0	comp11124244_c0_seq1	0	0	0	comp11124244_c0_seq1	0	0	0	comp11124244_c0_seq1	0	0	0	comp11124244_c0_seq1	0	0	0
comp11124446_c0_seq1	0	0	0	comp11124446_c0_seq1	0	0	0	comp11124446_c0_seq1	0	0	0	comp11124446_c0_seq1	0	0	0	comp11124446_c0_seq1	0	0	0
comp11125640_c0_seq1	0	0	0	comp11125640_c0_seq1	0	0	0	comp11125640_c0_seq1	0	0	0	comp11125640_c0_seq1	0	0	0	comp11125640_c0_seq1	0	0	0
comp11126018_c0_seq1	0	0	0	comp11126018_c0_seq1	0	0	0	comp11126018_c0_seq1	0	0	0	comp11126018_c0_seq1	0	0	0	comp11126018_c0_seq1	0	0	0
comp11127680_c0_seq1	0	0	0	comp11127680_c0_seq1	0	0	0	comp11127680_c0_seq1	0	0	0	comp11127680_c0_seq1	0	0	0	comp11127680_c0_seq1	0	0	0
comp11128437_c0_seq1	0	0	0	comp11128437_c0_seq1	0	0	0	comp11128437_c0_seq1	0	0	0	comp11128437_c0_seq1	0	0	0	comp11128437_c0_seq1	0	0	0
comp111287_c0_seq1	4.33	2.51	3.42	comp111287_c0_seq1	1.5	1.03	1.265	comp111287_c0_seq1	5.47	5.59	5.53	comp111287_c0_seq1	6.12	6.85	6.485	comp111287_c0_seq1	4.23	5.65	4.94
comp11130205_c0_seq1	0	0	0	comp11130205_c0_seq1	0	0	0	comp11130205_c0_seq1	0	0	0	comp11130205_c0_seq1	0	0	0	comp11130205_c0_seq1	0	0	0
comp11131136_c0_seq1	0	0	0	comp11131136_c0_seq1	0	0	0	comp11131136_c0_seq1	0	0	0	comp11131136_c0_seq1	0	0	0	comp11131136_c0_seq1	0	0	0
comp11131789_c0_seq1	0	0	0	comp11131789_c0_seq1	0	0	0	comp11131789_c0_seq1	0	0	0	comp11131789_c0_seq1	0	0	0	comp11131789_c0_seq1	0	0	0
comp11133811_c0_seq1	0	0	0	comp11133811_c0_seq1	0	0	0	comp11133811_c0_seq1	0	0	0	comp11133811_c0_seq1	0	0	0	comp11133811_c0_seq1	0.12	0	0.06
comp11134278_c0_seq1	0	0	0	comp11134278_c0_seq1	0	0	0	comp11134278_c0_seq1	0	0	0	comp11134278_c0_seq1	0	0	0	comp11134278_c0_seq1	0	0	0
comp11135062_c0_seq1	0	0	0	comp11135062_c0_seq1	0	0	0	comp11135062_c0_seq1	0	0	0	comp11135062_c0_seq1	0	0	0	comp11135062_c0_seq1	0	0	0
comp11136158_c0_seq1	0	0	0	comp11136158_c0_seq1	0	0	0	comp11136158_c0_seq1	0	0	0	comp11136158_c0_seq1	0	0	0	comp11136158_c0_seq1	0	0	0
comp11136625_c0_seq1	0	0	0	comp11136625_c0_seq1	0	0	0	comp11136625_c0_seq1	0	0	0	comp11136625_c0_seq1	0	0	0	comp11136625_c0_seq1	0	0	0
comp11139104_c0_seq1	0	0	0	comp11139104_c0_seq1	0	0	0	comp11139104_c0_seq1	0	0	0	comp11139104_c0_seq1	0	0	0	comp11139104_c0_seq1	0	0	0
comp11140047_c0_seq1	0	0	0	comp11140047_c0_seq1	0	0	0	comp11140047_c0_seq1	0	0	0	comp11140047_c0_seq1	0	0	0	comp11140047_c0_seq1	0	0	0
comp11141487_c0_seq1	0	0	0	comp11141487_c0_seq1	0	0	0	comp11141487_c0_seq1	0	0	0	comp11141487_c0_seq1	0	0	0	comp11141487_c0_seq1	0	0	0
comp111415_c0_seq1	4.5	2.54	3.52	comp111415_c0_seq1	6.3	4.79	5.545	comp111415_c0_seq1	5.94	8.04	6.99	comp111415_c0_seq1	5.91	3.84	4.875	comp111415_c0_seq1	3.88	3.35	3.615
comp111415_c1_seq1	0.19	0.73	0.46	comp111415_c1_seq1	0	0	0	comp111415_c1_seq1	0	0	0	comp111415_c1_seq1	0	0	0	comp111415_c1_seq1	0	0	0
comp11141765_c0_seq1	0	0	0	comp11141765_c0_seq1	0	0	0	comp11141765_c0_seq1	0	0	0	comp11141765_c0_seq1	0	0	0	comp11141765_c0_seq1	0	0	0
comp11142415_c0_seq1	0	0	0	comp11142415_c0_seq1	0	0	0	comp11142415_c0_seq1	0	0	0	comp11142415_c0_seq1	0	0	0	comp11142415_c0_seq1	0	0	0
comp11143253_c0_seq1	0	0	0	comp11143253_c0_seq1	0	0	0	comp11143253_c0_seq1	0	0	0	comp11143253_c0_seq1	0	0	0	comp11143253_c0_seq1	0	0	0
comp11143289_c0_seq1	0	0	0	comp11143289_c0_seq1	0	0	0	comp11143289_c0_seq1	0	0	0	comp11143289_c0_seq1	0	0	0	comp11143289_c0_seq1	0	0	0
comp11143409_c0_seq1	0	0	0	comp11143409_c0_seq1	0	0	0	comp11143409_c0_seq1	0	0	0	comp11143409_c0_seq1	0	0	0	comp11143409_c0_seq1	0	0	0
comp111454_c0_seq1	2.06	0.85	1.455	comp111454_c0_seq1	0.84	0.76	0.8	comp111454_c0_seq1	8.53	5.86	7.195	comp111454_c0_seq1	4.19	4.15	4.17	comp111454_c0_seq1	4.97	7.14	6.055
comp11146405_c0_seq1	0	0	0	comp11146405_c0_seq1	0	0	0	comp11146405_c0_seq1	0	0	0	comp11146405_c0_seq1	0	0	0	comp11146405_c0_seq1	0	0	0
comp111474_c0_seq1	5.72	4.85	5.285	comp111474_c0_seq1	4.13	3.92	4.025	comp111474_c0_seq1	7.25	6.92	7.085	comp111474_c0_seq1	4.85	4.3	4.575	comp111474_c0_seq1	3	4.12	3.56
comp11150049_c0_seq1	0	0	0	comp11150049_c0_seq1	0	0	0	comp11150049_c0_seq1	0	0	0	comp11150049_c0_seq1	0	0	0	comp11150049_c0_seq1	0	0	0
comp11150497_c0_seq1	0	0	0	comp11150497_c0_seq1	0	0	0	comp11150497_c0_seq1	0	0	0	comp11150497_c0_seq1	0	0	0	comp11150497_c0_seq1	0	0	0
comp11150666_c0_seq1	0	0	0	comp11150666_c0_seq1	0	0	0	comp11150666_c0_seq1	0	0	0	comp11150666_c0_seq1	0	0	0	comp11150666_c0_seq1	0	0	0
comp111508_c0_seq1	7.85	3.39	5.62	comp111508_c0_seq1	1.54	1.6	1.57	comp111508_c0_seq1	4.27	4.67	4.47	comp111508_c0_seq1	8.62	5.8	7.21	comp111508_c0_seq1	4.77	5.82	5.295
comp11151042_c0_seq1	0	0	0	comp11151042_c0_seq1	0	0	0	comp11151042_c0_seq1	0	0	0	comp11151042_c0_seq1	0	0	0	comp11151042_c0_seq1	0	0	0
comp11151281_c0_seq1	0	0	0	comp11151281_c0_seq1	0	0	0	comp11151281_c0_seq1	0	0	0	comp11151281_c0_seq1	0	0	0	comp11151281_c0_seq1	0	0	0
comp11153038_c0_seq1	0	0	0	comp11153038_c0_seq1	0	0	0	comp11153038_c0_seq1	0	0	0	comp11153038_c0_seq1	0	0	0	comp11153038_c0_seq1	0	0	0
comp111548_c0_seq1	1.07	1.04	1.055	comp111548_c0_seq1	0.8	0.52	0.66	comp111548_c0_seq1	2.4	2.74	2.57	comp111548_c0_seq1	5.08	5.75	5.415	comp111548_c0_seq1	3.2	3.71	3.455
comp11155747_c0_seq1	0	0	0	comp11155747_c0_seq1	0	0	0	comp11155747_c0_seq1	0	0	0	comp11155747_c0_seq1	0	0	0	comp11155747_c0_seq1	0	0	0
comp11156169_c0_seq1	0	0	0	comp11156169_c0_seq1	0	0	0	comp11156169_c0_seq1	0	0	0	comp11156169_c0_seq1	0	0	0	comp11156169_c0_seq1	0	0	0
comp1115630_c0_seq1	0.24	0.19	0.215	comp1115630_c0_seq1	0	0	0	comp1115630_c0_seq1	0	0	0	comp1115630_c0_seq1	0	0	0	comp1115630_c0_seq1	0	0	0
comp11156924_c0_seq1	0	0	0	comp11156924_c0_seq1	0	0	0	comp11156924_c0_seq1	0	0	0	comp11156924_c0_seq1	0	0	0	comp11156924_c0_seq1	0	0	0
comp11157542_c0_seq1	0	0	0	comp11157542_c0_seq1	0	0	0	comp11157542_c0_seq1	0	0	0	comp11157542_c0_seq1	0	0	0	comp11157542_c0_seq1	0	0	0
comp11158248_c0_seq1	0	0	0	comp11158248_c0_seq1	0	0	0	comp11158248_c0_seq1	0	0	0	comp11158248_c0_seq1	0	0	0	comp11158248_c0_seq1	0	0	0
comp11159096_c0_seq1	0	0	0	comp11159096_c0_seq1	0	0	0	comp11159096_c0_seq1	0	0	0	comp11159096_c0_seq1	0	0	0	comp11159096_c0_seq1	0	0	0
comp11161181_c0_seq1	0	0	0	comp11161181_c0_seq1	0	0	0	comp11161181_c0_seq1	0	0	0	comp11161181_c0_seq1	0	0	0	comp11161181_c0_seq1	0	0	0
comp11161456_c0_seq1	0	0	0	comp11161456_c0_seq1	0	0	0	comp11161456_c0_seq1	0	0	0	comp11161456_c0_seq1	0	0	0	comp11161456_c0_seq1	0	0	0
comp11161993_c0_seq1	0	0	0	comp11161993_c0_seq1	0	0	0	comp11161993_c0_seq1	0	0	0	comp11161993_c0_seq1	0	0	0	comp11161993_c0_seq1	0	0	0
comp1116342_c0_seq1	0	0	0	comp1116342_c0_seq1	0	0	0	comp1116342_c0_seq1	0	0	0	comp1116342_c0_seq1	0.18	0	0.09	comp1116342_c0_seq1	0	0.52	0.26
comp11163763_c0_seq1	0	0	0	comp11163763_c0_seq1	0	0	0	comp11163763_c0_seq1	0	0	0	comp11163763_c0_seq1	0	0	0	comp11163763_c0_seq1	0	0	0
comp11164863_c0_seq1	0	0	0	comp11164863_c0_seq1	0	0	0	comp11164863_c0_seq1	0	0	0	comp11164863_c0_seq1	0	0	0	comp11164863_c0_seq1	0	0	0
comp11165428_c0_seq1	0	0	0	comp11165428_c0_seq1	0.3	0	0.15	comp11165428_c0_seq1	0	0.18	0.09	comp11165428_c0_seq1	0	0	0	comp11165428_c0_seq1	0	0	0
comp11166116_c0_seq1	0	0	0	comp11166116_c0_seq1	0	0	0	comp11166116_c0_seq1	0	0	0	comp11166116_c0_seq1	0	0	0	comp11166116_c0_seq1	0	0	0
comp11166322_c0_seq1	0	0	0	comp11166322_c0_seq1	0	0	0	comp11166322_c0_seq1	0	0	0	comp11166322_c0_seq1	0	0	0	comp11166322_c0_seq1	0	0	0
comp11166382_c0_seq1	0	0	0	comp11166382_c0_seq1	0	0	0	comp11166382_c0_seq1	0	0	0	comp11166382_c0_seq1	0	0	0	comp11166382_c0_seq1	0	0	0
comp11168586_c0_seq1	0	0	0	comp11168586_c0_seq1	0	0	0	comp11168586_c0_seq1	0	0	0	comp11168586_c0_seq1	0	0	0	comp11168586_c0_seq1	0	0	0
comp11169371_c0_seq1	0	0	0	comp11169371_c0_seq1	0	0	0	comp11169371_c0_seq1	0	0	0	comp11169371_c0_seq1	0	0	0	comp11169371_c0_seq1	0	0	0
comp11171646_c0_seq1	0	0	0	comp11171646_c0_seq1	0	0	0	comp11171646_c0_seq1	0	0	0	comp11171646_c0_seq1	0	0	0	comp11171646_c0_seq1	0	0	0
comp11173215_c0_seq1	0	0	0	comp11173215_c0_seq1	0	0	0	comp11173215_c0_seq1	0	0	0	comp11173215_c0_seq1	0	0	0	comp11173215_c0_seq1	0	0	0
comp11174295_c0_seq1	0	0	0	comp11174295_c0_seq1	0	0	0	comp11174295_c0_seq1	0	0	0	comp11174295_c0_seq1	0	0	0	comp11174295_c0_seq1	0	0	0
comp111752_c0_seq1	46.61	13.47	30.04	comp111752_c0_seq1	0.98	0.79	0.885	comp111752_c0_seq1	0.95	1.12	1.035	comp111752_c0_seq1	0.49	0.59	0.54	comp111752_c0_seq1	0.8	1.78	1.29
comp11176128_c0_seq1	0	0	0	comp11176128_c0_seq1	0	0	0	comp11176128_c0_seq1	0	0	0	comp11176128_c0_seq1	0	0	0	comp11176128_c0_seq1	0	0	0
comp111762_c0_seq1	4.51	1.53	3.02	comp111762_c0_seq1	1.32	1.29	1.305	comp111762_c0_seq1	4.94	4.56	4.75	comp111762_c0_seq1	4.01	4.88	4.445	comp111762_c0_seq1	3.38	4.32	3.85
comp11176554_c0_seq1	0	0	0	comp11176554_c0_seq1	0	0	0	comp11176554_c0_seq1	0	0	0	comp11176554_c0_seq1	0	0	0	comp11176554_c0_seq1	0	0	0
comp111775_c0_seq1	4.09	1.8	2.945	comp111775_c0_seq1	0.97	1.03	1	comp111775_c0_seq1	4.03	4.44	4.235	comp111775_c0_seq1	11.9	11.58	11.74	comp111775_c0_seq1	5.62	8.54	7.08
comp11177975_c0_seq1	0	0	0	comp11177975_c0_seq1	0	0	0	comp11177975_c0_seq1	0	0	0	comp11177975_c0_seq1	0	0	0	comp11177975_c0_seq1	0	0	0
comp1117840_c0_seq1	0	0	0	comp1117840_c0_seq1	0	0	0	comp1117840_c0_seq1	0	0	0	comp1117840_c0_seq1	0	0	0	comp1117840_c0_seq1	0.13	0	0.065
comp11179889_c0_seq1	0	0	0	comp11179889_c0_seq1	0	0	0	comp11179889_c0_seq1	0	0	0	comp11179889_c0_seq1	0	0	0	comp11179889_c0_seq1	0	0	0
comp11180215_c0_seq1	0	0	0	comp11180215_c0_seq1	0	0	0	comp11180215_c0_seq1	0	0	0	comp11180215_c0_seq1	0	0	0	comp11180215_c0_seq1	0	0	0
comp11181445_c0_seq1	0	0	0	comp11181445_c0_seq1	0	0	0	comp11181445_c0_seq1	0	0	0	comp11181445_c0_seq1	0	0	0	comp11181445_c0_seq1	0	0	0
comp11181705_c0_seq1	0	0	0	comp11181705_c0_seq1	0	0	0	comp11181705_c0_seq1	0	0	0	comp11181705_c0_seq1	0	0	0	comp11181705_c0_seq1	0	0	0
comp111844_c0_seq1	4.75	2.23	3.49	comp111844_c0_seq1	4.74	2.54	3.64	comp111844_c0_seq1	3.91	4.63	4.27	comp111844_c0_seq1	5.41	4.45	4.93	comp111844_c0_seq1	4.17	6.03	5.1
comp1118524_c0_seq1	0	0	0	comp1118524_c0_seq1	0.38	0.78	0.58	comp1118524_c0_seq1	0	0	0	comp1118524_c0_seq1	0	0	0	comp1118524_c0_seq1	0.13	0	0.065
comp11185369_c0_seq1	0	0	0	comp11185369_c0_seq1	0	0	0	comp11185369_c0_seq1	0	0	0	comp11185369_c0_seq1	0	0	0	comp11185369_c0_seq1	0	0	0
comp11185541_c0_seq1	0	0	0	comp11185541_c0_seq1	0	0	0	comp11185541_c0_seq1	0	0	0	comp11185541_c0_seq1	0	0	0	comp11185541_c0_seq1	0	0	0
comp11185767_c0_seq1	0	0	0	comp11185767_c0_seq1	0	0	0	comp11185767_c0_seq1	0	0	0	comp11185767_c0_seq1	0	0	0	comp11185767_c0_seq1	0	0	0
comp111877_c0_seq1	8.09	2.6	5.345	comp111877_c0_seq1	0.27	0.38	0.325	comp111877_c0_seq1	4.19	2.07	3.13	comp111877_c0_seq1	3.97	3.83	3.9	comp111877_c0_seq1	3.37	5.68	4.525
comp11189680_c0_seq1	0	0	0	comp11189680_c0_seq1	0	0	0	comp11189680_c0_seq1	0	0	0	comp11189680_c0_seq1	0	0	0	comp11189680_c0_seq1	0	0	0
comp1119001_c0_seq1	0	0	0	comp1119001_c0_seq1	0	0	0	comp1119001_c0_seq1	0	0	0	comp1119001_c0_seq1	0	0	0	comp1119001_c0_seq1	0	0	0
comp11191911_c0_seq1	0	0	0	comp11191911_c0_seq1	0	0	0	comp11191911_c0_seq1	0	0	0	comp11191911_c0_seq1	0	0	0	comp11191911_c0_seq1	0	0	0
comp111919_c0_seq1	3.68	3.28	3.48	comp111919_c0_seq1	1.94	2.08	2.01	comp111919_c0_seq1	4.53	4.54	4.535	comp111919_c0_seq1	8.05	7.09	7.57	comp111919_c0_seq1	5.32	8.23	6.775
comp1119201_c0_seq1	0	0	0	comp1119201_c0_seq1	0	0	0	comp1119201_c0_seq1	0	0	0	comp1119201_c0_seq1	0	0	0	comp1119201_c0_seq1	0	0	0
comp1119465_c0_seq1	0	0	0	comp1119465_c0_seq1	0	0	0	comp1119465_c0_seq1	0	0	0	comp1119465_c0_seq1	0	0	0	comp1119465_c0_seq1	0	0	0
comp111956_c0_seq1	1.53	0.66	1.095	comp111956_c0_seq1	2.09	1.54	1.815	comp111956_c0_seq1	4.63	4.97	4.8	comp111956_c0_seq1	3.79	3.66	3.725	comp111956_c0_seq1	2.4	2.83	2.615
comp111958_c0_seq1	7.99	3.9	5.945	comp111958_c0_seq1	1.47	1.84	1.655	comp111958_c0_seq1	10.58	9.06	9.82	comp111958_c0_seq1	11.66	10.84	11.25	comp111958_c0_seq1	4.26	6.58	5.42
comp11196159_c0_seq1	0	0	0	comp11196159_c0_seq1	0	0	0	comp11196159_c0_seq1	0	0	0	comp11196159_c0_seq1	0	0	0	comp11196159_c0_seq1	0	0	0
comp11196907_c0_seq1	0	0	0	comp11196907_c0_seq1	0	0	0	comp11196907_c0_seq1	0	0	0	comp11196907_c0_seq1	0	0	0	comp11196907_c0_seq1	0	0	0
comp11198716_c0_seq1	0	0	0	comp11198716_c0_seq1	0	0	0	comp11198716_c0_seq1	0	0	0	comp11198716_c0_seq1	0	0	0	comp11198716_c0_seq1	0	0	0
comp11199056_c0_seq1	0	0	0	comp11199056_c0_seq1	0	0	0	comp11199056_c0_seq1	0	0	0	comp11199056_c0_seq1	0	0	0	comp11199056_c0_seq1	0	0	0
comp111994_c0_seq1	7.85	1.85	4.85	comp111994_c0_seq1	4.1	3.62	3.86	comp111994_c0_seq1	8.57	5.98	7.275	comp111994_c0_seq1	1.9	2.24	2.07	comp111994_c0_seq1	5.5	7.84	6.67
comp11199675_c0_seq1	0	0	0	comp11199675_c0_seq1	0	0	0	comp11199675_c0_seq1	0	0	0	comp11199675_c0_seq1	0	0	0	comp11199675_c0_seq1	0	0	0
comp11200337_c0_seq1	0	0	0	comp11200337_c0_seq1	0	0	0	comp11200337_c0_seq1	0	0	0	comp11200337_c0_seq1	0	0	0	comp11200337_c0_seq1	0	0	0
comp11201031_c0_seq1	0	0	0	comp11201031_c0_seq1	0	0	0	comp11201031_c0_seq1	0	0	0	comp11201031_c0_seq1	0	0	0	comp11201031_c0_seq1	0	0	0
comp1120126_c0_seq1	0	0	0	comp1120126_c0_seq1	0	0	0	comp1120126_c0_seq1	0	0	0	comp1120126_c0_seq1	0	0.15	0.075	comp1120126_c0_seq1	0	0	0
comp11201853_c0_seq1	0	0	0	comp11201853_c0_seq1	0	0	0	comp11201853_c0_seq1	0	0	0	comp11201853_c0_seq1	0	0	0	comp11201853_c0_seq1	0	0	0
comp11203178_c0_seq1	0	0	0	comp11203178_c0_seq1	0	0	0	comp11203178_c0_seq1	0	0	0	comp11203178_c0_seq1	0	0	0	comp11203178_c0_seq1	0	0	0
comp11203754_c0_seq1	0	0	0	comp11203754_c0_seq1	0	0	0	comp11203754_c0_seq1	0	0	0	comp11203754_c0_seq1	0	0	0	comp11203754_c0_seq1	0	0	0
comp11205814_c0_seq1	0	0	0	comp11205814_c0_seq1	0	0	0	comp11205814_c0_seq1	0	0	0	comp11205814_c0_seq1	0	0	0	comp11205814_c0_seq1	0	0	0
comp11205958_c0_seq1	0	0	0	comp11205958_c0_seq1	0	0	0	comp11205958_c0_seq1	0	0	0	comp11205958_c0_seq1	0	0	0	comp11205958_c0_seq1	0	0	0
comp11206896_c0_seq1	0	0	0	comp11206896_c0_seq1	0	0	0	comp11206896_c0_seq1	0	0	0	comp11206896_c0_seq1	0	0	0	comp11206896_c0_seq1	0	0	0
comp11207171_c0_seq1	0	0	0	comp11207171_c0_seq1	0	0	0	comp11207171_c0_seq1	0	0	0	comp11207171_c0_seq1	0	0	0	comp11207171_c0_seq1	0	0	0
comp11209687_c0_seq1	0	0	0	comp11209687_c0_seq1	0	0	0	comp11209687_c0_seq1	0	0	0	comp11209687_c0_seq1	0	0	0	comp11209687_c0_seq1	0	0	0
comp11209807_c0_seq1	0	0	0	comp11209807_c0_seq1	0	0	0	comp11209807_c0_seq1	0	0	0	comp11209807_c0_seq1	0	0	0	comp11209807_c0_seq1	0	0	0
comp11210148_c0_seq1	0	0	0	comp11210148_c0_seq1	0	0	0	comp11210148_c0_seq1	0	0	0	comp11210148_c0_seq1	0	0	0	comp11210148_c0_seq1	0	0	0
comp1121378_c0_seq1	0.18	0	0.09	comp1121378_c0_seq1	0.13	0	0.065	comp1121378_c0_seq1	0.06	0.07	0.065	comp1121378_c0_seq1	0	0.06	0.03	comp1121378_c0_seq1	0.14	0.24	0.19
comp112140_c0_seq1	0.08	0.1	0.09	comp112140_c0_seq1	0.74	1.2	0.97	comp112140_c0_seq1	3.56	3.39	3.475	comp112140_c0_seq1	0.91	0.79	0.85	comp112140_c0_seq1	1.32	0.89	1.105
comp11214548_c0_seq1	0	0	0	comp11214548_c0_seq1	0	0	0	comp11214548_c0_seq1	0	0	0	comp11214548_c0_seq1	0	0	0	comp11214548_c0_seq1	0	0	0
comp1121613_c0_seq1	0	0	0	comp1121613_c0_seq1	0.45	0.16	0.305	comp1121613_c0_seq1	0.22	0	0.11	comp1121613_c0_seq1	0	0	0	comp1121613_c0_seq1	0.31	0.24	0.275
comp11216247_c0_seq1	0	0	0	comp11216247_c0_seq1	0	0	0	comp11216247_c0_seq1	0	0	0	comp11216247_c0_seq1	0	0	0	comp11216247_c0_seq1	0	0	0
comp11217619_c0_seq1	0	0	0	comp11217619_c0_seq1	0	0	0	comp11217619_c0_seq1	0	0	0	comp11217619_c0_seq1	0	0	0	comp11217619_c0_seq1	0	0	0
comp11217771_c0_seq1	0	0	0	comp11217771_c0_seq1	0	0	0	comp11217771_c0_seq1	0	0	0	comp11217771_c0_seq1	0	0	0	comp11217771_c0_seq1	0	0	0
comp11218335_c0_seq1	0	0	0	comp11218335_c0_seq1	0	0	0	comp11218335_c0_seq1	0	0	0	comp11218335_c0_seq1	0	0	0	comp11218335_c0_seq1	0	0	0
comp11218610_c0_seq1	0	0	0	comp11218610_c0_seq1	0	0	0	comp11218610_c0_seq1	0	0	0	comp11218610_c0_seq1	0	0	0	comp11218610_c0_seq1	0	0	0
comp112192_c0_seq1	3.31	1.91	2.61	comp112192_c0_seq1	3.68	2.87	3.275	comp112192_c0_seq1	6.68	6.82	6.75	comp112192_c0_seq1	4.55	3.27	3.91	comp112192_c0_seq1	4.25	5.68	4.965
comp11219439_c0_seq1	0	0	0	comp11219439_c0_seq1	0	0	0	comp11219439_c0_seq1	0	0	0	comp11219439_c0_seq1	0	0	0	comp11219439_c0_seq1	0	0	0
comp11219756_c0_seq1	0	0	0	comp11219756_c0_seq1	0	0	0	comp11219756_c0_seq1	0	0	0	comp11219756_c0_seq1	0	0	0	comp11219756_c0_seq1	0	0	0
comp11220519_c0_seq1	0	0	0	comp11220519_c0_seq1	0	0	0	comp11220519_c0_seq1	0	0	0	comp11220519_c0_seq1	0	0	0	comp11220519_c0_seq1	0	0	0
comp11220994_c0_seq1	0	0	0	comp11220994_c0_seq1	0	0	0	comp11220994_c0_seq1	0	0	0	comp11220994_c0_seq1	0	0	0	comp11220994_c0_seq1	0	0	0
comp11221297_c0_seq1	0	0	0	comp11221297_c0_seq1	0	0	0	comp11221297_c0_seq1	0	0	0	comp11221297_c0_seq1	0	0	0	comp11221297_c0_seq1	0	0	0
comp112224_c0_seq1	2.22	0.73	1.475	comp112224_c0_seq1	4.13	2.27	3.2	comp112224_c0_seq1	7.65	8.01	7.83	comp112224_c0_seq1	5.91	5.21	5.56	comp112224_c0_seq1	1.7	5.12	3.41
comp11223295_c0_seq1	0	0	0	comp11223295_c0_seq1	0	0	0	comp11223295_c0_seq1	0	0	0	comp11223295_c0_seq1	0	0	0	comp11223295_c0_seq1	0.13	0	0.065
comp11223461_c0_seq1	0	0	0	comp11223461_c0_seq1	0	0	0	comp11223461_c0_seq1	0	0	0	comp11223461_c0_seq1	0	0	0	comp11223461_c0_seq1	0	0	0
comp11223505_c0_seq1	0	0	0	comp11223505_c0_seq1	0	0	0	comp11223505_c0_seq1	0	0	0	comp11223505_c0_seq1	0	0	0	comp11223505_c0_seq1	0	0	0
comp11224220_c0_seq1	0	0.21	0.105	comp11224220_c0_seq1	0	0.28	0.14	comp11224220_c0_seq1	0	0.24	0.12	comp11224220_c0_seq1	0	0	0	comp11224220_c0_seq1	0	0	0
comp11226393_c0_seq1	0	0	0	comp11226393_c0_seq1	0	0	0	comp11226393_c0_seq1	0	0	0	comp11226393_c0_seq1	0	0	0	comp11226393_c0_seq1	0	0	0
comp11230987_c0_seq1	0	0	0	comp11230987_c0_seq1	0	0	0	comp11230987_c0_seq1	0	0	0	comp11230987_c0_seq1	0	0	0	comp11230987_c0_seq1	0	0	0
comp112320_c0_seq1	1.71	2.79	2.25	comp112320_c0_seq1	4.63	2.46	3.545	comp112320_c0_seq1	28.64	16.88	22.76	comp112320_c0_seq1	2.43	0.67	1.55	comp112320_c0_seq1	2.48	5.24	3.86
comp11232176_c0_seq1	0	0	0	comp11232176_c0_seq1	0	0	0	comp11232176_c0_seq1	0	0	0	comp11232176_c0_seq1	0	0	0	comp11232176_c0_seq1	0	0	0
comp1123221_c0_seq1	0	0	0	comp1123221_c0_seq1	0	0	0	comp1123221_c0_seq1	0	0	0	comp1123221_c0_seq1	0.18	0	0.09	comp1123221_c0_seq1	0	0	0
comp112326_c0_seq1	3.03	1.52	2.275	comp112326_c0_seq1	13.28	7.3	10.29	comp112326_c0_seq1	15.35	13.42	14.385	comp112326_c0_seq1	1.44	1.5	1.47	comp112326_c0_seq1	1.3	1.99	1.645
comp11234857_c0_seq1	0	0	0	comp11234857_c0_seq1	0	0	0	comp11234857_c0_seq1	0	0	0	comp11234857_c0_seq1	0	0	0	comp11234857_c0_seq1	0	0	0
comp11234870_c0_seq1	0	0	0	comp11234870_c0_seq1	0	0	0	comp11234870_c0_seq1	0	0	0	comp11234870_c0_seq1	0	0	0	comp11234870_c0_seq1	0	0	0
comp112349_c0_seq1	1.63	0.3	0.965	comp112349_c0_seq1	0.72	0.71	0.715	comp112349_c0_seq1	5.76	3.23	4.495	comp112349_c0_seq1	1.07	0.99	1.03	comp112349_c0_seq1	3.02	5.08	4.05
comp11236620_c0_seq1	0	0	0	comp11236620_c0_seq1	0	0	0	comp11236620_c0_seq1	0	0	0	comp11236620_c0_seq1	0	0	0	comp11236620_c0_seq1	0	0	0
comp1123713_c0_seq1	0	0.28	0.14	comp1123713_c0_seq1	0	0.18	0.09	comp1123713_c0_seq1	0.39	0.31	0.35	comp1123713_c0_seq1	0	0	0	comp1123713_c0_seq1	0	0	0
comp112375_c0_seq1	2.11	1.47	1.79	comp112375_c0_seq1	2.09	2.05	2.07	comp112375_c0_seq1	5.99	5.13	5.56	comp112375_c0_seq1	4.15	3.63	3.89	comp112375_c0_seq1	3.69	5.17	4.43
comp1123823_c0_seq1	0	0	0	comp1123823_c0_seq1	0	0	0	comp1123823_c0_seq1	0.21	0	0.105	comp1123823_c0_seq1	0	0	0	comp1123823_c0_seq1	0	0.14	0.07
comp11239984_c0_seq1	0	0	0	comp11239984_c0_seq1	0	0	0	comp11239984_c0_seq1	0	0	0	comp11239984_c0_seq1	0	0	0	comp11239984_c0_seq1	0	0	0
comp11240063_c0_seq1	0	0	0	comp11240063_c0_seq1	0	0	0	comp11240063_c0_seq1	0	0	0	comp11240063_c0_seq1	0	0	0	comp11240063_c0_seq1	0	0	0
comp112402_c0_seq1	3.13	0.52	1.825	comp112402_c0_seq1	5.1	4.08	4.59	comp112402_c0_seq1	7.47	8.97	8.22	comp112402_c0_seq1	6.29	4.79	5.54	comp112402_c0_seq1	4.94	7.17	6.055
comp11240634_c0_seq1	0	0	0	comp11240634_c0_seq1	0	0	0	comp11240634_c0_seq1	0	0	0	comp11240634_c0_seq1	0	0	0	comp11240634_c0_seq1	0	0	0
comp11241457_c0_seq1	0	0	0	comp11241457_c0_seq1	0	0	0	comp11241457_c0_seq1	0	0	0	comp11241457_c0_seq1	0	0	0	comp11241457_c0_seq1	0	0	0
comp1124407_c0_seq1	0	0	0	comp1124407_c0_seq1	0	0	0	comp1124407_c0_seq1	0.09	0	0.045	comp1124407_c0_seq1	0.09	0.17	0.13	comp1124407_c0_seq1	0.13	0.41	0.27
comp11244296_c0_seq1	0	0	0	comp11244296_c0_seq1	0	0	0	comp11244296_c0_seq1	0	0	0	comp11244296_c0_seq1	0	0	0	comp11244296_c0_seq1	0	0	0
comp11245399_c0_seq1	0	0	0	comp11245399_c0_seq1	0	0	0	comp11245399_c0_seq1	0	0	0	comp11245399_c0_seq1	0	0	0	comp11245399_c0_seq1	0	0	0
comp11247463_c0_seq1	0	0	0	comp11247463_c0_seq1	0	0	0	comp11247463_c0_seq1	0	0	0	comp11247463_c0_seq1	0	0	0	comp11247463_c0_seq1	0	0	0
comp11248293_c0_seq1	0	0	0	comp11248293_c0_seq1	0	0	0	comp11248293_c0_seq1	0	0	0	comp11248293_c0_seq1	0	0	0	comp11248293_c0_seq1	0	0	0
comp1124885_c0_seq1	0	0.27	0.135	comp1124885_c0_seq1	0	0	0	comp1124885_c0_seq1	0	0	0	comp1124885_c0_seq1	0.17	0.15	0.16	comp1124885_c0_seq1	0.06	0.12	0.09
comp11249146_c0_seq1	0	0	0	comp11249146_c0_seq1	0	0	0	comp11249146_c0_seq1	0	0	0	comp11249146_c0_seq1	0	0	0	comp11249146_c0_seq1	0	0	0
comp11251020_c0_seq1	0	0	0	comp11251020_c0_seq1	0	0	0	comp11251020_c0_seq1	0	0	0	comp11251020_c0_seq1	0	0	0	comp11251020_c0_seq1	0	0	0
comp11252178_c0_seq1	0	0	0	comp11252178_c0_seq1	0	0	0	comp11252178_c0_seq1	0	0	0	comp11252178_c0_seq1	0	0	0	comp11252178_c0_seq1	0	0	0
comp11252436_c0_seq1	0	0	0	comp11252436_c0_seq1	0	0	0	comp11252436_c0_seq1	0	0	0	comp11252436_c0_seq1	0	0	0	comp11252436_c0_seq1	0	0	0
comp11253069_c0_seq1	0	0	0	comp11253069_c0_seq1	0	0	0	comp11253069_c0_seq1	0	0	0	comp11253069_c0_seq1	0	0	0	comp11253069_c0_seq1	0	0	0
comp112537_c0_seq1	4.12	3.47	3.795	comp112537_c0_seq1	3.64	1.88	2.76	comp112537_c0_seq1	6.13	6.68	6.405	comp112537_c0_seq1	5.34	5.31	5.325	comp112537_c0_seq1	4.25	4.91	4.58
comp112541_c0_seq1	0.9	1.02	0.96	comp112541_c0_seq1	4.43	3.56	3.995	comp112541_c0_seq1	3.4	3.71	3.555	comp112541_c0_seq1	4.46	3.36	3.91	comp112541_c0_seq1	2.58	4.24	3.41
comp11254674_c0_seq1	0	0	0	comp11254674_c0_seq1	0	0	0	comp11254674_c0_seq1	0	0	0	comp11254674_c0_seq1	0	0	0	comp11254674_c0_seq1	0	0	0
comp11254905_c0_seq1	0	0	0	comp11254905_c0_seq1	0	0	0	comp11254905_c0_seq1	0	0	0	comp11254905_c0_seq1	0	0	0	comp11254905_c0_seq1	0	0	0
comp11255032_c0_seq1	0	0	0	comp11255032_c0_seq1	0	0	0	comp11255032_c0_seq1	0	0	0	comp11255032_c0_seq1	0	0	0	comp11255032_c0_seq1	0.08	0	0.04
comp11256149_c0_seq1	0	0	0	comp11256149_c0_seq1	0	0	0	comp11256149_c0_seq1	0	0	0	comp11256149_c0_seq1	0	0	0	comp11256149_c0_seq1	0	0	0
comp11258740_c0_seq1	0	0	0	comp11258740_c0_seq1	0	0	0	comp11258740_c0_seq1	0	0	0	comp11258740_c0_seq1	0	0	0	comp11258740_c0_seq1	0	0	0
comp11259347_c0_seq1	0	0	0	comp11259347_c0_seq1	0	0	0	comp11259347_c0_seq1	0	0	0	comp11259347_c0_seq1	0	0	0	comp11259347_c0_seq1	0	0	0
comp112611_c0_seq1	1.01	0.47	0.74	comp112611_c0_seq1	4.53	3.6	4.065	comp112611_c0_seq1	7.28	8.79	8.035	comp112611_c0_seq1	4.07	3.85	3.96	comp112611_c0_seq1	4.65	5.86	5.255
comp11262990_c0_seq1	0	0	0	comp11262990_c0_seq1	0	0	0	comp11262990_c0_seq1	0	0	0	comp11262990_c0_seq1	0	0	0	comp11262990_c0_seq1	0	0	0
comp11263262_c0_seq1	0	0	0	comp11263262_c0_seq1	0	0	0	comp11263262_c0_seq1	0	0	0	comp11263262_c0_seq1	0	0	0	comp11263262_c0_seq1	0	0	0
comp112658_c0_seq1	1.44	0.59	1.015	comp112658_c0_seq1	2.6	1.86	2.23	comp112658_c0_seq1	6.1	3.98	5.04	comp112658_c0_seq1	1.36	1.01	1.185	comp112658_c0_seq1	3.57	4.29	3.93
comp11265911_c0_seq1	0	0	0	comp11265911_c0_seq1	0	0	0	comp11265911_c0_seq1	0	0	0	comp11265911_c0_seq1	0	0	0	comp11265911_c0_seq1	0	0	0
comp11265977_c0_seq1	0	0	0	comp11265977_c0_seq1	0	0	0	comp11265977_c0_seq1	0	0	0	comp11265977_c0_seq1	0	0	0	comp11265977_c0_seq1	0	0	0
comp112668_c0_seq1	3.91	2.48	3.195	comp112668_c0_seq1	0.44	0.35	0.395	comp112668_c0_seq1	1.74	1.45	1.595	comp112668_c0_seq1	2.76	3.15	2.955	comp112668_c0_seq1	2.7	3.09	2.895
comp112697_c0_seq1	1.21	1.17	1.19	comp112697_c0_seq1	4.31	3.85	4.08	comp112697_c0_seq1	2.87	6.6	4.735	comp112697_c0_seq1	2.86	2	2.43	comp112697_c0_seq1	3.16	3.95	3.555
comp11269907_c0_seq1	0	0	0	comp11269907_c0_seq1	0	0	0	comp11269907_c0_seq1	0	0	0	comp11269907_c0_seq1	0	0	0	comp11269907_c0_seq1	0	0	0
comp11270332_c0_seq1	0	0	0	comp11270332_c0_seq1	0	0	0	comp11270332_c0_seq1	0	0	0	comp11270332_c0_seq1	0	0	0	comp11270332_c0_seq1	0	0	0
comp11270929_c0_seq1	0	0	0	comp11270929_c0_seq1	0	0	0	comp11270929_c0_seq1	0	0	0	comp11270929_c0_seq1	0	0	0	comp11270929_c0_seq1	0	0	0
comp11271820_c0_seq1	0	0	0	comp11271820_c0_seq1	0	0	0	comp11271820_c0_seq1	0	0	0	comp11271820_c0_seq1	0	0	0	comp11271820_c0_seq1	0	0	0
comp11272371_c0_seq1	0	0	0	comp11272371_c0_seq1	0	0	0	comp11272371_c0_seq1	0	0	0	comp11272371_c0_seq1	0	0	0	comp11272371_c0_seq1	0	0	0
comp11272461_c0_seq1	0	0	0	comp11272461_c0_seq1	0	0	0	comp11272461_c0_seq1	0	0	0	comp11272461_c0_seq1	0	0	0	comp11272461_c0_seq1	0	0	0
comp11273524_c0_seq1	0	0	0	comp11273524_c0_seq1	0	0	0	comp11273524_c0_seq1	0	0	0	comp11273524_c0_seq1	0	0	0	comp11273524_c0_seq1	0	0	0
comp11273965_c0_seq1	0	0	0	comp11273965_c0_seq1	0	0	0	comp11273965_c0_seq1	0	0.24	0.12	comp11273965_c0_seq1	0	0	0	comp11273965_c0_seq1	0	0	0
comp11274596_c0_seq1	0	0	0	comp11274596_c0_seq1	0	0	0	comp11274596_c0_seq1	0	0	0	comp11274596_c0_seq1	0	0	0	comp11274596_c0_seq1	0	0	0
comp11275679_c0_seq1	0	0	0	comp11275679_c0_seq1	0	0	0	comp11275679_c0_seq1	0	0	0	comp11275679_c0_seq1	0	0	0	comp11275679_c0_seq1	0	0	0
comp11276126_c0_seq1	0	0	0	comp11276126_c0_seq1	0	0	0	comp11276126_c0_seq1	0	0	0	comp11276126_c0_seq1	0	0	0	comp11276126_c0_seq1	0	0	0
comp112774_c0_seq1	3.8	1.17	2.485	comp112774_c0_seq1	4.37	3.27	3.82	comp112774_c0_seq1	8.21	7.7	7.955	comp112774_c0_seq1	5.66	6.53	6.095	comp112774_c0_seq1	4.38	5.97	5.175
comp11279203_c0_seq1	0	0	0	comp11279203_c0_seq1	0	0	0	comp11279203_c0_seq1	0	0	0	comp11279203_c0_seq1	0	0	0	comp11279203_c0_seq1	0	0	0
comp11280971_c0_seq1	0	0	0	comp11280971_c0_seq1	0	0	0	comp11280971_c0_seq1	0	0	0	comp11280971_c0_seq1	0	0	0	comp11280971_c0_seq1	0	0	0
comp11281040_c0_seq1	0	0	0	comp11281040_c0_seq1	0	0	0	comp11281040_c0_seq1	0	0	0	comp11281040_c0_seq1	0	0	0	comp11281040_c0_seq1	0	0	0
comp112829_c0_seq1	2.39	0.09	1.24	comp112829_c0_seq1	1.85	1.85	1.85	comp112829_c0_seq1	5.76	5.48	5.62	comp112829_c0_seq1	4.89	6.56	5.725	comp112829_c0_seq1	11.01	9.07	10.04
comp11285051_c0_seq1	0	0	0	comp11285051_c0_seq1	0	0	0	comp11285051_c0_seq1	0	0	0	comp11285051_c0_seq1	0	0	0	comp11285051_c0_seq1	0	0	0
comp11286660_c0_seq1	0	0	0	comp11286660_c0_seq1	0	0	0	comp11286660_c0_seq1	0	0	0	comp11286660_c0_seq1	0	0	0	comp11286660_c0_seq1	0	0	0
comp112869_c0_seq1	1.3	1.01	1.155	comp112869_c0_seq1	1.38	1.16	1.27	comp112869_c0_seq1	10.41	6.31	8.36	comp112869_c0_seq1	1.18	1.33	1.255	comp112869_c0_seq1	1.11	2.25	1.68
comp11288462_c0_seq1	0	0	0	comp11288462_c0_seq1	0	0	0	comp11288462_c0_seq1	0	0	0	comp11288462_c0_seq1	0	0	0	comp11288462_c0_seq1	0	0	0
comp112885_c0_seq1	2.8	1.28	2.04	comp112885_c0_seq1	1.17	1.39	1.28	comp112885_c0_seq1	6.12	4.85	5.485	comp112885_c0_seq1	7.22	7.7	7.46	comp112885_c0_seq1	6.86	8.44	7.65
comp11290431_c0_seq1	0	0	0	comp11290431_c0_seq1	0	0	0	comp11290431_c0_seq1	0	0	0	comp11290431_c0_seq1	0	0	0	comp11290431_c0_seq1	0	0	0
comp11290970_c0_seq1	0	0	0	comp11290970_c0_seq1	0	0	0	comp11290970_c0_seq1	0	0	0	comp11290970_c0_seq1	0	0	0	comp11290970_c0_seq1	0	0	0
comp11292798_c0_seq1	0	0	0	comp11292798_c0_seq1	0	0	0	comp11292798_c0_seq1	0	0	0	comp11292798_c0_seq1	0	0	0	comp11292798_c0_seq1	0	0	0
comp11292860_c0_seq1	0	0	0	comp11292860_c0_seq1	0	0	0	comp11292860_c0_seq1	0	0	0	comp11292860_c0_seq1	0	0	0	comp11292860_c0_seq1	0	0	0
comp11294517_c0_seq1	0	0	0	comp11294517_c0_seq1	0	0	0	comp11294517_c0_seq1	0	0	0	comp11294517_c0_seq1	0	0	0	comp11294517_c0_seq1	0	0	0
comp112985_c0_seq1	2.05	1.44	1.745	comp112985_c0_seq1	2.71	1.56	2.135	comp112985_c0_seq1	6.66	6.55	6.605	comp112985_c0_seq1	5.15	4.45	4.8	comp112985_c0_seq1	4.53	7.23	5.88
comp11300048_c0_seq1	0	0	0	comp11300048_c0_seq1	0	0	0	comp11300048_c0_seq1	0	0	0	comp11300048_c0_seq1	0	0	0	comp11300048_c0_seq1	0	0	0
comp11302167_c0_seq1	0	0	0	comp11302167_c0_seq1	0	0	0	comp11302167_c0_seq1	0	0	0	comp11302167_c0_seq1	0	0	0	comp11302167_c0_seq1	0	0	0
comp11303652_c0_seq1	0	0	0	comp11303652_c0_seq1	0	0	0	comp11303652_c0_seq1	0	0	0	comp11303652_c0_seq1	0.19	0	0.095	comp11303652_c0_seq1	0	0	0
comp113048_c0_seq1	1.61	0.3	0.955	comp113048_c0_seq1	0.42	0.29	0.355	comp113048_c0_seq1	2.81	2.47	2.64	comp113048_c0_seq1	9.28	9.35	9.315	comp113048_c0_seq1	7.79	11.29	9.54
comp11305859_c0_seq1	0	0	0	comp11305859_c0_seq1	0	0	0	comp11305859_c0_seq1	0	0	0	comp11305859_c0_seq1	0	0	0	comp11305859_c0_seq1	0	0	0
comp113071_c0_seq1	7.55	9.21	8.38	comp113071_c0_seq1	11.81	9.86	10.835	comp113071_c0_seq1	8.06	7.95	8.005	comp113071_c0_seq1	5.2	6.48	5.84	comp113071_c0_seq1	3.33	6.81	5.07
comp1130759_c0_seq1	0.26	0.4	0.33	comp1130759_c0_seq1	0	0	0	comp1130759_c0_seq1	0.37	0.22	0.295	comp1130759_c0_seq1	0	0.17	0.085	comp1130759_c0_seq1	0	0.14	0.07
comp11307982_c0_seq1	0	0	0	comp11307982_c0_seq1	0	0	0	comp11307982_c0_seq1	0	0	0	comp11307982_c0_seq1	0	0	0	comp11307982_c0_seq1	0	0	0
comp11308353_c0_seq1	0	0	0	comp11308353_c0_seq1	0	0	0	comp11308353_c0_seq1	0	0	0	comp11308353_c0_seq1	0	0	0	comp11308353_c0_seq1	0	0	0
comp113096_c0_seq1	3.74	3.32	3.53	comp113096_c0_seq1	2.9	1.99	2.445	comp113096_c0_seq1	12.69	9.38	11.035	comp113096_c0_seq1	2.54	3.82	3.18	comp113096_c0_seq1	2.5	4.52	3.51
comp11309781_c0_seq1	0	0	0	comp11309781_c0_seq1	0	0	0	comp11309781_c0_seq1	0	0	0	comp11309781_c0_seq1	0	0	0	comp11309781_c0_seq1	0	0	0
comp11310079_c0_seq1	0	0	0	comp11310079_c0_seq1	0	0	0	comp11310079_c0_seq1	0	0	0	comp11310079_c0_seq1	0	0	0	comp11310079_c0_seq1	0	0	0
comp113134_c0_seq1	12.98	8.29	10.635	comp113134_c0_seq1	1.21	1.04	1.125	comp113134_c0_seq1	6.74	5.66	6.2	comp113134_c0_seq1	5.74	11.04	8.39	comp113134_c0_seq1	5.16	3.78	4.47
comp11313726_c0_seq1	0	0	0	comp11313726_c0_seq1	0	0	0	comp11313726_c0_seq1	0	0	0	comp11313726_c0_seq1	0	0	0	comp11313726_c0_seq1	0	0	0
comp11314059_c0_seq1	0	0	0	comp11314059_c0_seq1	0	0	0	comp11314059_c0_seq1	0	0	0	comp11314059_c0_seq1	0	0	0	comp11314059_c0_seq1	0	0	0
comp113140_c0_seq1	1.41	0.37	0.89	comp113140_c0_seq1	1.54	1.06	1.3	comp113140_c0_seq1	4.79	3.01	3.9	comp113140_c0_seq1	1.99	1.88	1.935	comp113140_c0_seq1	1.97	3.68	2.825
comp11314904_c0_seq1	0	0	0	comp11314904_c0_seq1	0	0	0	comp11314904_c0_seq1	0	0	0	comp11314904_c0_seq1	0	0	0	comp11314904_c0_seq1	0	0	0
comp11315_c0_seq1	0	0	0	comp11315_c0_seq1	0	0	0	comp11315_c0_seq1	0	0	0	comp11315_c0_seq1	0	0	0	comp11315_c0_seq1	0	0	0
comp11316375_c0_seq1	0	0	0	comp11316375_c0_seq1	0	0	0	comp11316375_c0_seq1	0	0	0	comp11316375_c0_seq1	0	0	0	comp11316375_c0_seq1	0	0	0
comp1131684_c0_seq1	1.59	0.63	1.11	comp1131684_c0_seq1	0.4	0.55	0.475	comp1131684_c0_seq1	0	0	0	comp1131684_c0_seq1	0	0	0	comp1131684_c0_seq1	0	0	0
comp113180_c0_seq1	1.97	1.31	1.64	comp113180_c0_seq1	2.67	1.15	1.91	comp113180_c0_seq1	7.17	8.04	7.605	comp113180_c0_seq1	8.42	8.99	8.705	comp113180_c0_seq1	4.98	9.65	7.315
comp1131811_c0_seq1	0	0	0	comp1131811_c0_seq1	0	0	0	comp1131811_c0_seq1	0	0.24	0.12	comp1131811_c0_seq1	0.2	0	0.1	comp1131811_c0_seq1	0	0	0
comp11318830_c0_seq1	0	0	0	comp11318830_c0_seq1	0	0	0	comp11318830_c0_seq1	0	0	0	comp11318830_c0_seq1	0	0	0	comp11318830_c0_seq1	0	0	0
comp1131958_c0_seq1	0	0	0	comp1131958_c0_seq1	0.14	0	0.07	comp1131958_c0_seq1	0.59	0.08	0.335	comp1131958_c0_seq1	0.35	0.25	0.3	comp1131958_c0_seq1	0.14	0.15	0.145
comp11320600_c0_seq1	0	0	0	comp11320600_c0_seq1	0	0	0	comp11320600_c0_seq1	0	0	0	comp11320600_c0_seq1	0	0	0	comp11320600_c0_seq1	0	0	0
comp113242_c0_seq1	3.54	2.3	2.92	comp113242_c0_seq1	1.5	1.26	1.38	comp113242_c0_seq1	4.03	4.04	4.035	comp113242_c0_seq1	5.33	5.94	5.635	comp113242_c0_seq1	3.14	5.8	4.47
comp11324392_c0_seq1	0	0	0	comp11324392_c0_seq1	0	0	0	comp11324392_c0_seq1	0	0	0	comp11324392_c0_seq1	0	0	0	comp11324392_c0_seq1	0	0	0
comp11327929_c0_seq1	0	0	0	comp11327929_c0_seq1	0	0	0	comp11327929_c0_seq1	0	0	0	comp11327929_c0_seq1	0	0	0	comp11327929_c0_seq1	0	0	0
comp11328649_c0_seq1	0	0	0	comp11328649_c0_seq1	0	0	0	comp11328649_c0_seq1	0	0	0	comp11328649_c0_seq1	0	0	0	comp11328649_c0_seq1	0	0	0
comp11329748_c0_seq1	0	0	0	comp11329748_c0_seq1	0	0	0	comp11329748_c0_seq1	0	0	0	comp11329748_c0_seq1	0	0	0	comp11329748_c0_seq1	0	0	0
comp11331683_c0_seq1	0	0.15	0.075	comp11331683_c0_seq1	0	0.2	0.1	comp11331683_c0_seq1	0	0	0	comp11331683_c0_seq1	0	0	0	comp11331683_c0_seq1	0	0	0
comp11331802_c0_seq1	0	0	0	comp11331802_c0_seq1	0	0	0	comp11331802_c0_seq1	0	0	0	comp11331802_c0_seq1	0	0	0	comp11331802_c0_seq1	0	0	0
comp11332868_c0_seq1	0	0	0	comp11332868_c0_seq1	0	0	0	comp11332868_c0_seq1	0	0	0	comp11332868_c0_seq1	0	0	0	comp11332868_c0_seq1	0	0	0
comp11333396_c0_seq1	0	0	0	comp11333396_c0_seq1	0	0	0	comp11333396_c0_seq1	0	0	0	comp11333396_c0_seq1	0	0	0	comp11333396_c0_seq1	0	0	0
comp11333827_c0_seq1	0	0	0	comp11333827_c0_seq1	0	0	0	comp11333827_c0_seq1	0	0	0	comp11333827_c0_seq1	0	0	0	comp11333827_c0_seq1	0	0	0
comp11334092_c0_seq1	0	0	0	comp11334092_c0_seq1	0	0	0	comp11334092_c0_seq1	0	0	0	comp11334092_c0_seq1	0	0	0	comp11334092_c0_seq1	0	0	0
comp113349_c0_seq1	1.39	0.51	0.95	comp113349_c0_seq1	2.28	1.49	1.885	comp113349_c0_seq1	4.48	4.25	4.365	comp113349_c0_seq1	3.27	3.18	3.225	comp113349_c0_seq1	2.33	4.13	3.23
comp11336991_c0_seq1	0	0	0	comp11336991_c0_seq1	0	0	0	comp11336991_c0_seq1	0	0	0	comp11336991_c0_seq1	0	0	0	comp11336991_c0_seq1	0	0	0
comp1133719_c0_seq1	0	0	0	comp1133719_c0_seq1	0	0	0	comp1133719_c0_seq1	0.2	0.48	0.34	comp1133719_c0_seq1	0	0	0	comp1133719_c0_seq1	0.14	0.85	0.495
comp11337294_c0_seq1	0	0	0	comp11337294_c0_seq1	0	0	0	comp11337294_c0_seq1	0	0	0	comp11337294_c0_seq1	0	0	0	comp11337294_c0_seq1	0	0	0
comp113378_c0_seq1	0.74	0.58	0.66	comp113378_c0_seq1	0.37	0	0.185	comp113378_c0_seq1	0.37	0.43	0.4	comp113378_c0_seq1	0.37	0.5	0.435	comp113378_c0_seq1	0.25	0.39	0.32
comp11338163_c0_seq1	0	0	0	comp11338163_c0_seq1	0	0	0	comp11338163_c0_seq1	0	0	0	comp11338163_c0_seq1	0	0	0	comp11338163_c0_seq1	0	0	0
comp11338555_c0_seq1	0	0	0	comp11338555_c0_seq1	0	0	0	comp11338555_c0_seq1	0	0	0	comp11338555_c0_seq1	0	0	0	comp11338555_c0_seq1	0	0	0
comp11338999_c0_seq1	0	0	0	comp11338999_c0_seq1	0	0	0	comp11338999_c0_seq1	0	0	0	comp11338999_c0_seq1	0	0	0	comp11338999_c0_seq1	0	0	0
comp113397_c0_seq1	4.67	2.74	3.705	comp113397_c0_seq1	2.9	2.3	2.6	comp113397_c0_seq1	4.78	4.94	4.86	comp113397_c0_seq1	4.01	4.45	4.23	comp113397_c0_seq1	3.21	6.71	4.96
comp11340369_c0_seq1	0	0	0	comp11340369_c0_seq1	0	0	0	comp11340369_c0_seq1	0	0	0	comp11340369_c0_seq1	0	0	0	comp11340369_c0_seq1	0	0	0
comp11340908_c0_seq1	0	0	0	comp11340908_c0_seq1	0	0	0	comp11340908_c0_seq1	0	0	0	comp11340908_c0_seq1	0	0	0	comp11340908_c0_seq1	0	0	0
comp11341034_c0_seq1	0	0	0	comp11341034_c0_seq1	0	0	0	comp11341034_c0_seq1	0	0	0	comp11341034_c0_seq1	0	0	0	comp11341034_c0_seq1	0	0	0
comp11341202_c0_seq1	0	0	0	comp11341202_c0_seq1	0	0	0	comp11341202_c0_seq1	0	0	0	comp11341202_c0_seq1	0	0	0	comp11341202_c0_seq1	0	0	0
comp11342380_c0_seq1	0	0	0	comp11342380_c0_seq1	0	0	0	comp11342380_c0_seq1	0	0	0	comp11342380_c0_seq1	0	0	0	comp11342380_c0_seq1	0	0	0
comp113428_c0_seq1	1.9	1.28	1.59	comp113428_c0_seq1	1	0.83	0.915	comp113428_c0_seq1	5.38	5.79	5.585	comp113428_c0_seq1	7.16	6.83	6.995	comp113428_c0_seq1	5.71	11.4	8.555
comp11342980_c0_seq1	0	0	0	comp11342980_c0_seq1	0	0	0	comp11342980_c0_seq1	0	0	0	comp11342980_c0_seq1	0	0	0	comp11342980_c0_seq1	0	0	0
comp11343962_c0_seq1	0	0	0	comp11343962_c0_seq1	0	0	0	comp11343962_c0_seq1	0	0	0	comp11343962_c0_seq1	0	0	0	comp11343962_c0_seq1	0	0	0
comp11345078_c0_seq1	0	0	0	comp11345078_c0_seq1	0	0	0	comp11345078_c0_seq1	0	0	0	comp11345078_c0_seq1	0	0	0	comp11345078_c0_seq1	0	0	0
comp11351112_c0_seq1	0	0	0	comp11351112_c0_seq1	0	0	0	comp11351112_c0_seq1	0	0	0	comp11351112_c0_seq1	0	0	0	comp11351112_c0_seq1	0	0	0
comp11351454_c0_seq1	0	0	0	comp11351454_c0_seq1	0	0	0	comp11351454_c0_seq1	0	0	0	comp11351454_c0_seq1	0	0	0	comp11351454_c0_seq1	0	0	0
comp11351626_c0_seq1	0	0	0	comp11351626_c0_seq1	0	0	0	comp11351626_c0_seq1	0	0	0	comp11351626_c0_seq1	0	0	0	comp11351626_c0_seq1	0	0	0
comp11352739_c0_seq1	0	0	0	comp11352739_c0_seq1	0	0	0	comp11352739_c0_seq1	0	0	0	comp11352739_c0_seq1	0	0	0	comp11352739_c0_seq1	0	0	0
comp113535_c0_seq1	0.83	0.39	0.61	comp113535_c0_seq1	0.69	0.75	0.72	comp113535_c0_seq1	2.97	2.3	2.635	comp113535_c0_seq1	2.17	1.98	2.075	comp113535_c0_seq1	1.81	2.99	2.4
comp113548_c0_seq1	2.77	1.17	1.97	comp113548_c0_seq1	6.81	2.34	4.575	comp113548_c0_seq1	6.33	6.64	6.485	comp113548_c0_seq1	2.31	3.01	2.66	comp113548_c0_seq1	2.2	3.83	3.015
comp11354933_c0_seq1	0	0	0	comp11354933_c0_seq1	0	0	0	comp11354933_c0_seq1	0	0	0	comp11354933_c0_seq1	0	0	0	comp11354933_c0_seq1	0	0	0
comp11357444_c0_seq1	0	0	0	comp11357444_c0_seq1	0	0	0	comp11357444_c0_seq1	0	0	0	comp11357444_c0_seq1	0	0	0	comp11357444_c0_seq1	0	0	0
comp11359818_c0_seq1	0	0	0	comp11359818_c0_seq1	0	0	0	comp11359818_c0_seq1	0	0	0	comp11359818_c0_seq1	0	0	0	comp11359818_c0_seq1	0	0	0
comp113617_c0_seq1	2.44	1.25	1.845	comp113617_c0_seq1	2.77	1.62	2.195	comp113617_c0_seq1	7.99	6.49	7.24	comp113617_c0_seq1	3.62	2.88	3.25	comp113617_c0_seq1	3.83	4.29	4.06
comp11362171_c0_seq1	0	0	0	comp11362171_c0_seq1	0	0	0	comp11362171_c0_seq1	0	0	0	comp11362171_c0_seq1	0	0	0	comp11362171_c0_seq1	0	0	0
comp11362373_c0_seq1	0	0	0	comp11362373_c0_seq1	0	0	0	comp11362373_c0_seq1	0	0	0	comp11362373_c0_seq1	0	0	0	comp11362373_c0_seq1	0	0	0
comp1136390_c0_seq1	0	0.2	0.1	comp1136390_c0_seq1	0	0	0	comp1136390_c0_seq1	0	0	0	comp1136390_c0_seq1	0	0	0	comp1136390_c0_seq1	0	0	0
comp11364100_c0_seq1	0	0	0	comp11364100_c0_seq1	0	0	0	comp11364100_c0_seq1	0	0	0	comp11364100_c0_seq1	0	0	0	comp11364100_c0_seq1	0	0	0
comp1136446_c0_seq1	0	0.06	0.03	comp1136446_c0_seq1	0	0	0	comp1136446_c0_seq1	0.26	0.19	0.225	comp1136446_c0_seq1	0.22	0.15	0.185	comp1136446_c0_seq1	0.2	0.2	0.2
comp11364570_c0_seq1	0	0	0	comp11364570_c0_seq1	0	0	0	comp11364570_c0_seq1	0	0	0	comp11364570_c0_seq1	0	0	0	comp11364570_c0_seq1	0	0	0
comp113658_c0_seq1	3.57	1.87	2.72	comp113658_c0_seq1	5.81	1.73	3.77	comp113658_c0_seq1	6.95	7.17	7.06	comp113658_c0_seq1	4.8	3.42	4.11	comp113658_c0_seq1	3.64	8.7	6.17
comp11366799_c0_seq1	0	0	0	comp11366799_c0_seq1	0	0	0	comp11366799_c0_seq1	0	0	0	comp11366799_c0_seq1	0	0	0	comp11366799_c0_seq1	0	0	0
comp11369942_c0_seq1	0	0	0	comp11369942_c0_seq1	0	0	0	comp11369942_c0_seq1	0	0	0	comp11369942_c0_seq1	0	0	0	comp11369942_c0_seq1	0	0	0
comp11371687_c0_seq1	0	0	0	comp11371687_c0_seq1	0	0	0	comp11371687_c0_seq1	0	0	0	comp11371687_c0_seq1	0	0	0	comp11371687_c0_seq1	0	0	0
comp113720_c0_seq1	2.26	0.91	1.585	comp113720_c0_seq1	0	0.39	0.195	comp113720_c0_seq1	3.22	3.71	3.465	comp113720_c0_seq1	5.13	4.12	4.625	comp113720_c0_seq1	4.91	7.01	5.96
comp11373108_c0_seq1	0	0	0	comp11373108_c0_seq1	0	0	0	comp11373108_c0_seq1	0	0	0	comp11373108_c0_seq1	0	0	0	comp11373108_c0_seq1	0	0	0
comp11374202_c0_seq1	0	0	0	comp11374202_c0_seq1	0	0	0	comp11374202_c0_seq1	0	0	0	comp11374202_c0_seq1	0	0	0	comp11374202_c0_seq1	0	0	0
comp11376146_c0_seq1	0	0	0	comp11376146_c0_seq1	0	0	0	comp11376146_c0_seq1	0	0	0	comp11376146_c0_seq1	0	0	0	comp11376146_c0_seq1	0	0	0
comp113761_c0_seq1	0.22	0.29	0.255	comp113761_c0_seq1	5.2	4.83	5.015	comp113761_c0_seq1	6.28	8.84	7.56	comp113761_c0_seq1	6.78	6.03	6.405	comp113761_c0_seq1	6.35	8.8	7.575
comp11376503_c0_seq1	0	0	0	comp11376503_c0_seq1	0	0	0	comp11376503_c0_seq1	0	0	0	comp11376503_c0_seq1	0	0	0	comp11376503_c0_seq1	0	0	0
comp113771_c0_seq1	0.3	2.2	1.25	comp113771_c0_seq1	0.22	0.45	0.335	comp113771_c0_seq1	0	0	0	comp113771_c0_seq1	0.11	0.59	0.35	comp113771_c0_seq1	0.23	0.16	0.195
comp11377298_c0_seq1	0	0	0	comp11377298_c0_seq1	0	0	0	comp11377298_c0_seq1	0	0	0	comp11377298_c0_seq1	0	0	0	comp11377298_c0_seq1	0	0	0
comp113786_c0_seq1	0.89	0.95	0.92	comp113786_c0_seq1	1.72	1.49	1.605	comp113786_c0_seq1	5.52	4.86	5.19	comp113786_c0_seq1	3.16	3.33	3.245	comp113786_c0_seq1	1.94	2.2	2.07
comp11378777_c0_seq1	0	0	0	comp11378777_c0_seq1	0	0	0	comp11378777_c0_seq1	0	0	0	comp11378777_c0_seq1	0	0.15	0.075	comp11378777_c0_seq1	0	0	0
comp11382359_c0_seq1	0	0	0	comp11382359_c0_seq1	0	0	0	comp11382359_c0_seq1	0	0	0	comp11382359_c0_seq1	0	0	0	comp11382359_c0_seq1	0	0	0
comp113832_c0_seq1	0.49	1.53	1.01	comp113832_c0_seq1	2.44	2.67	2.555	comp113832_c0_seq1	6.06	5.74	5.9	comp113832_c0_seq1	4.62	3.65	4.135	comp113832_c0_seq1	3.12	6.32	4.72
comp11383468_c0_seq1	0	0	0	comp11383468_c0_seq1	0	0	0	comp11383468_c0_seq1	0	0	0	comp11383468_c0_seq1	0	0	0	comp11383468_c0_seq1	0	0	0
comp11384105_c0_seq1	0	0	0	comp11384105_c0_seq1	0	0	0	comp11384105_c0_seq1	0	0	0	comp11384105_c0_seq1	0	0	0	comp11384105_c0_seq1	0	0	0
comp11384203_c0_seq1	0	0	0	comp11384203_c0_seq1	0	0	0	comp11384203_c0_seq1	0	0	0	comp11384203_c0_seq1	0	0	0	comp11384203_c0_seq1	0	0	0
comp113850_c0_seq1	2.65	0.84	1.745	comp113850_c0_seq1	0.49	0.45	0.47	comp113850_c0_seq1	5.82	4.58	5.2	comp113850_c0_seq1	4.71	5.5	5.105	comp113850_c0_seq1	5.99	10.31	8.15
comp11385491_c0_seq1	0	0	0	comp11385491_c0_seq1	0	0	0	comp11385491_c0_seq1	0	0	0	comp11385491_c0_seq1	0	0	0	comp11385491_c0_seq1	0	0	0
comp11386209_c0_seq1	0	0	0	comp11386209_c0_seq1	0	0	0	comp11386209_c0_seq1	0	0	0	comp11386209_c0_seq1	0	0	0	comp11386209_c0_seq1	0	0	0
comp1138836_c0_seq1	0.48	0.37	0.425	comp1138836_c0_seq1	0.72	0.25	0.485	comp1138836_c0_seq1	0	0	0	comp1138836_c0_seq1	0	0	0	comp1138836_c0_seq1	0	0	0
comp11389239_c0_seq1	0	0	0	comp11389239_c0_seq1	0	0	0	comp11389239_c0_seq1	0	0	0	comp11389239_c0_seq1	0	0	0	comp11389239_c0_seq1	0	0	0
comp113892_c0_seq1	3.66	2.26	2.96	comp113892_c0_seq1	1.26	0.58	0.92	comp113892_c0_seq1	3.55	3.78	3.665	comp113892_c0_seq1	4.9	3.66	4.28	comp113892_c0_seq1	1.45	2.17	1.81
comp113908_c0_seq1	1.84	1.23	1.535	comp113908_c0_seq1	0.53	0.41	0.47	comp113908_c0_seq1	4.45	3.54	3.995	comp113908_c0_seq1	4.68	4.97	4.825	comp113908_c0_seq1	3.65	5.99	4.82
comp113912_c0_seq1	6.83	2.51	4.67	comp113912_c0_seq1	1.32	1.17	1.245	comp113912_c0_seq1	4.27	3.62	3.945	comp113912_c0_seq1	4.16	3.59	3.875	comp113912_c0_seq1	2.84	3.8	3.32
comp11392671_c0_seq1	0	0	0	comp11392671_c0_seq1	0	0	0	comp11392671_c0_seq1	0	0	0	comp11392671_c0_seq1	0	0	0	comp11392671_c0_seq1	0	0	0
comp113947_c0_seq1	0.34	0.59	0.465	comp113947_c0_seq1	0.2	0.17	0.185	comp113947_c0_seq1	5.72	2.78	4.25	comp113947_c0_seq1	0.74	1.17	0.955	comp113947_c0_seq1	0.81	1.72	1.265
comp11395895_c0_seq1	0	0	0	comp11395895_c0_seq1	0	0	0	comp11395895_c0_seq1	0	0	0	comp11395895_c0_seq1	0	0	0	comp11395895_c0_seq1	0	0	0
comp11398865_c0_seq1	0	0	0	comp11398865_c0_seq1	0	0	0	comp11398865_c0_seq1	0	0	0	comp11398865_c0_seq1	0	0	0	comp11398865_c0_seq1	0	0	0
comp11400004_c0_seq1	0	0	0	comp11400004_c0_seq1	0	0	0	comp11400004_c0_seq1	0	0	0	comp11400004_c0_seq1	0	0	0	comp11400004_c0_seq1	0	0	0
comp11402095_c0_seq1	0	0	0	comp11402095_c0_seq1	0	0	0	comp11402095_c0_seq1	0	0	0	comp11402095_c0_seq1	0	0	0	comp11402095_c0_seq1	0.13	0.14	0.135
comp11405059_c0_seq1	0	0	0	comp11405059_c0_seq1	0	0	0	comp11405059_c0_seq1	0	0	0	comp11405059_c0_seq1	0	0	0	comp11405059_c0_seq1	0	0	0
comp11405944_c0_seq1	0	0	0	comp11405944_c0_seq1	0	0	0	comp11405944_c0_seq1	0	0	0	comp11405944_c0_seq1	0	0	0	comp11405944_c0_seq1	0	0	0
comp114065_c0_seq1	1.79	1.12	1.455	comp114065_c0_seq1	1.26	1.02	1.14	comp114065_c0_seq1	3.75	4.06	3.905	comp114065_c0_seq1	2.69	2.64	2.665	comp114065_c0_seq1	2	3.58	2.79
comp11412135_c0_seq1	0	0	0	comp11412135_c0_seq1	0	0	0	comp11412135_c0_seq1	0	0	0	comp11412135_c0_seq1	0	0	0	comp11412135_c0_seq1	0	0	0
comp11412400_c0_seq1	0	0	0	comp11412400_c0_seq1	0	0	0	comp11412400_c0_seq1	0	0	0	comp11412400_c0_seq1	0	0	0	comp11412400_c0_seq1	0	0	0
comp11413431_c0_seq1	0	0	0	comp11413431_c0_seq1	0	0	0	comp11413431_c0_seq1	0	0	0	comp11413431_c0_seq1	0	0	0	comp11413431_c0_seq1	0	0	0
comp11414293_c0_seq1	0	0	0	comp11414293_c0_seq1	0	0	0	comp11414293_c0_seq1	0	0	0	comp11414293_c0_seq1	0	0	0	comp11414293_c0_seq1	0	0	0
comp11415651_c0_seq1	0	0	0	comp11415651_c0_seq1	0	0	0	comp11415651_c0_seq1	0	0	0	comp11415651_c0_seq1	0	0	0	comp11415651_c0_seq1	0	0	0
comp11416759_c0_seq1	0	0	0	comp11416759_c0_seq1	0	0	0	comp11416759_c0_seq1	0	0	0	comp11416759_c0_seq1	0	0	0	comp11416759_c0_seq1	0	0	0
comp11417291_c0_seq1	0	0	0	comp11417291_c0_seq1	0	0	0	comp11417291_c0_seq1	0	0	0	comp11417291_c0_seq1	0	0	0	comp11417291_c0_seq1	0	0	0
comp11419322_c0_seq1	0	0	0	comp11419322_c0_seq1	0	0	0	comp11419322_c0_seq1	0	0	0	comp11419322_c0_seq1	0	0	0	comp11419322_c0_seq1	0	0	0
comp11421291_c0_seq1	0	0	0	comp11421291_c0_seq1	0	0	0	comp11421291_c0_seq1	0	0	0	comp11421291_c0_seq1	0	0	0	comp11421291_c0_seq1	0	0	0
comp11421651_c0_seq1	0	0	0	comp11421651_c0_seq1	0	0	0	comp11421651_c0_seq1	0	0	0	comp11421651_c0_seq1	0	0	0	comp11421651_c0_seq1	0	0	0
comp11422404_c0_seq1	0	0	0	comp11422404_c0_seq1	0	0	0	comp11422404_c0_seq1	0	0	0	comp11422404_c0_seq1	0	0	0	comp11422404_c0_seq1	0	0	0
comp11425111_c0_seq1	0	0	0	comp11425111_c0_seq1	0	0	0	comp11425111_c0_seq1	0	0	0	comp11425111_c0_seq1	0	0	0	comp11425111_c0_seq1	0	0	0
comp114252_c0_seq1	5.62	1.75	3.685	comp114252_c0_seq1	1.49	1.52	1.505	comp114252_c0_seq1	1.8	1.91	1.855	comp114252_c0_seq1	5.44	4.6	5.02	comp114252_c0_seq1	3.25	4.25	3.75
comp11425_c0_seq1	0	0	0	comp11425_c0_seq1	0	0	0	comp11425_c0_seq1	0	0	0	comp11425_c0_seq1	0	0	0	comp11425_c0_seq1	0	0	0
comp11427451_c0_seq1	0	0	0	comp11427451_c0_seq1	0	0	0	comp11427451_c0_seq1	0	0	0	comp11427451_c0_seq1	0	0	0	comp11427451_c0_seq1	0	0	0
comp11428278_c0_seq1	0	0	0	comp11428278_c0_seq1	0	0	0	comp11428278_c0_seq1	0	0	0	comp11428278_c0_seq1	0	0	0	comp11428278_c0_seq1	0	0	0
comp11429188_c0_seq1	0	0	0	comp11429188_c0_seq1	0	0	0	comp11429188_c0_seq1	0	0	0	comp11429188_c0_seq1	0	0	0	comp11429188_c0_seq1	0	0	0
comp11431622_c0_seq1	0	0	0	comp11431622_c0_seq1	0	0	0	comp11431622_c0_seq1	0	0	0	comp11431622_c0_seq1	0	0	0	comp11431622_c0_seq1	0	0	0
comp11432424_c0_seq1	0	0	0	comp11432424_c0_seq1	0	0	0	comp11432424_c0_seq1	0	0	0	comp11432424_c0_seq1	0	0	0	comp11432424_c0_seq1	0	0	0
comp114342_c0_seq1	2.49	2.27	2.38	comp114342_c0_seq1	2.75	0.95	1.85	comp114342_c0_seq1	7.05	6.9	6.975	comp114342_c0_seq1	6.84	5.69	6.265	comp114342_c0_seq1	6.2	7.83	7.015
comp11436227_c0_seq1	0	0	0	comp11436227_c0_seq1	0	0	0	comp11436227_c0_seq1	0	0	0	comp11436227_c0_seq1	0	0	0	comp11436227_c0_seq1	0	0	0
comp11441214_c0_seq1	0	0	0	comp11441214_c0_seq1	0	0	0	comp11441214_c0_seq1	0	0	0	comp11441214_c0_seq1	0	0	0	comp11441214_c0_seq1	0	0	0
comp114423_c0_seq1	4.68	0.29	2.485	comp114423_c0_seq1	5.34	4.75	5.045	comp114423_c0_seq1	4.73	4.84	4.785	comp114423_c0_seq1	3.51	2.7	3.105	comp114423_c0_seq1	6.92	6.45	6.685
comp114427_c0_seq1	0.59	0.37	0.48	comp114427_c0_seq1	1.03	0.42	0.725	comp114427_c0_seq1	7.08	5.97	6.525	comp114427_c0_seq1	5.4	5.32	5.36	comp114427_c0_seq1	3.05	5.76	4.405
comp11442807_c0_seq1	0	0	0	comp11442807_c0_seq1	0	0	0	comp11442807_c0_seq1	0	0	0	comp11442807_c0_seq1	0	0	0	comp11442807_c0_seq1	0	0	0
comp11445123_c0_seq1	0	0	0	comp11445123_c0_seq1	0.27	0	0.135	comp11445123_c0_seq1	0	0	0	comp11445123_c0_seq1	0	0	0	comp11445123_c0_seq1	0	0	0
comp114461_c0_seq1	2.12	0.93	1.525	comp114461_c0_seq1	0.8	0.61	0.705	comp114461_c0_seq1	9.49	6.9	8.195	comp114461_c0_seq1	2.54	2.1	2.32	comp114461_c0_seq1	2.46	6.1	4.28
comp11446956_c0_seq1	0	0	0	comp11446956_c0_seq1	0	0	0	comp11446956_c0_seq1	0	0	0	comp11446956_c0_seq1	0	0	0	comp11446956_c0_seq1	0	0	0
comp11448498_c0_seq1	0	0	0	comp11448498_c0_seq1	0	0	0	comp11448498_c0_seq1	0	0	0	comp11448498_c0_seq1	0	0	0	comp11448498_c0_seq1	0	0	0
comp114484_c0_seq1	1.34	0.34	0.84	comp114484_c0_seq1	0.35	0.82	0.585	comp114484_c0_seq1	4.15	3.86	4.005	comp114484_c0_seq1	5.85	5.7	5.775	comp114484_c0_seq1	4.65	7.76	6.205
comp11449121_c0_seq1	0	0	0	comp11449121_c0_seq1	0	0	0	comp11449121_c0_seq1	0	0	0	comp11449121_c0_seq1	0	0	0	comp11449121_c0_seq1	0	0	0
comp114492_c0_seq1	0.48	0.95	0.715	comp114492_c0_seq1	14.93	7.52	11.225	comp114492_c0_seq1	8.61	14.32	11.465	comp114492_c0_seq1	3.88	1.08	2.48	comp114492_c0_seq1	2.25	3.29	2.77
comp11449894_c0_seq1	0	0	0	comp11449894_c0_seq1	0	0	0	comp11449894_c0_seq1	0	0	0	comp11449894_c0_seq1	0	0	0	comp11449894_c0_seq1	0	0	0
comp1145113_c0_seq1	0	0	0	comp1145113_c0_seq1	0.54	0	0.27	comp1145113_c0_seq1	0.13	0.31	0.22	comp1145113_c0_seq1	0	0	0	comp1145113_c0_seq1	0.05	0	0.025
comp1145228_c0_seq1	0	0	0	comp1145228_c0_seq1	0	0	0	comp1145228_c0_seq1	0	0	0	comp1145228_c0_seq1	0	0	0	comp1145228_c0_seq1	0	0	0
comp114530_c0_seq1	4.54	1.77	3.155	comp114530_c0_seq1	2.75	1.35	2.05	comp114530_c0_seq1	2.85	3.14	2.995	comp114530_c0_seq1	2.66	2.15	2.405	comp114530_c0_seq1	2.71	2.68	2.695
comp114538_c0_seq1	8.04	2.34	5.19	comp114538_c0_seq1	0.81	0.86	0.835	comp114538_c0_seq1	3.13	2.53	2.83	comp114538_c0_seq1	4.69	4.36	4.525	comp114538_c0_seq1	2.48	4.25	3.365
comp11454661_c0_seq1	0	0	0	comp11454661_c0_seq1	0	0	0	comp11454661_c0_seq1	0	0	0	comp11454661_c0_seq1	0.2	0	0.1	comp11454661_c0_seq1	0	0	0
comp11454969_c0_seq1	0	0	0	comp11454969_c0_seq1	0	0	0	comp11454969_c0_seq1	0	0	0	comp11454969_c0_seq1	0	0	0	comp11454969_c0_seq1	0	0	0
comp1145510_c0_seq1	0	0	0	comp1145510_c0_seq1	0	0	0	comp1145510_c0_seq1	0.18	0.11	0.145	comp1145510_c0_seq1	0	0.09	0.045	comp1145510_c0_seq1	0.07	0.27	0.17
comp114555_c0_seq1	14.77	8.14	11.455	comp114555_c0_seq1	0.14	0.19	0.165	comp114555_c0_seq1	4.06	2.42	3.24	comp114555_c0_seq1	10.24	11.91	11.075	comp114555_c0_seq1	7.28	10.64	8.96
comp11455855_c0_seq1	0	0	0	comp11455855_c0_seq1	0	0	0	comp11455855_c0_seq1	0	0	0	comp11455855_c0_seq1	0	0	0	comp11455855_c0_seq1	0	0	0
comp11456815_c0_seq1	0	0	0	comp11456815_c0_seq1	0	0	0	comp11456815_c0_seq1	0	0	0	comp11456815_c0_seq1	0	0	0	comp11456815_c0_seq1	0	0	0
comp114582_c0_seq1	0.34	0.27	0.305	comp114582_c0_seq1	0	0	0	comp114582_c0_seq1	4.77	2.69	3.73	comp114582_c0_seq1	3.54	2.97	3.255	comp114582_c0_seq1	2.28	3.89	3.085
comp114598_c0_seq1	2.79	0.56	1.675	comp114598_c0_seq1	2.03	2.13	2.08	comp114598_c0_seq1	2.9	3.45	3.175	comp114598_c0_seq1	3.37	3.9	3.635	comp114598_c0_seq1	2.79	3	2.895
comp11460201_c0_seq1	0	0	0	comp11460201_c0_seq1	0	0	0	comp11460201_c0_seq1	0	0	0	comp11460201_c0_seq1	0	0	0	comp11460201_c0_seq1	0	0	0
comp11461590_c0_seq1	0	0	0	comp11461590_c0_seq1	0	0	0	comp11461590_c0_seq1	0	0	0	comp11461590_c0_seq1	0	0	0	comp11461590_c0_seq1	0	0	0
comp1146247_c0_seq1	0.55	0.43	0.49	comp1146247_c0_seq1	0.46	0	0.23	comp1146247_c0_seq1	0.38	0.26	0.32	comp1146247_c0_seq1	0.23	0.1	0.165	comp1146247_c0_seq1	0.16	0.04	0.1
comp114628_c0_seq1	2.85	0.85	1.85	comp114628_c0_seq1	3.82	3.04	3.43	comp114628_c0_seq1	8.11	7.87	7.99	comp114628_c0_seq1	1.92	2.37	2.145	comp114628_c0_seq1	3.35	3.05	3.2
comp11462908_c0_seq1	0	0	0	comp11462908_c0_seq1	0	0	0	comp11462908_c0_seq1	0	0	0	comp11462908_c0_seq1	0	0	0	comp11462908_c0_seq1	0	0	0
comp1146296_c0_seq1	0	0.21	0.105	comp1146296_c0_seq1	0	0	0	comp1146296_c0_seq1	0	0	0	comp1146296_c0_seq1	0	0	0	comp1146296_c0_seq1	0.07	0	0.035
comp11464017_c0_seq1	0	0	0	comp11464017_c0_seq1	0	0	0	comp11464017_c0_seq1	0	0	0	comp11464017_c0_seq1	0	0	0	comp11464017_c0_seq1	0	0	0
comp1146783_c0_seq1	1.11	1.83	1.47	comp1146783_c0_seq1	0.33	0.11	0.22	comp1146783_c0_seq1	0	0	0	comp1146783_c0_seq1	0	0.07	0.035	comp1146783_c0_seq1	0.06	0.06	0.06
comp114683_c0_seq1	1.77	0.8	1.285	comp114683_c0_seq1	1.66	1.39	1.525	comp114683_c0_seq1	5.86	6.16	6.01	comp114683_c0_seq1	5.49	5.63	5.56	comp114683_c0_seq1	4.99	8.29	6.64
comp114693_c0_seq1	10.03	6.82	8.425	comp114693_c0_seq1	4.48	2.22	3.35	comp114693_c0_seq1	6.72	9.51	8.115	comp114693_c0_seq1	3.23	2.69	2.96	comp114693_c0_seq1	4.53	8.21	6.37
comp11469991_c0_seq1	0	0	0	comp11469991_c0_seq1	0	0	0	comp11469991_c0_seq1	0	0	0	comp11469991_c0_seq1	0	0	0	comp11469991_c0_seq1	0	0	0
comp114761_c0_seq1	2.63	1.86	2.245	comp114761_c0_seq1	1.2	0.91	1.055	comp114761_c0_seq1	9.18	5.9	7.54	comp114761_c0_seq1	2	1.92	1.96	comp114761_c0_seq1	1.7	3.96	2.83
comp11477232_c0_seq1	0	0	0	comp11477232_c0_seq1	0	0	0	comp11477232_c0_seq1	0	0	0	comp11477232_c0_seq1	0	0	0	comp11477232_c0_seq1	0	0	0
comp11479093_c0_seq1	0	0	0	comp11479093_c0_seq1	0	0	0	comp11479093_c0_seq1	0	0	0	comp11479093_c0_seq1	0	0	0	comp11479093_c0_seq1	0	0	0
comp11481867_c0_seq1	0	0	0	comp11481867_c0_seq1	0	0	0	comp11481867_c0_seq1	0	0	0	comp11481867_c0_seq1	0	0	0	comp11481867_c0_seq1	0	0	0
comp1148193_c0_seq1	0.21	0	0.105	comp1148193_c0_seq1	0.31	0.11	0.21	comp1148193_c0_seq1	0.74	0.35	0.545	comp1148193_c0_seq1	0	0	0	comp1148193_c0_seq1	0	0	0
comp11485453_c0_seq1	0	0	0	comp11485453_c0_seq1	0	0	0	comp11485453_c0_seq1	0	0	0	comp11485453_c0_seq1	0	0	0	comp11485453_c0_seq1	0	0	0
comp1148653_c0_seq1	0.32	0.08	0.2	comp1148653_c0_seq1	0	0.22	0.11	comp1148653_c0_seq1	0.38	0	0.19	comp1148653_c0_seq1	0	0.07	0.035	comp1148653_c0_seq1	0.06	0.23	0.145
comp11490647_c0_seq1	0	0	0	comp11490647_c0_seq1	0	0	0	comp11490647_c0_seq1	0	0	0	comp11490647_c0_seq1	0	0	0	comp11490647_c0_seq1	0	0	0
comp11490671_c0_seq1	0	0	0	comp11490671_c0_seq1	0	0	0	comp11490671_c0_seq1	0	0	0	comp11490671_c0_seq1	0	0	0	comp11490671_c0_seq1	0	0	0
comp114915_c0_seq1	4.75	2.51	3.63	comp114915_c0_seq1	1.75	1.11	1.43	comp114915_c0_seq1	7.85	8.09	7.97	comp114915_c0_seq1	4	3.46	3.73	comp114915_c0_seq1	2.11	3.86	2.985
comp1149163_c0_seq1	0	0.19	0.095	comp1149163_c0_seq1	0	0	0	comp1149163_c0_seq1	0.18	0	0.09	comp1149163_c0_seq1	0	0.16	0.08	comp1149163_c0_seq1	0	0	0
comp11493134_c0_seq1	0	0	0	comp11493134_c0_seq1	0	0	0	comp11493134_c0_seq1	0	0	0	comp11493134_c0_seq1	0	0	0	comp11493134_c0_seq1	0	0	0
comp11493413_c0_seq1	0	0	0	comp11493413_c0_seq1	0	0	0	comp11493413_c0_seq1	0	0	0	comp11493413_c0_seq1	0	0	0	comp11493413_c0_seq1	0	0	0
comp11496064_c0_seq1	0	0	0	comp11496064_c0_seq1	0	0	0	comp11496064_c0_seq1	0	0	0	comp11496064_c0_seq1	0	0	0	comp11496064_c0_seq1	0	0	0
comp11499728_c0_seq1	0	0	0	comp11499728_c0_seq1	0	0	0	comp11499728_c0_seq1	0	0	0	comp11499728_c0_seq1	0	0	0	comp11499728_c0_seq1	0	0	0
comp11500299_c0_seq1	0	0	0	comp11500299_c0_seq1	0	0	0	comp11500299_c0_seq1	0	0	0	comp11500299_c0_seq1	0	0	0	comp11500299_c0_seq1	0	0	0
comp115038_c0_seq1	3.2	1.65	2.425	comp115038_c0_seq1	1.07	0.82	0.945	comp115038_c0_seq1	3.43	3.73	3.58	comp115038_c0_seq1	3.81	4.37	4.09	comp115038_c0_seq1	2.5	3.18	2.84
comp11504021_c0_seq1	0	0	0	comp11504021_c0_seq1	0	0	0	comp11504021_c0_seq1	0	0	0	comp11504021_c0_seq1	0	0	0	comp11504021_c0_seq1	0	0	0
comp1150635_c0_seq1	0.21	0	0.105	comp1150635_c0_seq1	0	0.44	0.22	comp1150635_c0_seq1	0.95	0.19	0.57	comp1150635_c0_seq1	0	0	0	comp1150635_c0_seq1	0	0	0
comp11509539_c0_seq1	0	0	0	comp11509539_c0_seq1	0	0	0	comp11509539_c0_seq1	0	0	0	comp11509539_c0_seq1	0	0	0	comp11509539_c0_seq1	0	0	0
comp11509736_c0_seq1	0	0	0	comp11509736_c0_seq1	0	0	0	comp11509736_c0_seq1	0	0	0	comp11509736_c0_seq1	0	0	0	comp11509736_c0_seq1	0	0	0
comp11510503_c0_seq1	0	0	0	comp11510503_c0_seq1	0	0	0	comp11510503_c0_seq1	0	0	0	comp11510503_c0_seq1	0	0	0	comp11510503_c0_seq1	0	0	0
comp11512057_c0_seq1	0	0	0	comp11512057_c0_seq1	0	0	0	comp11512057_c0_seq1	0	0	0	comp11512057_c0_seq1	0	0	0	comp11512057_c0_seq1	0	0	0
comp1151558_c0_seq1	0.18	0	0.09	comp1151558_c0_seq1	0	0	0	comp1151558_c0_seq1	0	0.15	0.075	comp1151558_c0_seq1	0.13	0.12	0.125	comp1151558_c0_seq1	0	0.19	0.095
comp11520230_c0_seq1	0	0	0	comp11520230_c0_seq1	0	0	0	comp11520230_c0_seq1	0	0	0	comp11520230_c0_seq1	0	0	0	comp11520230_c0_seq1	0	0	0
comp11523790_c0_seq1	0	0	0	comp11523790_c0_seq1	0	0	0	comp11523790_c0_seq1	0	0	0	comp11523790_c0_seq1	0	0	0	comp11523790_c0_seq1	0	0	0
comp11527834_c0_seq1	0	0	0	comp11527834_c0_seq1	0	0	0	comp11527834_c0_seq1	0	0	0	comp11527834_c0_seq1	0	0	0	comp11527834_c0_seq1	0	0	0
comp11528686_c0_seq1	0	0	0	comp11528686_c0_seq1	0	0	0	comp11528686_c0_seq1	0	0	0	comp11528686_c0_seq1	0	0	0	comp11528686_c0_seq1	0	0	0
comp11528747_c0_seq1	0	0	0	comp11528747_c0_seq1	0	0	0	comp11528747_c0_seq1	0	0	0	comp11528747_c0_seq1	0	0	0	comp11528747_c0_seq1	0	0	0
comp1153441_c0_seq1	0	0.12	0.06	comp1153441_c0_seq1	0	0	0	comp1153441_c0_seq1	0.33	0.39	0.36	comp1153441_c0_seq1	0.11	0.1	0.105	comp1153441_c0_seq1	0.08	0.08	0.08
comp1153532_c0_seq1	0	0	0	comp1153532_c0_seq1	0	0	0	comp1153532_c0_seq1	0	0	0	comp1153532_c0_seq1	0	0	0	comp1153532_c0_seq1	0	0	0
comp115377_c0_seq1	0.07	0.06	0.065	comp115377_c0_seq1	0.21	0.64	0.425	comp115377_c0_seq1	0.99	0.29	0.64	comp115377_c0_seq1	0.05	0.05	0.05	comp115377_c0_seq1	4.57	1.97	3.27
comp115399_c0_seq1	1.5	2.43	1.965	comp115399_c0_seq1	5.45	1.83	3.64	comp115399_c0_seq1	6.66	6.4	6.53	comp115399_c0_seq1	3.19	4.63	3.91	comp115399_c0_seq1	3.92	7.83	5.875
comp11541562_c0_seq1	0	0	0	comp11541562_c0_seq1	0	0	0	comp11541562_c0_seq1	0	0	0	comp11541562_c0_seq1	0	0	0	comp11541562_c0_seq1	0	0	0
comp11543185_c0_seq1	0	0	0	comp11543185_c0_seq1	0	0	0	comp11543185_c0_seq1	0	0	0	comp11543185_c0_seq1	0	0	0	comp11543185_c0_seq1	0	0	0
comp115437_c0_seq1	3.27	3.43	3.35	comp115437_c0_seq1	3.59	1.57	2.58	comp115437_c0_seq1	11.25	10.71	10.98	comp115437_c0_seq1	2.76	1.03	1.895	comp115437_c0_seq1	5.2	11.03	8.115
comp115443_c0_seq1	2.25	0.32	1.285	comp115443_c0_seq1	1.22	1.26	1.24	comp115443_c0_seq1	8.37	6.25	7.31	comp115443_c0_seq1	9.76	7.57	8.665	comp115443_c0_seq1	4.89	11.77	8.33
comp11546008_c0_seq1	0	0	0	comp11546008_c0_seq1	0	0	0	comp11546008_c0_seq1	0	0	0	comp11546008_c0_seq1	0	0	0	comp11546008_c0_seq1	0	0	0
comp11546414_c0_seq1	0	0	0	comp11546414_c0_seq1	0	0	0	comp11546414_c0_seq1	0	0	0	comp11546414_c0_seq1	0	0	0	comp11546414_c0_seq1	0	0	0
comp11546482_c0_seq1	0	0	0	comp11546482_c0_seq1	0	0	0	comp11546482_c0_seq1	0	0	0	comp11546482_c0_seq1	0	0	0	comp11546482_c0_seq1	0	0	0
comp11547711_c0_seq1	0	0	0	comp11547711_c0_seq1	0	0	0	comp11547711_c0_seq1	0	0	0	comp11547711_c0_seq1	0	0	0	comp11547711_c0_seq1	0	0	0
comp11550225_c0_seq1	0	0	0	comp11550225_c0_seq1	0	0	0	comp11550225_c0_seq1	0	0	0	comp11550225_c0_seq1	0	0	0	comp11550225_c0_seq1	0	0	0
comp11552672_c0_seq1	0	0	0	comp11552672_c0_seq1	0	0	0	comp11552672_c0_seq1	0	0	0	comp11552672_c0_seq1	0	0	0	comp11552672_c0_seq1	0	0	0
comp11553022_c0_seq1	0	0	0	comp11553022_c0_seq1	0	0	0	comp11553022_c0_seq1	0	0	0	comp11553022_c0_seq1	0	0	0	comp11553022_c0_seq1	0	0	0
comp115531_c0_seq1	0.58	0.25	0.415	comp115531_c0_seq1	0.47	0.39	0.43	comp115531_c0_seq1	3.26	2.88	3.07	comp115531_c0_seq1	4.08	3.39	3.735	comp115531_c0_seq1	6.08	7.36	6.72
comp11553874_c0_seq1	0	0	0	comp11553874_c0_seq1	0	0	0	comp11553874_c0_seq1	0	0	0	comp11553874_c0_seq1	0	0	0	comp11553874_c0_seq1	0	0	0
comp1155478_c0_seq1	0	0	0	comp1155478_c0_seq1	0	0	0	comp1155478_c0_seq1	1.13	0.57	0.85	comp1155478_c0_seq1	0.32	0	0.16	comp1155478_c0_seq1	0.22	0.12	0.17
comp1155482_c0_seq1	0	0	0	comp1155482_c0_seq1	0	0	0	comp1155482_c0_seq1	0.12	0	0.06	comp1155482_c0_seq1	0	0	0	comp1155482_c0_seq1	0	0.03	0.015
comp11556360_c0_seq1	0	0	0	comp11556360_c0_seq1	0	0	0	comp11556360_c0_seq1	0	0	0	comp11556360_c0_seq1	0	0	0	comp11556360_c0_seq1	0	0	0
comp11559489_c0_seq1	0	0	0	comp11559489_c0_seq1	0	0	0	comp11559489_c0_seq1	0	0	0	comp11559489_c0_seq1	0	0	0	comp11559489_c0_seq1	0	0	0
comp11560977_c0_seq1	0	0	0	comp11560977_c0_seq1	0	0	0	comp11560977_c0_seq1	0	0	0	comp11560977_c0_seq1	0	0	0	comp11560977_c0_seq1	0	0	0
comp11562573_c0_seq1	0	0	0	comp11562573_c0_seq1	0	0	0	comp11562573_c0_seq1	0	0	0	comp11562573_c0_seq1	0	0	0	comp11562573_c0_seq1	0	0	0
comp11565899_c0_seq1	0	0	0	comp11565899_c0_seq1	0	0	0	comp11565899_c0_seq1	0	0	0	comp11565899_c0_seq1	0	0	0	comp11565899_c0_seq1	0	0	0
comp11566263_c0_seq1	0	0	0	comp11566263_c0_seq1	0	0	0	comp11566263_c0_seq1	0	0	0	comp11566263_c0_seq1	0	0	0	comp11566263_c0_seq1	0	0	0
comp115669_c0_seq1	1.99	0.9	1.445	comp115669_c0_seq1	0.61	0.11	0.36	comp115669_c0_seq1	2.5	2.65	2.575	comp115669_c0_seq1	2.56	2.1	2.33	comp115669_c0_seq1	1.28	1.8	1.54
comp115723_c0_seq1	5.12	1.48	3.3	comp115723_c0_seq1	2.79	2.88	2.835	comp115723_c0_seq1	2.91	4.02	3.465	comp115723_c0_seq1	13.06	10.48	11.77	comp115723_c0_seq1	5.67	8.93	7.3
comp11572923_c0_seq1	0	0	0	comp11572923_c0_seq1	0	0	0	comp11572923_c0_seq1	0	0	0	comp11572923_c0_seq1	0	0	0	comp11572923_c0_seq1	0	0	0
comp11575801_c0_seq1	0	0	0	comp11575801_c0_seq1	0	0	0	comp11575801_c0_seq1	0	0	0	comp11575801_c0_seq1	0	0	0	comp11575801_c0_seq1	0	0	0
comp1157621_c0_seq1	0	0	0	comp1157621_c0_seq1	0.7	0.19	0.445	comp1157621_c0_seq1	0.6	0.56	0.58	comp1157621_c0_seq1	0	0	0	comp1157621_c0_seq1	0.1	0.1	0.1
comp11576305_c0_seq1	0	0	0	comp11576305_c0_seq1	0	0	0	comp11576305_c0_seq1	0	0	0	comp11576305_c0_seq1	0	0	0	comp11576305_c0_seq1	0	0	0
comp115769_c0_seq1	4.13	2.49	3.31	comp115769_c0_seq1	0.6	0.62	0.61	comp115769_c0_seq1	2.88	2.35	2.615	comp115769_c0_seq1	4.91	6.12	5.515	comp115769_c0_seq1	3.08	3.77	3.425
comp115775_c0_seq1	8.19	2.95	5.57	comp115775_c0_seq1	2.79	2.62	2.705	comp115775_c0_seq1	1.5	3.24	2.37	comp115775_c0_seq1	3.81	5.04	4.425	comp115775_c0_seq1	6.19	7.1	6.645
comp11579969_c0_seq1	0	0	0	comp11579969_c0_seq1	0	0	0	comp11579969_c0_seq1	0	0	0	comp11579969_c0_seq1	0	0	0	comp11579969_c0_seq1	0	0	0
comp115803_c0_seq1	3.67	0.85	2.26	comp115803_c0_seq1	0.13	0	0.065	comp115803_c0_seq1	2.61	1.37	1.99	comp115803_c0_seq1	2.29	1.46	1.875	comp115803_c0_seq1	4.55	6.23	5.39
comp11580939_c0_seq1	0	0	0	comp11580939_c0_seq1	0	0	0	comp11580939_c0_seq1	0	0	0	comp11580939_c0_seq1	0	0	0	comp11580939_c0_seq1	0	0	0
comp11583301_c0_seq1	0	0	0	comp11583301_c0_seq1	0	0	0	comp11583301_c0_seq1	0	0	0	comp11583301_c0_seq1	0	0	0	comp11583301_c0_seq1	0	0	0
comp115844_c0_seq1	0.87	0.18	0.525	comp115844_c0_seq1	0.67	0.67	0.67	comp115844_c0_seq1	4.67	3.89	4.28	comp115844_c0_seq1	7.16	6	6.58	comp115844_c0_seq1	5.95	9.05	7.5
comp1158516_c0_seq1	0	0	0	comp1158516_c0_seq1	0.54	0.47	0.505	comp1158516_c0_seq1	0.65	0.62	0.635	comp1158516_c0_seq1	0.07	0	0.035	comp1158516_c0_seq1	0.09	0.05	0.07
comp115869_c0_seq1	0.85	0.17	0.51	comp115869_c0_seq1	1.06	0.84	0.95	comp115869_c0_seq1	2.68	3.52	3.1	comp115869_c0_seq1	5.01	4.82	4.915	comp115869_c0_seq1	2.91	3.42	3.165
comp11588178_c0_seq1	0	0	0	comp11588178_c0_seq1	0	0	0	comp11588178_c0_seq1	0	0	0	comp11588178_c0_seq1	0	0	0	comp11588178_c0_seq1	0	0	0
comp115891_c0_seq1	2.39	0.91	1.65	comp115891_c0_seq1	5.93	4.2	5.065	comp115891_c0_seq1	5.74	7.32	6.53	comp115891_c0_seq1	5.54	4.64	5.09	comp115891_c0_seq1	4.2	4.68	4.44
comp11589536_c0_seq1	0	0	0	comp11589536_c0_seq1	0	0	0	comp11589536_c0_seq1	0	0	0	comp11589536_c0_seq1	0	0	0	comp11589536_c0_seq1	0	0	0
comp11589945_c0_seq1	0	0	0	comp11589945_c0_seq1	0	0	0	comp11589945_c0_seq1	0	0	0	comp11589945_c0_seq1	0	0	0	comp11589945_c0_seq1	0	0	0
comp11592567_c0_seq1	0	0	0	comp11592567_c0_seq1	0	0	0	comp11592567_c0_seq1	0	0	0	comp11592567_c0_seq1	0	0	0	comp11592567_c0_seq1	0	0	0
comp11593440_c0_seq1	0	0	0	comp11593440_c0_seq1	0	0	0	comp11593440_c0_seq1	0	0	0	comp11593440_c0_seq1	0	0	0	comp11593440_c0_seq1	0	0	0
comp11595078_c0_seq1	0	0	0	comp11595078_c0_seq1	0	0	0	comp11595078_c0_seq1	0	0	0	comp11595078_c0_seq1	0	0	0	comp11595078_c0_seq1	0	0	0
comp11599322_c0_seq1	0	0	0	comp11599322_c0_seq1	0	0	0	comp11599322_c0_seq1	0	0	0	comp11599322_c0_seq1	0	0	0	comp11599322_c0_seq1	0	0	0
comp11601263_c0_seq1	0	0	0	comp11601263_c0_seq1	0	0	0	comp11601263_c0_seq1	0	0	0	comp11601263_c0_seq1	0	0	0	comp11601263_c0_seq1	0	0	0
comp11601651_c0_seq1	0	0	0	comp11601651_c0_seq1	0	0	0	comp11601651_c0_seq1	0	0	0	comp11601651_c0_seq1	0	0	0	comp11601651_c0_seq1	0	0	0
comp116087_c0_seq1	2.02	1	1.51	comp116087_c0_seq1	0.92	0.76	0.84	comp116087_c0_seq1	7.37	3.93	5.65	comp116087_c0_seq1	3.02	3.04	3.03	comp116087_c0_seq1	2.49	4.41	3.45
comp1160937_c0_seq1	0.21	0.67	0.44	comp1160937_c0_seq1	0	0	0	comp1160937_c0_seq1	0	0	0	comp1160937_c0_seq1	0	0	0	comp1160937_c0_seq1	0	0.11	0.055
comp11610210_c0_seq1	0	0	0	comp11610210_c0_seq1	0	0	0	comp11610210_c0_seq1	0	0	0	comp11610210_c0_seq1	0	0	0	comp11610210_c0_seq1	0	0	0
comp1161220_c0_seq1	0	0	0	comp1161220_c0_seq1	0	0	0	comp1161220_c0_seq1	0.33	0	0.165	comp1161220_c0_seq1	0	0	0	comp1161220_c0_seq1	0.11	0.12	0.115
comp11612373_c0_seq1	0	0	0	comp11612373_c0_seq1	0	0	0	comp11612373_c0_seq1	0	0	0	comp11612373_c0_seq1	0	0	0	comp11612373_c0_seq1	0	0	0
comp11613291_c0_seq1	0	0	0	comp11613291_c0_seq1	0	0	0	comp11613291_c0_seq1	0	0	0	comp11613291_c0_seq1	0	0	0	comp11613291_c0_seq1	0	0	0
comp116161_c0_seq1	12.78	18.89	15.835	comp116161_c0_seq1	4.77	5.77	5.27	comp116161_c0_seq1	3.74	3.1	3.42	comp116161_c0_seq1	1.68	1.77	1.725	comp116161_c0_seq1	1.44	5.51	3.475
comp11618107_c0_seq1	0	0	0	comp11618107_c0_seq1	0	0	0	comp11618107_c0_seq1	0	0	0	comp11618107_c0_seq1	0	0	0	comp11618107_c0_seq1	0	0	0
comp11618223_c0_seq1	0	0	0	comp11618223_c0_seq1	0	0	0	comp11618223_c0_seq1	0	0	0	comp11618223_c0_seq1	0	0	0	comp11618223_c0_seq1	0	0	0
comp11620770_c0_seq1	0	0	0	comp11620770_c0_seq1	0	0	0	comp11620770_c0_seq1	0	0	0	comp11620770_c0_seq1	0	0	0	comp11620770_c0_seq1	0	0	0
comp11620919_c0_seq1	0	0	0	comp11620919_c0_seq1	0	0	0	comp11620919_c0_seq1	0	0	0	comp11620919_c0_seq1	0	0	0	comp11620919_c0_seq1	0	0	0
comp11622129_c0_seq1	0	0	0	comp11622129_c0_seq1	0	0	0	comp11622129_c0_seq1	0	0	0	comp11622129_c0_seq1	0	0	0	comp11622129_c0_seq1	0	0	0
comp11623153_c0_seq1	0	0	0	comp11623153_c0_seq1	0	0	0	comp11623153_c0_seq1	0	0	0	comp11623153_c0_seq1	0	0	0	comp11623153_c0_seq1	0	0	0
comp11628399_c0_seq1	0	0	0	comp11628399_c0_seq1	0	0	0	comp11628399_c0_seq1	0	0	0	comp11628399_c0_seq1	0	0	0	comp11628399_c0_seq1	0	0	0
comp116284_c0_seq1	0.97	0.42	0.695	comp116284_c0_seq1	3.2	2.57	2.885	comp116284_c0_seq1	5.41	6.82	6.115	comp116284_c0_seq1	2.76	2.43	2.595	comp116284_c0_seq1	3.52	4.8	4.16
comp11631338_c0_seq1	0	0	0	comp11631338_c0_seq1	0	0	0	comp11631338_c0_seq1	0	0	0	comp11631338_c0_seq1	0	0	0	comp11631338_c0_seq1	0	0	0
comp116323_c0_seq1	3.89	1.47	2.68	comp116323_c0_seq1	3.37	2.86	3.115	comp116323_c0_seq1	7.32	5.7	6.51	comp116323_c0_seq1	6.06	6.47	6.265	comp116323_c0_seq1	5.77	4.94	5.355
comp116327_c0_seq1	12.57	4.43	8.5	comp116327_c0_seq1	1.14	0.55	0.845	comp116327_c0_seq1	4.72	4.28	4.5	comp116327_c0_seq1	8.78	9.5	9.14	comp116327_c0_seq1	3.65	3.7	3.675
comp11632904_c0_seq1	0	0	0	comp11632904_c0_seq1	0	0	0	comp11632904_c0_seq1	0	0	0	comp11632904_c0_seq1	0	0	0	comp11632904_c0_seq1	0	0	0
comp116425_c0_seq1	9.57	3.89	6.73	comp116425_c0_seq1	1.47	0.76	1.115	comp116425_c0_seq1	6.4	5.8	6.1	comp116425_c0_seq1	5.07	4.33	4.7	comp116425_c0_seq1	3.38	6.44	4.91
comp11642858_c0_seq1	0	0	0	comp11642858_c0_seq1	0	0	0	comp11642858_c0_seq1	0	0	0	comp11642858_c0_seq1	0	0	0	comp11642858_c0_seq1	0	0	0
comp1165075_c0_seq1	0.15	0.48	0.315	comp1165075_c0_seq1	0.23	0	0.115	comp1165075_c0_seq1	0.22	0.13	0.175	comp1165075_c0_seq1	0.23	0	0.115	comp1165075_c0_seq1	0	0	0
comp11653188_c0_seq1	0	0	0	comp11653188_c0_seq1	0	0	0	comp11653188_c0_seq1	0	0	0	comp11653188_c0_seq1	0	0	0	comp11653188_c0_seq1	0	0	0
comp11654106_c0_seq1	0	0	0	comp11654106_c0_seq1	0	0	0	comp11654106_c0_seq1	0	0	0	comp11654106_c0_seq1	0	0	0	comp11654106_c0_seq1	0	0	0
comp116547_c0_seq1	5.11	1.85	3.48	comp116547_c0_seq1	5.94	1.48	3.71	comp116547_c0_seq1	14.53	12.71	13.62	comp116547_c0_seq1	4.05	3.9	3.975	comp116547_c0_seq1	3.88	8.89	6.385
comp1165514_c0_seq1	0.23	0.54	0.385	comp1165514_c0_seq1	0	0	0	comp1165514_c0_seq1	0	0.2	0.1	comp1165514_c0_seq1	0	0	0	comp1165514_c0_seq1	0.12	0	0.06
comp1165674_c0_seq1	0.29	0.07	0.18	comp1165674_c0_seq1	0	0	0	comp1165674_c0_seq1	0.2	0.08	0.14	comp1165674_c0_seq1	0.21	0.06	0.135	comp1165674_c0_seq1	0.2	0.2	0.2
comp11656774_c0_seq1	0	0	0	comp11656774_c0_seq1	0	0	0	comp11656774_c0_seq1	0	0	0	comp11656774_c0_seq1	0	0	0	comp11656774_c0_seq1	0	0	0
comp116592_c0_seq1	0.15	0.74	0.445	comp116592_c0_seq1	3.32	1.92	2.62	comp116592_c0_seq1	1.48	2.5	1.99	comp116592_c0_seq1	1.79	1.27	1.53	comp116592_c0_seq1	2.35	2.35	2.35
comp116592_c1_seq1	2.62	1.05	1.835	comp116592_c1_seq1	2.46	2.1	2.28	comp116592_c1_seq1	4.21	4.97	4.59	comp116592_c1_seq1	4.32	4.71	4.515	comp116592_c1_seq1	3.32	4.75	4.035
comp11659503_c0_seq1	0	0	0	comp11659503_c0_seq1	0	0	0	comp11659503_c0_seq1	0	0	0	comp11659503_c0_seq1	0	0	0	comp11659503_c0_seq1	0	0	0
comp11663905_c0_seq1	0	0	0	comp11663905_c0_seq1	0	0	0	comp11663905_c0_seq1	0	0	0	comp11663905_c0_seq1	0	0	0	comp11663905_c0_seq1	0	0	0
comp11664473_c0_seq1	0	0	0	comp11664473_c0_seq1	0	0	0	comp11664473_c0_seq1	0	0	0	comp11664473_c0_seq1	0	0	0	comp11664473_c0_seq1	0	0	0
comp11666565_c0_seq1	0	0	0	comp11666565_c0_seq1	0	0	0	comp11666565_c0_seq1	0	0	0	comp11666565_c0_seq1	0	0	0	comp11666565_c0_seq1	0	0	0
comp11668549_c0_seq1	0	0	0	comp11668549_c0_seq1	0	0	0	comp11668549_c0_seq1	0	0	0	comp11668549_c0_seq1	0	0	0	comp11668549_c0_seq1	0	0	0
comp11671453_c0_seq1	0	0	0	comp11671453_c0_seq1	0	0	0	comp11671453_c0_seq1	0	0	0	comp11671453_c0_seq1	0	0	0	comp11671453_c0_seq1	0	0	0
comp11672298_c0_seq1	0	0	0	comp11672298_c0_seq1	0	0	0	comp11672298_c0_seq1	0	0	0	comp11672298_c0_seq1	0	0	0	comp11672298_c0_seq1	0	0	0
comp116724_c0_seq1	0.94	1.22	1.08	comp116724_c0_seq1	3	2.4	2.7	comp116724_c0_seq1	5.17	5.48	5.325	comp116724_c0_seq1	5.82	7.7	6.76	comp116724_c0_seq1	4.66	7.5	6.08
comp1167459_c0_seq1	0	0	0	comp1167459_c0_seq1	0.29	0	0.145	comp1167459_c0_seq1	0.14	0.17	0.155	comp1167459_c0_seq1	0	0	0	comp1167459_c0_seq1	0	0.1	0.05
comp11676790_c0_seq1	0	0	0	comp11676790_c0_seq1	0	0	0	comp11676790_c0_seq1	0	0	0	comp11676790_c0_seq1	0	0	0	comp11676790_c0_seq1	0	0	0
comp116774_c0_seq1	1.3	3.46	2.38	comp116774_c0_seq1	2.47	2.17	2.32	comp116774_c0_seq1	6.92	5.4	6.16	comp116774_c0_seq1	8.36	9.52	8.94	comp116774_c0_seq1	7.61	10.53	9.07
comp11679976_c0_seq1	0	0	0	comp11679976_c0_seq1	0	0	0	comp11679976_c0_seq1	0	0	0	comp11679976_c0_seq1	0	0	0	comp11679976_c0_seq1	0	0	0
comp11686210_c0_seq1	0	0	0	comp11686210_c0_seq1	0	0	0	comp11686210_c0_seq1	0	0	0	comp11686210_c0_seq1	0	0	0	comp11686210_c0_seq1	0	0	0
comp11687525_c0_seq1	0	0	0	comp11687525_c0_seq1	0	0	0	comp11687525_c0_seq1	0	0	0	comp11687525_c0_seq1	0	0	0	comp11687525_c0_seq1	0	0	0
comp11687767_c0_seq1	0	0	0	comp11687767_c0_seq1	0	0	0	comp11687767_c0_seq1	0	0	0	comp11687767_c0_seq1	0	0	0	comp11687767_c0_seq1	0	0	0
comp11688282_c0_seq1	0	0	0	comp11688282_c0_seq1	0	0	0	comp11688282_c0_seq1	0	0	0	comp11688282_c0_seq1	0	0	0	comp11688282_c0_seq1	0	0	0
comp11690219_c0_seq1	0	0	0	comp11690219_c0_seq1	0	0	0	comp11690219_c0_seq1	0	0	0	comp11690219_c0_seq1	0	0	0	comp11690219_c0_seq1	0	0	0
comp116902_c0_seq1	2.72	0.26	1.49	comp116902_c0_seq1	1.74	2.07	1.905	comp116902_c0_seq1	13.05	10.96	12.005	comp116902_c0_seq1	4.85	2.92	3.885	comp116902_c0_seq1	1.54	2.59	2.065
comp11690347_c0_seq1	0	0	0	comp11690347_c0_seq1	0	0	0	comp11690347_c0_seq1	0	0	0	comp11690347_c0_seq1	0	0	0	comp11690347_c0_seq1	0	0	0
comp11690907_c0_seq1	0	0	0	comp11690907_c0_seq1	0	0	0	comp11690907_c0_seq1	0	0	0	comp11690907_c0_seq1	0	0	0	comp11690907_c0_seq1	0	0	0
comp11696644_c0_seq1	0	0	0	comp11696644_c0_seq1	0	0	0	comp11696644_c0_seq1	0	0	0	comp11696644_c0_seq1	0	0	0	comp11696644_c0_seq1	0	0.14	0.07
comp11697171_c0_seq1	0	0	0	comp11697171_c0_seq1	0	0	0	comp11697171_c0_seq1	0	0	0	comp11697171_c0_seq1	0	0	0	comp11697171_c0_seq1	0	0	0
comp11698792_c0_seq1	0	0	0	comp11698792_c0_seq1	0	0	0	comp11698792_c0_seq1	0	0	0	comp11698792_c0_seq1	0	0	0	comp11698792_c0_seq1	0	0	0
comp116989_c0_seq1	0.05	0.62	0.335	comp116989_c0_seq1	4.12	1.68	2.9	comp116989_c0_seq1	3.68	5.36	4.52	comp116989_c0_seq1	8.18	7.47	7.825	comp116989_c0_seq1	4.09	7.86	5.975
comp116993_c0_seq1	4.33	1.69	3.01	comp116993_c0_seq1	0.54	0.81	0.675	comp116993_c0_seq1	3.31	3.44	3.375	comp116993_c0_seq1	6.36	7.24	6.8	comp116993_c0_seq1	3.94	5.97	4.955
comp11703446_c0_seq1	0	0	0	comp11703446_c0_seq1	0	0	0	comp11703446_c0_seq1	0	0	0	comp11703446_c0_seq1	0	0	0	comp11703446_c0_seq1	0	0	0
comp11706964_c0_seq1	0	0	0	comp11706964_c0_seq1	0	0	0	comp11706964_c0_seq1	0	0	0	comp11706964_c0_seq1	0	0	0	comp11706964_c0_seq1	0	0	0
comp11709697_c0_seq1	0	0	0	comp11709697_c0_seq1	0	0	0	comp11709697_c0_seq1	0	0	0	comp11709697_c0_seq1	0	0	0	comp11709697_c0_seq1	0	0	0
comp117114_c0_seq1	1.74	1.24	1.49	comp117114_c0_seq1	2.37	1.6	1.985	comp117114_c0_seq1	8.42	7.08	7.75	comp117114_c0_seq1	5.65	4.18	4.915	comp117114_c0_seq1	5.22	9.22	7.22
comp117138_c0_seq1	1.43	0.23	0.83	comp117138_c0_seq1	0.87	0.81	0.84	comp117138_c0_seq1	2.65	2.3	2.475	comp117138_c0_seq1	3.74	3.72	3.73	comp117138_c0_seq1	3.75	4.82	4.285
comp11716224_c0_seq1	0	0	0	comp11716224_c0_seq1	0	0	0	comp11716224_c0_seq1	0	0	0	comp11716224_c0_seq1	0	0	0	comp11716224_c0_seq1	0	0	0
comp11716806_c0_seq1	0	0	0	comp11716806_c0_seq1	0	0	0	comp11716806_c0_seq1	0	0	0	comp11716806_c0_seq1	0	0	0	comp11716806_c0_seq1	0	0	0
comp11718248_c0_seq1	0	0	0	comp11718248_c0_seq1	0	0	0	comp11718248_c0_seq1	0	0	0	comp11718248_c0_seq1	0	0	0	comp11718248_c0_seq1	0	0	0
comp11724442_c0_seq1	0	0	0	comp11724442_c0_seq1	0	0	0	comp11724442_c0_seq1	0	0	0	comp11724442_c0_seq1	0	0	0	comp11724442_c0_seq1	0.12	0	0.06
comp117271_c0_seq1	2.59	3.17	2.88	comp117271_c0_seq1	1.98	2	1.99	comp117271_c0_seq1	9.63	5.5	7.565	comp117271_c0_seq1	0.92	0.9	0.91	comp117271_c0_seq1	1.39	2.78	2.085
comp11728653_c0_seq1	0	0	0	comp11728653_c0_seq1	0	0	0	comp11728653_c0_seq1	0	0	0	comp11728653_c0_seq1	0	0	0	comp11728653_c0_seq1	0	0	0
comp1172998_c0_seq1	0	0.2	0.1	comp1172998_c0_seq1	0	0	0	comp1172998_c0_seq1	0	0.23	0.115	comp1172998_c0_seq1	0.39	0	0.195	comp1172998_c0_seq1	0	0.41	0.205
comp11730408_c0_seq1	0	0	0	comp11730408_c0_seq1	0	0	0	comp11730408_c0_seq1	0	0	0	comp11730408_c0_seq1	0	0	0	comp11730408_c0_seq1	0	0	0
comp11731074_c0_seq1	0	0	0	comp11731074_c0_seq1	0	0	0	comp11731074_c0_seq1	0	0	0	comp11731074_c0_seq1	0	0	0	comp11731074_c0_seq1	0	0	0
comp11733890_c0_seq1	0	0	0	comp11733890_c0_seq1	0	0	0	comp11733890_c0_seq1	0	0	0	comp11733890_c0_seq1	0	0	0	comp11733890_c0_seq1	0	0	0
comp1173643_c0_seq1	0	0	0	comp1173643_c0_seq1	0	0	0	comp1173643_c0_seq1	0	0	0	comp1173643_c0_seq1	0	0	0	comp1173643_c0_seq1	0	0	0
comp117364_c0_seq1	2.63	0.96	1.795	comp117364_c0_seq1	5.23	2.69	3.96	comp117364_c0_seq1	10.04	8.95	9.495	comp117364_c0_seq1	4.57	2.48	3.525	comp117364_c0_seq1	2.42	3.18	2.8
comp11736552_c0_seq1	0	0	0	comp11736552_c0_seq1	0	0	0	comp11736552_c0_seq1	0	0	0	comp11736552_c0_seq1	0	0	0	comp11736552_c0_seq1	0	0	0
comp11737013_c0_seq1	0	0	0	comp11737013_c0_seq1	0	0	0	comp11737013_c0_seq1	0	0	0	comp11737013_c0_seq1	0	0	0	comp11737013_c0_seq1	0	0	0
comp11740324_c0_seq1	0	0	0	comp11740324_c0_seq1	0	0	0	comp11740324_c0_seq1	0	0	0	comp11740324_c0_seq1	0	0	0	comp11740324_c0_seq1	0	0	0
comp117408_c0_seq1	0	0.47	0.235	comp117408_c0_seq1	0.4	0.33	0.365	comp117408_c0_seq1	1.51	1.45	1.48	comp117408_c0_seq1	3.47	3.29	3.38	comp117408_c0_seq1	2.41	4.11	3.26
comp11743256_c0_seq1	0	0	0	comp11743256_c0_seq1	0	0	0	comp11743256_c0_seq1	0	0	0	comp11743256_c0_seq1	0	0	0	comp11743256_c0_seq1	0	0	0
comp117441_c0_seq1	0.49	0.33	0.41	comp117441_c0_seq1	0.18	0.24	0.21	comp117441_c0_seq1	2.95	2.16	2.555	comp117441_c0_seq1	1.79	2.04	1.915	comp117441_c0_seq1	1.13	2.32	1.725
comp11749025_c0_seq1	0	0	0	comp11749025_c0_seq1	0	0	0	comp11749025_c0_seq1	0	0	0	comp11749025_c0_seq1	0	0	0	comp11749025_c0_seq1	0	0	0
comp117502_c0_seq1	1.08	0.5	0.79	comp117502_c0_seq1	0.64	0.41	0.525	comp117502_c0_seq1	3.9	2.95	3.425	comp117502_c0_seq1	3.86	3.12	3.49	comp117502_c0_seq1	3.67	7.86	5.765
comp117506_c0_seq1	2.15	2.33	2.24	comp117506_c0_seq1	6.02	3.24	4.63	comp117506_c0_seq1	11.45	13.4	12.425	comp117506_c0_seq1	2.61	1.7	2.155	comp117506_c0_seq1	2.15	4.93	3.54
comp11751439_c0_seq1	0	0	0	comp11751439_c0_seq1	0	0	0	comp11751439_c0_seq1	0	0	0	comp11751439_c0_seq1	0	0	0	comp11751439_c0_seq1	0	0	0
comp1175165_c0_seq1	0	0	0	comp1175165_c0_seq1	0.87	0	0.435	comp1175165_c0_seq1	0.75	0.63	0.69	comp1175165_c0_seq1	0	0.2	0.1	comp1175165_c0_seq1	0.08	0.08	0.08
comp11753083_c0_seq1	0	0	0	comp11753083_c0_seq1	0	0	0	comp11753083_c0_seq1	0	0	0	comp11753083_c0_seq1	0	0	0	comp11753083_c0_seq1	0	0	0
comp11755060_c0_seq1	0	0	0	comp11755060_c0_seq1	0	0	0	comp11755060_c0_seq1	0	0	0	comp11755060_c0_seq1	0	0	0	comp11755060_c0_seq1	0	0	0
comp11760337_c0_seq1	0	0	0	comp11760337_c0_seq1	0	0	0	comp11760337_c0_seq1	0	0	0	comp11760337_c0_seq1	0	0	0	comp11760337_c0_seq1	0	0	0
comp117619_c0_seq1	3.7	1.52	2.61	comp117619_c0_seq1	0.46	0.51	0.485	comp117619_c0_seq1	4.4	2.81	3.605	comp117619_c0_seq1	3.52	3.15	3.335	comp117619_c0_seq1	4.19	5.99	5.09
comp1176430_c0_seq1	0	0	0	comp1176430_c0_seq1	0	0	0	comp1176430_c0_seq1	0	0	0	comp1176430_c0_seq1	0.35	0.11	0.23	comp1176430_c0_seq1	0	0	0
comp11768054_c0_seq1	0	0	0	comp11768054_c0_seq1	0	0	0	comp11768054_c0_seq1	0	0	0	comp11768054_c0_seq1	0	0	0	comp11768054_c0_seq1	0	0	0
comp117696_c0_seq1	2.83	1.02	1.925	comp117696_c0_seq1	2.36	1.32	1.84	comp117696_c0_seq1	7.17	7.92	7.545	comp117696_c0_seq1	4.13	3.58	3.855	comp117696_c0_seq1	3.64	6.07	4.855
comp11771406_c0_seq1	0	0	0	comp11771406_c0_seq1	0	0	0	comp11771406_c0_seq1	0	0	0	comp11771406_c0_seq1	0	0	0	comp11771406_c0_seq1	0	0	0
comp11772332_c0_seq1	0	0.21	0.105	comp11772332_c0_seq1	0.4	0	0.2	comp11772332_c0_seq1	0	0	0	comp11772332_c0_seq1	0	0	0	comp11772332_c0_seq1	0	0	0
comp11774469_c0_seq1	0	0	0	comp11774469_c0_seq1	0	0	0	comp11774469_c0_seq1	0	0	0	comp11774469_c0_seq1	0	0	0	comp11774469_c0_seq1	0	0	0
comp117750_c0_seq1	3.78	1.9	2.84	comp117750_c0_seq1	0.58	0.55	0.565	comp117750_c0_seq1	13.52	9.16	11.34	comp117750_c0_seq1	5.5	4.75	5.125	comp117750_c0_seq1	4.95	8.59	6.77
comp11780803_c0_seq1	0	0	0	comp11780803_c0_seq1	0	0	0	comp11780803_c0_seq1	0	0	0	comp11780803_c0_seq1	0	0	0	comp11780803_c0_seq1	0	0	0
comp117841_c0_seq1	0.56	0.75	0.655	comp117841_c0_seq1	1.11	0.8	0.955	comp117841_c0_seq1	3.56	3.75	3.655	comp117841_c0_seq1	4.33	4.55	4.44	comp117841_c0_seq1	2.41	4.76	3.585
comp117857_c0_seq1	5.68	1.66	3.67	comp117857_c0_seq1	6.1	5.06	5.58	comp117857_c0_seq1	8.52	7.81	8.165	comp117857_c0_seq1	3.95	4.03	3.99	comp117857_c0_seq1	5.04	6.09	5.565
comp11788132_c0_seq1	0	0	0	comp11788132_c0_seq1	0	0	0	comp11788132_c0_seq1	0	0	0	comp11788132_c0_seq1	0	0	0	comp11788132_c0_seq1	0	0	0
comp1178853_c0_seq1	0	0	0	comp1178853_c0_seq1	0	0	0	comp1178853_c0_seq1	0.13	0	0.065	comp1178853_c0_seq1	0.07	0.13	0.1	comp1178853_c0_seq1	0.05	0.05	0.05
comp1179665_c0_seq1	0	0	0	comp1179665_c0_seq1	0	0	0	comp1179665_c0_seq1	0.33	0.19	0.26	comp1179665_c0_seq1	0	0	0	comp1179665_c0_seq1	0.11	0	0.055
comp117976_c0_seq1	2.59	0.92	1.755	comp117976_c0_seq1	0	0.52	0.26	comp117976_c0_seq1	1.76	2.03	1.895	comp117976_c0_seq1	1.86	1.83	1.845	comp117976_c0_seq1	1.22	1.66	1.44
comp1180015_c0_seq1	0	0	0	comp1180015_c0_seq1	0.4	4.12	2.26	comp1180015_c0_seq1	0	0	0	comp1180015_c0_seq1	0	0	0	comp1180015_c0_seq1	0	0	0
comp118063_c0_seq1	4.15	0.7	2.425	comp118063_c0_seq1	2.3	2.6	2.45	comp118063_c0_seq1	6.29	6.78	6.535	comp118063_c0_seq1	11.22	11.9	11.56	comp118063_c0_seq1	7.84	10.83	9.335
comp11807815_c0_seq1	0	0	0	comp11807815_c0_seq1	0	0	0	comp11807815_c0_seq1	0	0	0	comp11807815_c0_seq1	0	0	0	comp11807815_c0_seq1	0	0	0
comp11810_c0_seq1	0	0	0	comp11810_c0_seq1	0	0	0	comp11810_c0_seq1	0	0	0	comp11810_c0_seq1	0	0	0	comp11810_c0_seq1	0	0	0
comp118118_c0_seq1	1.19	0.15	0.67	comp118118_c0_seq1	1.74	1.01	1.375	comp118118_c0_seq1	3.43	3.63	3.53	comp118118_c0_seq1	3.14	2.96	3.05	comp118118_c0_seq1	2.72	4.02	3.37
comp11812401_c0_seq1	0	0	0	comp11812401_c0_seq1	0	0	0	comp11812401_c0_seq1	0	0	0	comp11812401_c0_seq1	0	0	0	comp11812401_c0_seq1	0	0	0
comp118135_c0_seq1	1.57	0.54	1.055	comp118135_c0_seq1	5.69	3.17	4.43	comp118135_c0_seq1	7.38	9.39	8.385	comp118135_c0_seq1	3.82	2.21	3.015	comp118135_c0_seq1	2.74	5.3	4.02
comp11813833_c0_seq1	0	0	0	comp11813833_c0_seq1	0	0	0	comp11813833_c0_seq1	0	0	0	comp11813833_c0_seq1	0	0	0	comp11813833_c0_seq1	0	0	0
comp118154_c0_seq1	7.82	3.37	5.595	comp118154_c0_seq1	1.53	2.48	2.005	comp118154_c0_seq1	6.49	6.18	6.335	comp118154_c0_seq1	6.37	6.62	6.495	comp118154_c0_seq1	9.33	8.81	9.07
comp11815578_c0_seq1	0	0	0	comp11815578_c0_seq1	0	0	0	comp11815578_c0_seq1	0	0	0	comp11815578_c0_seq1	0	0	0	comp11815578_c0_seq1	0	0	0
comp118163_c0_seq1	2.68	1.29	1.985	comp118163_c0_seq1	2.67	2.83	2.75	comp118163_c0_seq1	8.34	6.52	7.43	comp118163_c0_seq1	3.6	4.06	3.83	comp118163_c0_seq1	3.22	5.03	4.125
comp1181783_c0_seq1	0.24	0	0.12	comp1181783_c0_seq1	0	0	0	comp1181783_c0_seq1	0	0	0	comp1181783_c0_seq1	0	0	0	comp1181783_c0_seq1	0	0	0
comp118219_c0_seq1	6.54	4.83	5.685	comp118219_c0_seq1	4	2.26	3.13	comp118219_c0_seq1	8.91	7.84	8.375	comp118219_c0_seq1	3.29	4.3	3.795	comp118219_c0_seq1	2.79	5.01	3.9
comp118224_c0_seq1	0.44	0.3	0.37	comp118224_c0_seq1	11.64	10.24	10.94	comp118224_c0_seq1	2.34	3.93	3.135	comp118224_c0_seq1	1.37	0.47	0.92	comp118224_c0_seq1	1.47	1.82	1.645
comp11826114_c0_seq1	0	0	0	comp11826114_c0_seq1	0	0	0	comp11826114_c0_seq1	0	0	0	comp11826114_c0_seq1	0	0	0	comp11826114_c0_seq1	0	0	0
comp118294_c0_seq1	2.07	0.61	1.34	comp118294_c0_seq1	0.39	0.8	0.595	comp118294_c0_seq1	7.48	7.58	7.53	comp118294_c0_seq1	5.79	4.53	5.16	comp118294_c0_seq1	6.92	7.28	7.1
comp11831239_c0_seq1	0	0	0	comp11831239_c0_seq1	0	0	0	comp11831239_c0_seq1	0	0	0	comp11831239_c0_seq1	0	0	0	comp11831239_c0_seq1	0	0	0
comp118313_c0_seq1	1.78	0.4	1.09	comp118313_c0_seq1	7.99	4.87	6.43	comp118313_c0_seq1	5.12	6.49	5.805	comp118313_c0_seq1	1.55	1.53	1.54	comp118313_c0_seq1	3.19	3.17	3.18
comp11833515_c0_seq1	0	0	0	comp11833515_c0_seq1	0	0	0	comp11833515_c0_seq1	0	0	0	comp11833515_c0_seq1	0	0	0	comp11833515_c0_seq1	0	0	0
comp11834698_c0_seq1	0	0	0	comp11834698_c0_seq1	0	0	0	comp11834698_c0_seq1	0	0	0	comp11834698_c0_seq1	0	0	0	comp11834698_c0_seq1	0	0	0
comp11835464_c0_seq1	0	0	0	comp11835464_c0_seq1	0	0	0	comp11835464_c0_seq1	0	0	0	comp11835464_c0_seq1	0	0	0	comp11835464_c0_seq1	0	0	0
comp11837166_c0_seq1	0	0	0	comp11837166_c0_seq1	0	0	0	comp11837166_c0_seq1	0	0	0	comp11837166_c0_seq1	0	0	0	comp11837166_c0_seq1	0	0	0
comp11838036_c0_seq1	0	0	0	comp11838036_c0_seq1	0	0	0	comp11838036_c0_seq1	0	0	0	comp11838036_c0_seq1	0	0	0	comp11838036_c0_seq1	0	0	0
comp11840090_c0_seq1	0	0	0	comp11840090_c0_seq1	0	0	0	comp11840090_c0_seq1	0	0	0	comp11840090_c0_seq1	0	0	0	comp11840090_c0_seq1	0	0	0
comp11841_c0_seq1	0	0	0	comp11841_c0_seq1	0	0	0	comp11841_c0_seq1	0	0	0	comp11841_c0_seq1	0	0	0	comp11841_c0_seq1	0	0	0
comp11844263_c0_seq1	0	0	0	comp11844263_c0_seq1	0	0	0	comp11844263_c0_seq1	0	0	0	comp11844263_c0_seq1	0	0	0	comp11844263_c0_seq1	0	0	0
comp1184698_c0_seq1	0	0	0	comp1184698_c0_seq1	0	0	0	comp1184698_c0_seq1	0	0	0	comp1184698_c0_seq1	0	0	0	comp1184698_c0_seq1	0	0	0
comp11847574_c0_seq1	0	0	0	comp11847574_c0_seq1	0	0	0	comp11847574_c0_seq1	0	0	0	comp11847574_c0_seq1	0	0	0	comp11847574_c0_seq1	0	0	0
comp118501_c0_seq1	1.4	0.29	0.845	comp118501_c0_seq1	2.7	1.49	2.095	comp118501_c0_seq1	4.33	5.46	4.895	comp118501_c0_seq1	3.33	3.36	3.345	comp118501_c0_seq1	2.9	3.6	3.25
comp118549_c0_seq1	22.58	19.9	21.24	comp118549_c0_seq1	4.81	5.87	5.34	comp118549_c0_seq1	6.19	5.3	5.745	comp118549_c0_seq1	6.9	11.09	8.995	comp118549_c0_seq1	4.54	3.86	4.2
comp11857526_c0_seq1	0	0	0	comp11857526_c0_seq1	0	0	0	comp11857526_c0_seq1	0	0	0	comp11857526_c0_seq1	0	0	0	comp11857526_c0_seq1	0	0	0
comp11869848_c0_seq1	0	0	0	comp11869848_c0_seq1	0	0.28	0.14	comp11869848_c0_seq1	0	0	0	comp11869848_c0_seq1	0	0	0	comp11869848_c0_seq1	0	0	0
comp1187294_c0_seq1	0.23	0	0.115	comp1187294_c0_seq1	0	0	0	comp1187294_c0_seq1	0.17	0.2	0.185	comp1187294_c0_seq1	0	0	0	comp1187294_c0_seq1	0	0	0
comp11881483_c0_seq1	0	0	0	comp11881483_c0_seq1	0	0	0	comp11881483_c0_seq1	0	0	0	comp11881483_c0_seq1	0	0	0	comp11881483_c0_seq1	0	0	0
comp118853_c0_seq1	4.46	1.78	3.12	comp118853_c0_seq1	4.83	4.07	4.45	comp118853_c0_seq1	4.76	5.8	5.28	comp118853_c0_seq1	6.99	3.87	5.43	comp118853_c0_seq1	7.54	8.05	7.795
comp11889047_c0_seq1	0	0	0	comp11889047_c0_seq1	0	0	0	comp11889047_c0_seq1	0	0	0	comp11889047_c0_seq1	0	0	0	comp11889047_c0_seq1	0	0	0
comp11891422_c0_seq1	0	0	0	comp11891422_c0_seq1	0	0	0	comp11891422_c0_seq1	0	0	0	comp11891422_c0_seq1	0	0	0	comp11891422_c0_seq1	0	0	0
comp11892960_c0_seq1	0	0	0	comp11892960_c0_seq1	0	0	0	comp11892960_c0_seq1	0	0	0	comp11892960_c0_seq1	0	0	0	comp11892960_c0_seq1	0	0	0
comp118930_c0_seq1	5.92	2.66	4.29	comp118930_c0_seq1	1.45	2.12	1.785	comp118930_c0_seq1	6.16	7.78	6.97	comp118930_c0_seq1	11.22	12.05	11.635	comp118930_c0_seq1	7.34	9.33	8.335
comp118972_c0_seq1	0.52	0.71	0.615	comp118972_c0_seq1	0.63	0.44	0.535	comp118972_c0_seq1	2.3	2.04	2.17	comp118972_c0_seq1	1.02	1.16	1.09	comp118972_c0_seq1	0.67	1.65	1.16
comp118972_c1_seq1	1.27	0.83	1.05	comp118972_c1_seq1	0.35	0.28	0.315	comp118972_c1_seq1	2.76	2.17	2.465	comp118972_c1_seq1	5.03	5.68	5.355	comp118972_c1_seq1	4.79	6.45	5.62
comp118977_c0_seq1	1.31	1.51	1.41	comp118977_c0_seq1	1.02	1.64	1.33	comp118977_c0_seq1	8.33	4.97	6.65	comp118977_c0_seq1	2.17	1.24	1.705	comp118977_c0_seq1	3.8	4.31	4.055
comp11897853_c0_seq1	0	0	0	comp11897853_c0_seq1	0	0	0	comp11897853_c0_seq1	0	0	0	comp11897853_c0_seq1	0	0	0	comp11897853_c0_seq1	0	0	0
comp118979_c0_seq1	6.11	2.78	4.445	comp118979_c0_seq1	1.98	1.99	1.985	comp118979_c0_seq1	5.41	4.66	5.035	comp118979_c0_seq1	2.54	3.19	2.865	comp118979_c0_seq1	2.64	5.03	3.835
comp11898714_c0_seq1	0	0	0	comp11898714_c0_seq1	0	0	0	comp11898714_c0_seq1	0	0	0	comp11898714_c0_seq1	0	0	0	comp11898714_c0_seq1	0	0	0
comp119055_c0_seq1	6.12	3.34	4.73	comp119055_c0_seq1	0.69	0.48	0.585	comp119055_c0_seq1	3.59	3.7	3.645	comp119055_c0_seq1	4.96	4.89	4.925	comp119055_c0_seq1	1.54	2.52	2.03
comp119185_c0_seq1	0.81	0.32	0.565	comp119185_c0_seq1	1.78	1.54	1.66	comp119185_c0_seq1	4.85	3.74	4.295	comp119185_c0_seq1	0.38	0.1	0.24	comp119185_c0_seq1	0.76	0.93	0.845
comp11919007_c0_seq1	0	0	0	comp11919007_c0_seq1	0	0	0	comp11919007_c0_seq1	0	0	0	comp11919007_c0_seq1	0	0	0	comp11919007_c0_seq1	0	0	0
comp11921075_c0_seq1	0	0	0	comp11921075_c0_seq1	0	0	0	comp11921075_c0_seq1	0	0	0	comp11921075_c0_seq1	0	0	0	comp11921075_c0_seq1	0	0	0
comp119227_c0_seq1	0.69	0.88	0.785	comp119227_c0_seq1	9.61	4.93	7.27	comp119227_c0_seq1	4.54	6.14	5.34	comp119227_c0_seq1	4.08	2.19	3.135	comp119227_c0_seq1	4.38	5.87	5.125
comp119265_c0_seq1	1.67	0.98	1.325	comp119265_c0_seq1	0.77	0.53	0.65	comp119265_c0_seq1	6.22	6.17	6.195	comp119265_c0_seq1	5.65	4.62	5.135	comp119265_c0_seq1	3.61	7.33	5.47
comp11930166_c0_seq1	0	0	0	comp11930166_c0_seq1	0	0	0	comp11930166_c0_seq1	0	0	0	comp11930166_c0_seq1	0	0	0	comp11930166_c0_seq1	0	0	0
comp119315_c0_seq1	0.52	0.41	0.465	comp119315_c0_seq1	2.05	1.33	1.69	comp119315_c0_seq1	12.72	8.27	10.495	comp119315_c0_seq1	0.97	0.47	0.72	comp119315_c0_seq1	2.8	6.97	4.885
comp119374_c0_seq1	0.5	1.05	0.775	comp119374_c0_seq1	6.96	5.16	6.06	comp119374_c0_seq1	5.89	8.51	7.2	comp119374_c0_seq1	6.13	4.12	5.125	comp119374_c0_seq1	4.88	8.21	6.545
comp1194685_c0_seq1	0	0	0	comp1194685_c0_seq1	0	0	0	comp1194685_c0_seq1	0.37	0.22	0.295	comp1194685_c0_seq1	0	0	0	comp1194685_c0_seq1	0	0	0
comp119504_c0_seq1	0.57	1.21	0.89	comp119504_c0_seq1	1.19	0.66	0.925	comp119504_c0_seq1	5.13	6.25	5.69	comp119504_c0_seq1	1.92	2.07	1.995	comp119504_c0_seq1	1.43	3.92	2.675
comp1195059_c0_seq1	0	0	0	comp1195059_c0_seq1	0	0	0	comp1195059_c0_seq1	0	0	0	comp1195059_c0_seq1	0	0	0	comp1195059_c0_seq1	0	0	0
comp11952416_c0_seq1	0	0	0	comp11952416_c0_seq1	0	0	0	comp11952416_c0_seq1	0	0	0	comp11952416_c0_seq1	0	0	0	comp11952416_c0_seq1	0	0	0
comp11955119_c0_seq1	0	0	0	comp11955119_c0_seq1	0	0	0	comp11955119_c0_seq1	0	0	0	comp11955119_c0_seq1	0	0	0	comp11955119_c0_seq1	0	0	0
comp11955207_c0_seq1	0	0	0	comp11955207_c0_seq1	0	0	0	comp11955207_c0_seq1	0	0	0	comp11955207_c0_seq1	0	0	0	comp11955207_c0_seq1	0	0	0
comp11964186_c0_seq1	0	0	0	comp11964186_c0_seq1	0	0	0	comp11964186_c0_seq1	0	0	0	comp11964186_c0_seq1	0	0	0	comp11964186_c0_seq1	0	0	0
comp119653_c0_seq1	4.39	2.56	3.475	comp119653_c0_seq1	0.77	1.19	0.98	comp119653_c0_seq1	3.19	3.54	3.365	comp119653_c0_seq1	2.13	2.8	2.465	comp119653_c0_seq1	1.46	2.5	1.98
comp119665_c0_seq1	3.29	4.91	4.1	comp119665_c0_seq1	1.51	1.04	1.275	comp119665_c0_seq1	8.6	9.36	8.98	comp119665_c0_seq1	0.69	0.76	0.725	comp119665_c0_seq1	0.74	2.04	1.39
comp119665_c1_seq1	1.55	0.38	0.965	comp119665_c1_seq1	0.82	1.28	1.05	comp119665_c1_seq1	4.07	3.81	3.94	comp119665_c1_seq1	3.69	3.71	3.7	comp119665_c1_seq1	3.42	5.35	4.385
comp119702_c0_seq1	0.51	0.22	0.365	comp119702_c0_seq1	0.36	0.39	0.375	comp119702_c0_seq1	1.88	2.09	1.985	comp119702_c0_seq1	1.6	1.25	1.425	comp119702_c0_seq1	0.98	1.6	1.29
comp119762_c0_seq1	7.9	5.22	6.56	comp119762_c0_seq1	2.75	1.73	2.24	comp119762_c0_seq1	10.79	12.52	11.655	comp119762_c0_seq1	8.37	9.42	8.895	comp119762_c0_seq1	5.76	7.11	6.435
comp11976841_c0_seq1	0	0	0	comp11976841_c0_seq1	0	0	0	comp11976841_c0_seq1	0	0	0	comp11976841_c0_seq1	0	0	0	comp11976841_c0_seq1	0	0	0
comp11979039_c0_seq1	0	0	0	comp11979039_c0_seq1	0	0	0	comp11979039_c0_seq1	0	0	0	comp11979039_c0_seq1	0	0	0	comp11979039_c0_seq1	0	0	0
comp11982418_c0_seq1	0	0	0	comp11982418_c0_seq1	0	0	0	comp11982418_c0_seq1	0	0	0	comp11982418_c0_seq1	0	0	0	comp11982418_c0_seq1	0	0	0
comp119845_c0_seq1	0.16	1	0.58	comp119845_c0_seq1	0.47	0.81	0.64	comp119845_c0_seq1	10.05	6.82	8.435	comp119845_c0_seq1	8.73	9.49	9.11	comp119845_c0_seq1	10.4	13.91	12.155
comp11985677_c0_seq1	0	0	0	comp11985677_c0_seq1	0	0	0	comp11985677_c0_seq1	0	0	0	comp11985677_c0_seq1	0	0	0	comp11985677_c0_seq1	0	0	0
comp11994_c0_seq1	0	0	0	comp11994_c0_seq1	0	0	0	comp11994_c0_seq1	0	0	0	comp11994_c0_seq1	0	0	0	comp11994_c0_seq1	0	0	0
comp11997070_c0_seq1	0	0	0	comp11997070_c0_seq1	0	0	0	comp11997070_c0_seq1	0	0	0	comp11997070_c0_seq1	0	0	0	comp11997070_c0_seq1	0	0	0
comp1199731_c0_seq1	0	0	0	comp1199731_c0_seq1	0	0	0	comp1199731_c0_seq1	0	0.17	0.085	comp1199731_c0_seq1	0.14	0.13	0.135	comp1199731_c0_seq1	0.19	0.1	0.145
comp11999415_c0_seq1	0	0	0	comp11999415_c0_seq1	0	0	0	comp11999415_c0_seq1	0	0	0	comp11999415_c0_seq1	0	0	0	comp11999415_c0_seq1	0	0	0
comp120037_c0_seq1	0.43	0	0.215	comp120037_c0_seq1	0.32	0	0.16	comp120037_c0_seq1	0.64	0	0.32	comp120037_c0_seq1	0.16	0.14	0.15	comp120037_c0_seq1	0.11	0.69	0.4
comp1201026_c0_seq1	0	0	0	comp1201026_c0_seq1	0	0	0	comp1201026_c0_seq1	0	0	0	comp1201026_c0_seq1	0	0	0	comp1201026_c0_seq1	0.03	0	0.015
comp12015042_c0_seq1	0	0	0	comp12015042_c0_seq1	0	0	0	comp12015042_c0_seq1	0	0	0	comp12015042_c0_seq1	0	0	0	comp12015042_c0_seq1	0	0	0
comp1201518_c0_seq1	0	0	0	comp1201518_c0_seq1	0	0	0	comp1201518_c0_seq1	0	0	0	comp1201518_c0_seq1	0	0	0	comp1201518_c0_seq1	0	0	0
comp120189_c0_seq1	1.53	0.97	1.25	comp120189_c0_seq1	1.6	0.66	1.13	comp120189_c0_seq1	3.9	3.51	3.705	comp120189_c0_seq1	10.25	9.62	9.935	comp120189_c0_seq1	4.92	7.36	6.14
comp12025025_c0_seq1	0	0	0	comp12025025_c0_seq1	0	0	0	comp12025025_c0_seq1	0	0	0	comp12025025_c0_seq1	0	0	0	comp12025025_c0_seq1	0	0	0
comp12028038_c0_seq1	0	0	0	comp12028038_c0_seq1	0	0	0	comp12028038_c0_seq1	0	0	0	comp12028038_c0_seq1	0	0	0	comp12028038_c0_seq1	0	0	0
comp12029154_c0_seq1	0	0	0	comp12029154_c0_seq1	0	0	0	comp12029154_c0_seq1	0	0	0	comp12029154_c0_seq1	0	0	0	comp12029154_c0_seq1	0	0	0
comp120309_c0_seq1	1.68	3.96	2.82	comp120309_c0_seq1	0.63	0.43	0.53	comp120309_c0_seq1	2.03	1.65	1.84	comp120309_c0_seq1	0.47	0.56	0.515	comp120309_c0_seq1	0.75	1.79	1.27
comp12033977_c0_seq1	0	0	0	comp12033977_c0_seq1	0	0	0	comp12033977_c0_seq1	0	0	0	comp12033977_c0_seq1	0	0	0	comp12033977_c0_seq1	0	0	0
comp12035188_c0_seq1	0	0	0	comp12035188_c0_seq1	0	0	0	comp12035188_c0_seq1	0	0	0	comp12035188_c0_seq1	0	0	0	comp12035188_c0_seq1	0	0	0
comp1203735_c0_seq1	0	0	0	comp1203735_c0_seq1	0	0	0	comp1203735_c0_seq1	0	0	0	comp1203735_c0_seq1	0	0	0	comp1203735_c0_seq1	0	0	0
comp12041478_c0_seq1	0	0	0	comp12041478_c0_seq1	0	0	0	comp12041478_c0_seq1	0	0	0	comp12041478_c0_seq1	0	0	0	comp12041478_c0_seq1	0	0	0
comp1204529_c0_seq1	0.29	0.46	0.375	comp1204529_c0_seq1	0	0	0	comp1204529_c0_seq1	0	0	0	comp1204529_c0_seq1	0.11	0	0.055	comp1204529_c0_seq1	0.52	0.86	0.69
comp120488_c0_seq1	4.03	1.6	2.815	comp120488_c0_seq1	0.62	0.07	0.345	comp120488_c0_seq1	3.65	3.53	3.59	comp120488_c0_seq1	2.61	2.7	2.655	comp120488_c0_seq1	2.6	3.49	3.045
comp120489_c0_seq1	2.21	3.97	3.09	comp120489_c0_seq1	7.51	9.04	8.275	comp120489_c0_seq1	7.24	11.13	9.185	comp120489_c0_seq1	7.63	9.12	8.375	comp120489_c0_seq1	5.09	8.07	6.58
comp1204919_c0_seq1	1.91	4.34	3.125	comp1204919_c0_seq1	0	0	0	comp1204919_c0_seq1	0	0	0	comp1204919_c0_seq1	0.16	0.14	0.15	comp1204919_c0_seq1	0	0	0
comp1205108_c0_seq1	0.15	0	0.075	comp1205108_c0_seq1	0	0	0	comp1205108_c0_seq1	0.56	0.4	0.48	comp1205108_c0_seq1	0	0	0	comp1205108_c0_seq1	0.08	0.08	0.08
comp120572_c0_seq1	2.04	4.55	3.295	comp120572_c0_seq1	15.57	10.23	12.9	comp120572_c0_seq1	17.06	15.32	16.19	comp120572_c0_seq1	1.28	0.32	0.8	comp120572_c0_seq1	0.64	2.17	1.405
comp12063778_c0_seq1	0	0	0	comp12063778_c0_seq1	0	0	0	comp12063778_c0_seq1	0	0	0	comp12063778_c0_seq1	0	0	0	comp12063778_c0_seq1	0	0	0
comp120684_c0_seq1	5.36	3.5	4.43	comp120684_c0_seq1	1.9	0.85	1.375	comp120684_c0_seq1	3.79	4.82	4.305	comp120684_c0_seq1	7.69	8.13	7.91	comp120684_c0_seq1	4.52	5.59	5.055
comp1207102_c0_seq1	0.1	0.15	0.125	comp1207102_c0_seq1	0	0	0	comp1207102_c0_seq1	0.07	0	0.035	comp1207102_c0_seq1	0.07	0	0.035	comp1207102_c0_seq1	0.05	0.15	0.1
comp120898_c0_seq1	4.5	1.52	3.01	comp120898_c0_seq1	22.17	26.22	24.195	comp120898_c0_seq1	1.6	5.25	3.425	comp120898_c0_seq1	5.28	2.6	3.94	comp120898_c0_seq1	5.34	6.05	5.695
comp1209133_c0_seq1	2.58	1.6	2.09	comp1209133_c0_seq1	0	0	0	comp1209133_c0_seq1	0	0	0	comp1209133_c0_seq1	0.08	0	0.04	comp1209133_c0_seq1	0.06	0.23	0.145
comp12103124_c0_seq1	0	0	0	comp12103124_c0_seq1	0	0	0	comp12103124_c0_seq1	0	0	0	comp12103124_c0_seq1	0	0	0	comp12103124_c0_seq1	0	0	0
comp121090_c0_seq1	1.38	0.27	0.825	comp121090_c0_seq1	1.51	1.12	1.315	comp121090_c0_seq1	5.63	4.75	5.19	comp121090_c0_seq1	6.15	5.32	5.735	comp121090_c0_seq1	4.78	6.74	5.76
comp121121_c0_seq1	1.13	0.37	0.75	comp121121_c0_seq1	1.01	0.99	1	comp121121_c0_seq1	4.25	3.95	4.1	comp121121_c0_seq1	6.53	6.03	6.28	comp121121_c0_seq1	3.82	4.3	4.06
comp121286_c0_seq1	0.48	0.43	0.455	comp121286_c0_seq1	0.2	0.49	0.345	comp121286_c0_seq1	4.58	3.86	4.22	comp121286_c0_seq1	5.16	3.24	4.2	comp121286_c0_seq1	3.43	6.97	5.2
comp12130_c0_seq1	0	0	0	comp12130_c0_seq1	0	0	0	comp12130_c0_seq1	0	0	0	comp12130_c0_seq1	0	0	0	comp12130_c0_seq1	0	0	0
comp1213161_c0_seq1	0	0	0	comp1213161_c0_seq1	0	0	0	comp1213161_c0_seq1	0	0.09	0.045	comp1213161_c0_seq1	0	0.07	0.035	comp1213161_c0_seq1	0.06	0.34	0.2
comp1214225_c0_seq1	0	0	0	comp1214225_c0_seq1	0	0	0	comp1214225_c0_seq1	0.36	0	0.18	comp1214225_c0_seq1	0.12	0	0.06	comp1214225_c0_seq1	0.17	0	0.085
comp12143145_c0_seq1	0	0	0	comp12143145_c0_seq1	0	0	0	comp12143145_c0_seq1	0	0	0	comp12143145_c0_seq1	0	0	0	comp12143145_c0_seq1	0	0	0
comp121443_c0_seq1	0	1.12	0.56	comp121443_c0_seq1	0	0	0	comp121443_c0_seq1	0	0	0	comp121443_c0_seq1	0	0	0	comp121443_c0_seq1	0	0	0
comp121462_c0_seq1	1.65	0.79	1.22	comp121462_c0_seq1	0	0.32	0.16	comp121462_c0_seq1	2.03	1.42	1.725	comp121462_c0_seq1	3.42	3.35	3.385	comp121462_c0_seq1	2.33	3.95	3.14
comp1214864_c0_seq1	0	0.08	0.04	comp1214864_c0_seq1	1.13	0.1	0.615	comp1214864_c0_seq1	0.54	0.97	0.755	comp1214864_c0_seq1	0	0	0	comp1214864_c0_seq1	0	0.1	0.05
comp121495_c0_seq1	3.35	0.73	2.04	comp121495_c0_seq1	1.51	0.98	1.245	comp121495_c0_seq1	4.2	4.73	4.465	comp121495_c0_seq1	4.17	4.34	4.255	comp121495_c0_seq1	3.95	5.34	4.645
comp121557_c0_seq1	3.82	1.59	2.705	comp121557_c0_seq1	1.41	0.85	1.13	comp121557_c0_seq1	3.66	5.15	4.405	comp121557_c0_seq1	3.89	3.28	3.585	comp121557_c0_seq1	2.51	3.51	3.01
comp121557_c1_seq1	2.77	1.46	2.115	comp121557_c1_seq1	1.48	1.88	1.68	comp121557_c1_seq1	3.58	4.41	3.995	comp121557_c1_seq1	4.46	4.27	4.365	comp121557_c1_seq1	3.76	4.69	4.225
comp121599_c0_seq1	8.34	3.85	6.095	comp121599_c0_seq1	3.7	2.55	3.125	comp121599_c0_seq1	5.12	4.83	4.975	comp121599_c0_seq1	4.23	3.21	3.72	comp121599_c0_seq1	2.64	3.12	2.88
comp12171_c0_seq1	0	0	0	comp12171_c0_seq1	0	0	0	comp12171_c0_seq1	0	0	0	comp12171_c0_seq1	0	0	0	comp12171_c0_seq1	0	0	0
comp121725_c0_seq1	2.64	0.7	1.67	comp121725_c0_seq1	2.98	2.24	2.61	comp121725_c0_seq1	4.87	5.38	5.125	comp121725_c0_seq1	8.6	7.94	8.27	comp121725_c0_seq1	3.85	5.15	4.5
comp1217309_c0_seq1	0.18	0.28	0.23	comp1217309_c0_seq1	0	0	0	comp1217309_c0_seq1	0.39	0.46	0.425	comp1217309_c0_seq1	0.13	0.24	0.185	comp1217309_c0_seq1	0.09	0.09	0.09
comp121737_c0_seq1	2.75	0.8	1.775	comp121737_c0_seq1	1.77	1.88	1.825	comp121737_c0_seq1	5.85	5.65	5.75	comp121737_c0_seq1	6.08	6.07	6.075	comp121737_c0_seq1	4.44	7.9	6.17
comp121796_c0_seq1	4.02	0.98	2.5	comp121796_c0_seq1	3.12	2.02	2.57	comp121796_c0_seq1	7.81	7.37	7.59	comp121796_c0_seq1	4.48	3.49	3.985	comp121796_c0_seq1	4.42	5.44	4.93
comp1218824_c0_seq1	0.11	0.08	0.095	comp1218824_c0_seq1	0.16	0.32	0.24	comp1218824_c0_seq1	0.08	0.09	0.085	comp1218824_c0_seq1	0.08	0	0.04	comp1218824_c0_seq1	0	0.06	0.03
comp1218837_c0_seq1	0	0	0	comp1218837_c0_seq1	0.16	0.11	0.135	comp1218837_c0_seq1	0.72	0.66	0.69	comp1218837_c0_seq1	0.08	0.07	0.075	comp1218837_c0_seq1	0.29	0.3	0.295
comp1219710_c0_seq1	1.46	0.96	1.21	comp1219710_c0_seq1	0	0	0	comp1219710_c0_seq1	0	0	0	comp1219710_c0_seq1	0.36	0.33	0.345	comp1219710_c0_seq1	0	0	0
comp121990_c0_seq1	2.38	0.74	1.56	comp121990_c0_seq1	1.25	1.2	1.225	comp121990_c0_seq1	3.72	3.65	3.685	comp121990_c0_seq1	2.39	2.44	2.415	comp121990_c0_seq1	3.09	3.78	3.435
comp122051_c0_seq1	2.16	0.73	1.445	comp122051_c0_seq1	3.79	1.56	2.675	comp122051_c0_seq1	4.29	4.44	4.365	comp122051_c0_seq1	1.84	1.14	1.49	comp122051_c0_seq1	2.98	2.43	2.705
comp12208994_c0_seq1	0	0	0	comp12208994_c0_seq1	0	0	0	comp12208994_c0_seq1	0	0	0	comp12208994_c0_seq1	0	0	0	comp12208994_c0_seq1	0	0	0
comp122114_c0_seq1	6.27	5.59	5.93	comp122114_c0_seq1	6.91	6.41	6.66	comp122114_c0_seq1	6.44	7.93	7.185	comp122114_c0_seq1	8.12	9.12	8.62	comp122114_c0_seq1	7.2	7.75	7.475
comp12213584_c0_seq1	0	0	0	comp12213584_c0_seq1	0	0	0	comp12213584_c0_seq1	0	0	0	comp12213584_c0_seq1	0	0	0	comp12213584_c0_seq1	0	0	0
comp1221429_c0_seq1	0.18	0.14	0.16	comp1221429_c0_seq1	0	0	0	comp1221429_c0_seq1	0.26	0.15	0.205	comp1221429_c0_seq1	0.4	0	0.2	comp1221429_c0_seq1	0	0	0
comp122143_c0_seq1	4.05	1.43	2.74	comp122143_c0_seq1	1.79	1.44	1.615	comp122143_c0_seq1	7.38	6.64	7.01	comp122143_c0_seq1	4.57	4.54	4.555	comp122143_c0_seq1	4.07	5.53	4.8
comp122173_c0_seq1	2.3	0.94	1.62	comp122173_c0_seq1	2.31	2.01	2.16	comp122173_c0_seq1	3.76	3.69	3.725	comp122173_c0_seq1	1.81	1.79	1.8	comp122173_c0_seq1	2.37	3.69	3.03
comp1221820_c0_seq1	0.2	1.93	1.065	comp1221820_c0_seq1	0	0.21	0.105	comp1221820_c0_seq1	0	0.18	0.09	comp1221820_c0_seq1	0	0	0	comp1221820_c0_seq1	0	0	0
comp1221885_c0_seq1	0	0	0	comp1221885_c0_seq1	0	0	0	comp1221885_c0_seq1	0	0	0	comp1221885_c0_seq1	0.1	0	0.05	comp1221885_c0_seq1	0.07	0.14	0.105
comp12221459_c0_seq1	0	0	0	comp12221459_c0_seq1	0	0	0	comp12221459_c0_seq1	0	0	0	comp12221459_c0_seq1	0	0	0	comp12221459_c0_seq1	0	0	0
comp1222301_c0_seq1	0	0	0	comp1222301_c0_seq1	0	0	0	comp1222301_c0_seq1	0	0	0	comp1222301_c0_seq1	0	0	0	comp1222301_c0_seq1	0	0	0
comp122255_c0_seq1	2.05	1.81	1.93	comp122255_c0_seq1	2.71	1.8	2.255	comp122255_c0_seq1	3.24	2.15	2.695	comp122255_c0_seq1	0.59	0.25	0.42	comp122255_c0_seq1	1.34	1.88	1.61
comp1222822_c0_seq1	0	0	0	comp1222822_c0_seq1	0	0	0	comp1222822_c0_seq1	0	0	0	comp1222822_c0_seq1	0	0	0	comp1222822_c0_seq1	0	0	0
comp12234535_c0_seq1	0	0	0	comp12234535_c0_seq1	0	0	0	comp12234535_c0_seq1	0	0	0	comp12234535_c0_seq1	0	0	0	comp12234535_c0_seq1	0	0	0
comp122348_c0_seq1	3.08	3.79	3.435	comp122348_c0_seq1	0.16	0.56	0.36	comp122348_c0_seq1	5.63	3.07	4.35	comp122348_c0_seq1	9.79	11.94	10.865	comp122348_c0_seq1	9.23	12.07	10.65
comp122421_c0_seq1	1.43	0.76	1.095	comp122421_c0_seq1	2.02	1.31	1.665	comp122421_c0_seq1	8.51	5.97	7.24	comp122421_c0_seq1	5.18	3.65	4.415	comp122421_c0_seq1	3.71	5.08	4.395
comp1224516_c0_seq1	0.33	0.26	0.295	comp1224516_c0_seq1	0	0	0	comp1224516_c0_seq1	0.12	0	0.06	comp1224516_c0_seq1	0	0.34	0.17	comp1224516_c0_seq1	0	0.18	0.09
comp1224782_c0_seq1	0.34	0	0.17	comp1224782_c0_seq1	0	0	0	comp1224782_c0_seq1	0.38	0.15	0.265	comp1224782_c0_seq1	0	0	0	comp1224782_c0_seq1	0	0	0
comp1226023_c0_seq1	0	0	0	comp1226023_c0_seq1	0	0	0	comp1226023_c0_seq1	0.08	0.18	0.13	comp1226023_c0_seq1	0.16	0.07	0.115	comp1226023_c0_seq1	0	0	0
comp122619_c0_seq1	0.43	0.17	0.3	comp122619_c0_seq1	0.75	0.52	0.635	comp122619_c0_seq1	4.88	3.21	4.045	comp122619_c0_seq1	3.63	2.48	3.055	comp122619_c0_seq1	1.31	3.12	2.215
comp12262344_c0_seq1	0	0	0	comp12262344_c0_seq1	0	0	0	comp12262344_c0_seq1	0	0	0	comp12262344_c0_seq1	0	0	0	comp12262344_c0_seq1	0	0	0
comp122630_c0_seq1	0	0	0	comp122630_c0_seq1	2.46	0	1.23	comp122630_c0_seq1	0	0	0	comp122630_c0_seq1	0.78	0	0.39	comp122630_c0_seq1	1.55	0.51	1.03
comp122630_c1_seq1	6.66	7.15	6.905	comp122630_c1_seq1	0	2.07	1.035	comp122630_c1_seq1	11.03	7.5	9.265	comp122630_c1_seq1	0	0.63	0.315	comp122630_c1_seq1	0	1.47	0.735
comp122681_c0_seq1	0.85	1.66	1.255	comp122681_c0_seq1	4.99	3.22	4.105	comp122681_c0_seq1	6.61	6.93	6.77	comp122681_c0_seq1	4.94	4.82	4.88	comp122681_c0_seq1	4.25	6.57	5.41
comp1227189_c0_seq1	0	0	0	comp1227189_c0_seq1	0	0	0	comp1227189_c0_seq1	0.26	0.2	0.23	comp1227189_c0_seq1	0	0	0	comp1227189_c0_seq1	0	0	0
comp1227295_c0_seq1	0	0	0	comp1227295_c0_seq1	0	0	0	comp1227295_c0_seq1	0	0	0	comp1227295_c0_seq1	0	0	0	comp1227295_c0_seq1	0	0	0
comp12273179_c0_seq1	0	0	0	comp12273179_c0_seq1	0	0	0	comp12273179_c0_seq1	0	0	0	comp12273179_c0_seq1	0	0	0	comp12273179_c0_seq1	0	0	0
comp12278273_c0_seq1	0	0	0	comp12278273_c0_seq1	0	0	0	comp12278273_c0_seq1	0	0	0	comp12278273_c0_seq1	0	0	0	comp12278273_c0_seq1	0	0	0
comp1228977_c0_seq1	0	0	0	comp1228977_c0_seq1	0	0.22	0.11	comp1228977_c0_seq1	0	0	0	comp1228977_c0_seq1	0	0	0	comp1228977_c0_seq1	0	0	0
comp12290390_c0_seq1	0	0	0	comp12290390_c0_seq1	0	0	0	comp12290390_c0_seq1	0	0	0	comp12290390_c0_seq1	0	0	0	comp12290390_c0_seq1	0	0	0
comp1229604_c0_seq1	1.18	1.72	1.45	comp1229604_c0_seq1	0.5	0.17	0.335	comp1229604_c0_seq1	0	0	0	comp1229604_c0_seq1	0	0	0	comp1229604_c0_seq1	0	0	0
comp122962_c0_seq1	2.18	1.48	1.83	comp122962_c0_seq1	1.79	1.27	1.53	comp122962_c0_seq1	5.32	5.35	5.335	comp122962_c0_seq1	0.88	0.89	0.885	comp122962_c0_seq1	0.88	1.94	1.41
comp1229984_c0_seq1	0	0	0	comp1229984_c0_seq1	0	0	0	comp1229984_c0_seq1	0	0	0	comp1229984_c0_seq1	0	0	0	comp1229984_c0_seq1	0	0	0
comp123012_c0_seq1	5.04	1.66	3.35	comp123012_c0_seq1	2.82	4.29	3.555	comp123012_c0_seq1	9.98	6.44	8.21	comp123012_c0_seq1	4.4	4.52	4.46	comp123012_c0_seq1	2.91	4.26	3.585
comp1230777_c0_seq1	0	0	0	comp1230777_c0_seq1	0	0	0	comp1230777_c0_seq1	0	0	0	comp1230777_c0_seq1	0	0	0	comp1230777_c0_seq1	0	0	0
comp123089_c0_seq1	1.24	0.3	0.77	comp123089_c0_seq1	2.21	2.18	2.195	comp123089_c0_seq1	7.62	6.69	7.155	comp123089_c0_seq1	3.31	2.71	3.01	comp123089_c0_seq1	5.01	5.87	5.44
comp12316236_c0_seq1	0	0	0	comp12316236_c0_seq1	0	0	0	comp12316236_c0_seq1	0	0	0	comp12316236_c0_seq1	0	0	0	comp12316236_c0_seq1	0	0	0
comp123164_c0_seq1	4.37	2.55	3.46	comp123164_c0_seq1	2.56	2.09	2.325	comp123164_c0_seq1	6.4	7.43	6.915	comp123164_c0_seq1	4.76	4.46	4.61	comp123164_c0_seq1	3.08	3.7	3.39
comp12323754_c0_seq1	0	0	0	comp12323754_c0_seq1	0	0	0	comp12323754_c0_seq1	0	0	0	comp12323754_c0_seq1	0	0	0	comp12323754_c0_seq1	0	0	0
comp123261_c0_seq1	18.21	10.76	14.485	comp123261_c0_seq1	1.12	0.77	0.945	comp123261_c0_seq1	4.89	5.1	4.995	comp123261_c0_seq1	4.63	4.06	4.345	comp123261_c0_seq1	4.3	6.3	5.3
comp123300_c0_seq1	8.93	3.66	6.295	comp123300_c0_seq1	7.17	4.63	5.9	comp123300_c0_seq1	7.9	6.83	7.365	comp123300_c0_seq1	4.28	5.3	4.79	comp123300_c0_seq1	5.18	6.68	5.93
comp123312_c0_seq1	4.43	2.02	3.225	comp123312_c0_seq1	0.62	0.62	0.62	comp123312_c0_seq1	5.42	5.45	5.435	comp123312_c0_seq1	11.68	12.02	11.85	comp123312_c0_seq1	5.64	8.14	6.89
comp12333647_c0_seq1	0	0	0	comp12333647_c0_seq1	0	0	0	comp12333647_c0_seq1	0	0	0	comp12333647_c0_seq1	0	0	0	comp12333647_c0_seq1	0	0	0
comp12342170_c0_seq1	0	0	0	comp12342170_c0_seq1	0	0	0	comp12342170_c0_seq1	0	0	0	comp12342170_c0_seq1	0	0	0	comp12342170_c0_seq1	0	0	0
comp123431_c0_seq1	0.78	1.5	1.14	comp123431_c0_seq1	3.32	3.44	3.38	comp123431_c0_seq1	9.89	8.27	9.08	comp123431_c0_seq1	2.41	1.19	1.8	comp123431_c0_seq1	3.52	3.57	3.545
comp12348071_c0_seq1	0	0	0	comp12348071_c0_seq1	0	0	0	comp12348071_c0_seq1	0	0	0	comp12348071_c0_seq1	0	0	0	comp12348071_c0_seq1	0	0	0
comp12348766_c0_seq1	0	0	0	comp12348766_c0_seq1	0	0	0	comp12348766_c0_seq1	0	0	0	comp12348766_c0_seq1	0	0	0	comp12348766_c0_seq1	0	0	0
comp1235119_c0_seq1	0.27	0.46	0.365	comp1235119_c0_seq1	0	0	0	comp1235119_c0_seq1	0	0	0	comp1235119_c0_seq1	0.1	0.18	0.14	comp1235119_c0_seq1	0.14	0.07	0.105
comp123530_c0_seq1	19.31	6.66	12.985	comp123530_c0_seq1	0	0.35	0.175	comp123530_c0_seq1	9.41	10.43	9.92	comp123530_c0_seq1	8.85	15.41	12.13	comp123530_c0_seq1	0.97	2.97	1.97
comp123566_c0_seq1	1.85	0.56	1.205	comp123566_c0_seq1	2.54	1.72	2.13	comp123566_c0_seq1	4.99	5.29	5.14	comp123566_c0_seq1	4.21	5.07	4.64	comp123566_c0_seq1	3.78	3.77	3.775
comp1235706_c0_seq1	0.09	0	0.045	comp1235706_c0_seq1	0	0	0	comp1235706_c0_seq1	0	0	0	comp1235706_c0_seq1	0.14	0.06	0.1	comp1235706_c0_seq1	0	0.1	0.05
comp1236076_c0_seq1	0	0	0	comp1236076_c0_seq1	0	0	0	comp1236076_c0_seq1	0.06	0	0.03	comp1236076_c0_seq1	0.13	0.12	0.125	comp1236076_c0_seq1	0	0.05	0.025
comp1236567_c0_seq1	0	0	0	comp1236567_c0_seq1	0	0.23	0.115	comp1236567_c0_seq1	0.67	0	0.335	comp1236567_c0_seq1	0	0	0	comp1236567_c0_seq1	0.23	0	0.115
comp123700_c0_seq1	2.21	0.38	1.295	comp123700_c0_seq1	0.98	0.82	0.9	comp123700_c0_seq1	2.72	4.06	3.39	comp123700_c0_seq1	3.84	4.21	4.025	comp123700_c0_seq1	3.3	3.59	3.445
comp123707_c0_seq1	1.44	0.82	1.13	comp123707_c0_seq1	1.76	1.46	1.61	comp123707_c0_seq1	3.75	4.16	3.955	comp123707_c0_seq1	3.86	3.92	3.89	comp123707_c0_seq1	3.23	5.15	4.19
comp123722_c0_seq1	1	0.59	0.795	comp123722_c0_seq1	1.22	0.76	0.99	comp123722_c0_seq1	1.85	2.56	2.205	comp123722_c0_seq1	2.01	1.61	1.81	comp123722_c0_seq1	1.46	2.17	1.815
comp12372316_c0_seq1	0	0	0	comp12372316_c0_seq1	0	0	0	comp12372316_c0_seq1	0	0	0	comp12372316_c0_seq1	0	0	0	comp12372316_c0_seq1	0	0	0
comp1237305_c0_seq1	0.16	0	0.08	comp1237305_c0_seq1	0	0	0	comp1237305_c0_seq1	0	0.14	0.07	comp1237305_c0_seq1	0	0	0	comp1237305_c0_seq1	0.17	0.09	0.13
comp1237444_c0_seq1	0	0	0	comp1237444_c0_seq1	0	0	0	comp1237444_c0_seq1	0	0	0	comp1237444_c0_seq1	0	0	0	comp1237444_c0_seq1	0	0.05	0.025
comp123760_c0_seq1	5.93	3.91	4.92	comp123760_c0_seq1	0.72	0.75	0.735	comp123760_c0_seq1	8.24	6.68	7.46	comp123760_c0_seq1	4.02	4.17	4.095	comp123760_c0_seq1	4.32	6.76	5.54
comp12376665_c0_seq1	0	0	0	comp12376665_c0_seq1	0	0	0	comp12376665_c0_seq1	0	0	0	comp12376665_c0_seq1	0	0	0	comp12376665_c0_seq1	0	0	0
comp1237812_c0_seq1	0	0	0	comp1237812_c0_seq1	0	0.22	0.11	comp1237812_c0_seq1	0.16	0	0.08	comp1237812_c0_seq1	0	0	0	comp1237812_c0_seq1	0	0	0
comp123857_c0_seq1	0.32	0.59	0.455	comp123857_c0_seq1	3.68	3.42	3.55	comp123857_c0_seq1	3.47	5.23	4.35	comp123857_c0_seq1	2.56	2.34	2.45	comp123857_c0_seq1	2.27	4.43	3.35
comp1238706_c0_seq1	0	0	0	comp1238706_c0_seq1	0	0.25	0.125	comp1238706_c0_seq1	0	0	0	comp1238706_c0_seq1	0	0	0	comp1238706_c0_seq1	0	0	0
comp123874_c0_seq1	7.08	4.72	5.9	comp123874_c0_seq1	2.25	2.33	2.29	comp123874_c0_seq1	3.38	4.34	3.86	comp123874_c0_seq1	6.09	8.26	7.175	comp123874_c0_seq1	7.25	9.99	8.62
comp123907_c0_seq1	5.68	3.89	4.785	comp123907_c0_seq1	4.45	2.59	3.52	comp123907_c0_seq1	5.61	5.65	5.63	comp123907_c0_seq1	3.65	1.71	2.68	comp123907_c0_seq1	2.3	5.38	3.84
comp12391753_c0_seq1	0	0	0	comp12391753_c0_seq1	0	0	0	comp12391753_c0_seq1	0	0	0	comp12391753_c0_seq1	0	0	0	comp12391753_c0_seq1	0	0	0
comp1239913_c0_seq1	0	0	0	comp1239913_c0_seq1	0	0	0	comp1239913_c0_seq1	0	0	0	comp1239913_c0_seq1	0.04	0	0.02	comp1239913_c0_seq1	0	0.06	0.03
comp1240211_c0_seq1	0.15	0	0.075	comp1240211_c0_seq1	0	0	0	comp1240211_c0_seq1	0.1	0.06	0.08	comp1240211_c0_seq1	0.05	0	0.025	comp1240211_c0_seq1	0.04	0.04	0.04
comp124119_c0_seq1	0.59	0.17	0.38	comp124119_c0_seq1	0	0.22	0.11	comp124119_c0_seq1	1.22	1.37	1.295	comp124119_c0_seq1	6.08	3.93	5.005	comp124119_c0_seq1	2.1	4.24	3.17
comp124124_c0_seq1	0.1	0.35	0.225	comp124124_c0_seq1	11.85	7.33	9.59	comp124124_c0_seq1	5.72	9.62	7.67	comp124124_c0_seq1	2.18	1.24	1.71	comp124124_c0_seq1	2.6	2.15	2.375
comp12412907_c0_seq1	0	0	0	comp12412907_c0_seq1	0	0	0	comp12412907_c0_seq1	0	0	0	comp12412907_c0_seq1	0	0	0	comp12412907_c0_seq1	0	0	0
comp124167_c0_seq1	22.74	15.16	18.95	comp124167_c0_seq1	0.97	2.67	1.82	comp124167_c0_seq1	1.62	3.04	2.33	comp124167_c0_seq1	2.91	4.81	3.86	comp124167_c0_seq1	1.76	2.77	2.265
comp1242196_c0_seq1	0	0.13	0.065	comp1242196_c0_seq1	0.12	0.09	0.105	comp1242196_c0_seq1	0.24	0.21	0.225	comp1242196_c0_seq1	0.19	0.28	0.235	comp1242196_c0_seq1	0	0.09	0.045
comp1242552_c0_seq1	0	0.2	0.1	comp1242552_c0_seq1	0.38	0	0.19	comp1242552_c0_seq1	0	0	0	comp1242552_c0_seq1	0	0	0	comp1242552_c0_seq1	0	0	0
comp12432213_c0_seq1	0	0	0	comp12432213_c0_seq1	0	0	0	comp12432213_c0_seq1	0	0	0	comp12432213_c0_seq1	0	0	0	comp12432213_c0_seq1	0	0	0
comp1243571_c0_seq1	0	0	0	comp1243571_c0_seq1	1.02	1.53	1.275	comp1243571_c0_seq1	0.31	0.1	0.205	comp1243571_c0_seq1	0	0	0	comp1243571_c0_seq1	0	0.07	0.035
comp12436547_c0_seq1	0	0	0	comp12436547_c0_seq1	0	0	0	comp12436547_c0_seq1	0	0	0	comp12436547_c0_seq1	0	0	0	comp12436547_c0_seq1	0	0	0
comp12438637_c0_seq1	0	0	0	comp12438637_c0_seq1	0	0	0	comp12438637_c0_seq1	0	0	0	comp12438637_c0_seq1	0	0	0	comp12438637_c0_seq1	0	0	0
comp1244986_c0_seq1	0.32	0.5	0.41	comp1244986_c0_seq1	0.12	0.08	0.1	comp1244986_c0_seq1	0.06	0	0.03	comp1244986_c0_seq1	0.24	0.21	0.225	comp1244986_c0_seq1	0.04	0	0.02
comp1245031_c0_seq1	0	0	0	comp1245031_c0_seq1	0	0.27	0.135	comp1245031_c0_seq1	0	0	0	comp1245031_c0_seq1	0	0	0	comp1245031_c0_seq1	0	0	0
comp124512_c0_seq1	0	0.21	0.105	comp124512_c0_seq1	0.2	0.41	0.305	comp124512_c0_seq1	0.39	0.34	0.365	comp124512_c0_seq1	0	0	0	comp124512_c0_seq1	0	0	0
comp124512_c1_seq1	1.07	0.6	0.835	comp124512_c1_seq1	12.23	8.35	10.29	comp124512_c1_seq1	11.13	14.84	12.985	comp124512_c1_seq1	9.28	9.08	9.18	comp124512_c1_seq1	3.81	5.51	4.66
comp1245823_c0_seq1	0	0	0	comp1245823_c0_seq1	0	0.28	0.14	comp1245823_c0_seq1	0.82	1.19	1.005	comp1245823_c0_seq1	0.4	0	0.2	comp1245823_c0_seq1	0.27	0.28	0.275
comp12459627_c0_seq1	0	0	0	comp12459627_c0_seq1	0	0	0	comp12459627_c0_seq1	0	0	0	comp12459627_c0_seq1	0	0	0	comp12459627_c0_seq1	0	0	0
comp124618_c0_seq1	1.71	0.98	1.345	comp124618_c0_seq1	4.22	3.63	3.925	comp124618_c0_seq1	5.81	5.34	5.575	comp124618_c0_seq1	3.19	2.64	2.915	comp124618_c0_seq1	3.43	4.66	4.045
comp1246743_c0_seq1	0.48	0.19	0.335	comp1246743_c0_seq1	0.36	0	0.18	comp1246743_c0_seq1	0	0	0	comp1246743_c0_seq1	0	0	0	comp1246743_c0_seq1	0.12	0.13	0.125
comp124681_c0_seq1	1.33	0.33	0.83	comp124681_c0_seq1	0.54	0.43	0.485	comp124681_c0_seq1	3.12	2.51	2.815	comp124681_c0_seq1	5.14	4.08	4.61	comp124681_c0_seq1	2.81	4.65	3.73
comp124729_c0_seq1	3.21	0.98	2.095	comp124729_c0_seq1	1.18	1.53	1.355	comp124729_c0_seq1	5.01	4.18	4.595	comp124729_c0_seq1	4.94	5.36	5.15	comp124729_c0_seq1	5.14	6.29	5.715
comp124734_c0_seq1	6.59	4.17	5.38	comp124734_c0_seq1	0.15	0.53	0.34	comp124734_c0_seq1	5.11	4.32	4.715	comp124734_c0_seq1	3.1	2.03	2.565	comp124734_c0_seq1	1.35	3.13	2.24
comp124747_c0_seq1	5.15	1.81	3.48	comp124747_c0_seq1	9.97	10.56	10.265	comp124747_c0_seq1	8.02	9.53	8.775	comp124747_c0_seq1	7.09	5.57	6.33	comp124747_c0_seq1	5.48	7.01	6.245
comp124803_c0_seq1	0.73	0.23	0.48	comp124803_c0_seq1	0.9	0.6	0.75	comp124803_c0_seq1	2.1	1.99	2.045	comp124803_c0_seq1	2.4	1.87	2.135	comp124803_c0_seq1	2.27	3.39	2.83
comp124804_c0_seq1	9.68	4.05	6.865	comp124804_c0_seq1	1.59	0.84	1.215	comp124804_c0_seq1	5.56	6.28	5.92	comp124804_c0_seq1	5.37	5.3	5.335	comp124804_c0_seq1	3.75	5.28	4.515
comp124850_c0_seq1	2.22	1.85	2.035	comp124850_c0_seq1	0.68	0.88	0.78	comp124850_c0_seq1	4.85	3.62	4.235	comp124850_c0_seq1	4.34	5.13	4.735	comp124850_c0_seq1	2.08	3.18	2.63
comp124942_c0_seq1	2.19	0.94	1.565	comp124942_c0_seq1	1.24	0.68	0.96	comp124942_c0_seq1	4.13	3.32	3.725	comp124942_c0_seq1	7.82	8.81	8.315	comp124942_c0_seq1	5.66	6.77	6.215
comp124942_c1_seq1	0.15	0.42	0.285	comp124942_c1_seq1	2.36	2.95	2.655	comp124942_c1_seq1	2.74	4.74	3.74	comp124942_c1_seq1	2.5	2.41	2.455	comp124942_c1_seq1	2.97	3.08	3.025
comp124948_c0_seq1	1.17	0.88	1.025	comp124948_c0_seq1	0.58	0.54	0.56	comp124948_c0_seq1	5.59	2.98	4.285	comp124948_c0_seq1	2.11	1.93	2.02	comp124948_c0_seq1	2.04	2.91	2.475
comp124977_c0_seq1	1.53	0.23	0.88	comp124977_c0_seq1	2.98	1.98	2.48	comp124977_c0_seq1	3.65	4.66	4.155	comp124977_c0_seq1	5.26	5.15	5.205	comp124977_c0_seq1	3.68	4.52	4.1
comp124981_c0_seq1	2.37	2.97	2.67	comp124981_c0_seq1	2.36	1.45	1.905	comp124981_c0_seq1	13.59	8.49	11.04	comp124981_c0_seq1	2.69	2.09	2.39	comp124981_c0_seq1	1	3.58	2.29
comp124986_c0_seq1	1.37	0.86	1.115	comp124986_c0_seq1	1.56	1.28	1.42	comp124986_c0_seq1	4.38	3.35	3.865	comp124986_c0_seq1	2.12	2.19	2.155	comp124986_c0_seq1	2.88	5.4	4.14
comp12498807_c0_seq1	0	0	0	comp12498807_c0_seq1	0	0	0	comp12498807_c0_seq1	0	0	0	comp12498807_c0_seq1	0	0	0	comp12498807_c0_seq1	0.13	0	0.065
comp125020_c0_seq1	4.07	2.12	3.095	comp125020_c0_seq1	4.63	4.04	4.335	comp125020_c0_seq1	5.61	4.03	4.82	comp125020_c0_seq1	3.68	3.84	3.76	comp125020_c0_seq1	3.68	3.85	3.765
comp1250578_c0_seq1	0	0	0	comp1250578_c0_seq1	0	0	0	comp1250578_c0_seq1	0	0	0	comp1250578_c0_seq1	0	0	0	comp1250578_c0_seq1	0	0	0
comp125092_c0_seq1	1.68	1.04	1.36	comp125092_c0_seq1	2.63	1.45	2.04	comp125092_c0_seq1	3.44	4.06	3.75	comp125092_c0_seq1	2.3	1.8	2.05	comp125092_c0_seq1	1.86	2.75	2.305
comp125120_c0_seq1	2.13	1.55	1.84	comp125120_c0_seq1	0.92	0.73	0.825	comp125120_c0_seq1	3.44	3.19	3.315	comp125120_c0_seq1	3.32	4.13	3.725	comp125120_c0_seq1	2.46	4.15	3.305
comp125128_c0_seq1	77.74	31.83	54.785	comp125128_c0_seq1	0.29	0.26	0.275	comp125128_c0_seq1	0.55	1.3	0.925	comp125128_c0_seq1	1.01	0.74	0.875	comp125128_c0_seq1	0.57	0.84	0.705
comp125128_c1_seq1	2.3	0.45	1.375	comp125128_c1_seq1	3.61	0.83	2.22	comp125128_c1_seq1	2.76	3.49	3.125	comp125128_c1_seq1	3.34	3.28	3.31	comp125128_c1_seq1	3.51	4.83	4.17
comp125133_c0_seq1	0.98	0.73	0.855	comp125133_c0_seq1	2.17	1.71	1.94	comp125133_c0_seq1	6.23	5.93	6.08	comp125133_c0_seq1	6.34	5.65	5.995	comp125133_c0_seq1	4.57	5.5	5.035
comp12513502_c0_seq1	0	0	0	comp12513502_c0_seq1	0	0	0	comp12513502_c0_seq1	0	0	0	comp12513502_c0_seq1	0	0	0	comp12513502_c0_seq1	0	0	0
comp125171_c0_seq1	2.87	0.98	1.925	comp125171_c0_seq1	14.89	7.54	11.215	comp125171_c0_seq1	5.56	5.57	5.565	comp125171_c0_seq1	2.59	2.28	2.435	comp125171_c0_seq1	3.38	2.4	2.89
comp125221_c0_seq1	0	0	0	comp125221_c0_seq1	0	0.25	0.125	comp125221_c0_seq1	0.18	1.08	0.63	comp125221_c0_seq1	0.91	0.33	0.62	comp125221_c0_seq1	0.25	0.78	0.515
comp1252424_c0_seq1	0	0	0	comp1252424_c0_seq1	0.25	0	0.125	comp1252424_c0_seq1	0	0	0	comp1252424_c0_seq1	0.12	0.11	0.115	comp1252424_c0_seq1	0.17	0.27	0.22
comp125242_c0_seq1	6.86	3.77	5.315	comp125242_c0_seq1	4.67	2.64	3.655	comp125242_c0_seq1	4.3	4.92	4.61	comp125242_c0_seq1	3.45	4.37	3.91	comp125242_c0_seq1	3.97	4.33	4.15
comp125254_c0_seq1	2.43	1.07	1.75	comp125254_c0_seq1	4.38	2.49	3.435	comp125254_c0_seq1	9.69	9.56	9.625	comp125254_c0_seq1	2.09	1.45	1.77	comp125254_c0_seq1	2.36	4.68	3.52
comp1254211_c0_seq1	0	0.09	0.045	comp1254211_c0_seq1	0	0	0	comp1254211_c0_seq1	0.17	0.4	0.285	comp1254211_c0_seq1	0.09	0.08	0.085	comp1254211_c0_seq1	0.24	0.32	0.28
comp125425_c0_seq1	1.43	0.19	0.81	comp125425_c0_seq1	0	0.25	0.125	comp125425_c0_seq1	2.35	1.9	2.125	comp125425_c0_seq1	0.54	0.32	0.43	comp125425_c0_seq1	0.85	1.14	0.995
comp1254332_c0_seq1	0.36	0.09	0.225	comp1254332_c0_seq1	0	0	0	comp1254332_c0_seq1	0.09	0.1	0.095	comp1254332_c0_seq1	0.09	0	0.045	comp1254332_c0_seq1	0	0	0
comp125470_c0_seq1	2.8	0.58	1.69	comp125470_c0_seq1	17.02	7.96	12.49	comp125470_c0_seq1	7.56	10.33	8.945	comp125470_c0_seq1	2.41	1.58	1.995	comp125470_c0_seq1	4.15	5.35	4.75
comp125559_c0_seq1	0.12	0.46	0.29	comp125559_c0_seq1	1.9	1.23	1.565	comp125559_c0_seq1	2.8	3.62	3.21	comp125559_c0_seq1	2.66	2.25	2.455	comp125559_c0_seq1	2.18	3.34	2.76
comp125601_c0_seq1	1.59	0.62	1.105	comp125601_c0_seq1	1.4	1.36	1.38	comp125601_c0_seq1	4.06	3.25	3.655	comp125601_c0_seq1	2.52	2.07	2.295	comp125601_c0_seq1	2.99	3.7	3.345
comp1256129_c0_seq1	0.22	0.17	0.195	comp1256129_c0_seq1	0	0.22	0.11	comp1256129_c0_seq1	0.16	0.38	0.27	comp1256129_c0_seq1	0	0	0	comp1256129_c0_seq1	0	0	0
comp125710_c0_seq1	13.05	11.42	12.235	comp125710_c0_seq1	1.99	1.37	1.68	comp125710_c0_seq1	11.05	7.07	9.06	comp125710_c0_seq1	1.79	1.36	1.575	comp125710_c0_seq1	0.95	2.38	1.665
comp12572030_c0_seq1	0	0	0	comp12572030_c0_seq1	0	0	0	comp12572030_c0_seq1	0	0	0	comp12572030_c0_seq1	0	0	0	comp12572030_c0_seq1	0	0	0
comp12579624_c0_seq1	0	0	0	comp12579624_c0_seq1	0	0	0	comp12579624_c0_seq1	0	0	0	comp12579624_c0_seq1	0	0	0	comp12579624_c0_seq1	0	0	0
comp125836_c0_seq1	4.43	1.29	2.86	comp125836_c0_seq1	3.06	2.86	2.96	comp125836_c0_seq1	3.52	4.17	3.845	comp125836_c0_seq1	4.93	6.04	5.485	comp125836_c0_seq1	2.12	3.39	2.755
comp125837_c0_seq1	9.31	4	6.655	comp125837_c0_seq1	1.83	4.13	2.98	comp125837_c0_seq1	6.57	4.7	5.635	comp125837_c0_seq1	5.22	6.25	5.735	comp125837_c0_seq1	7.26	8.34	7.8
comp1258762_c0_seq1	0	0	0	comp1258762_c0_seq1	0	0	0	comp1258762_c0_seq1	0	0	0	comp1258762_c0_seq1	0	0	0	comp1258762_c0_seq1	0	0	0
comp1258764_c0_seq1	0	0	0	comp1258764_c0_seq1	0	0	0	comp1258764_c0_seq1	0	0	0	comp1258764_c0_seq1	0	0	0	comp1258764_c0_seq1	0	0	0
comp125878_c0_seq1	2.12	0.95	1.535	comp125878_c0_seq1	9.9	5.62	7.76	comp125878_c0_seq1	6.29	8.32	7.305	comp125878_c0_seq1	2.2	2.02	2.11	comp125878_c0_seq1	3.75	5.39	4.57
comp125886_c0_seq1	0.74	0.23	0.485	comp125886_c0_seq1	0.42	0.44	0.43	comp125886_c0_seq1	2.4	2.22	2.31	comp125886_c0_seq1	3.54	2.81	3.175	comp125886_c0_seq1	1.9	3.33	2.615
comp1259524_c0_seq1	0.21	0	0.105	comp1259524_c0_seq1	0	0	0	comp1259524_c0_seq1	0.16	0	0.08	comp1259524_c0_seq1	0	0	0	comp1259524_c0_seq1	0	0	0
comp12606848_c0_seq1	0	0	0	comp12606848_c0_seq1	0	0	0	comp12606848_c0_seq1	0	0	0	comp12606848_c0_seq1	0	0	0	comp12606848_c0_seq1	0	0	0
comp126129_c0_seq1	0.72	0.37	0.545	comp126129_c0_seq1	1.28	1.2	1.24	comp126129_c0_seq1	8.03	6.1	7.065	comp126129_c0_seq1	4.16	3.62	3.89	comp126129_c0_seq1	4.01	5.75	4.88
comp126150_c0_seq1	0.86	0.62	0.74	comp126150_c0_seq1	0.63	0.83	0.73	comp126150_c0_seq1	5.44	3.51	4.475	comp126150_c0_seq1	2.52	2.54	2.53	comp126150_c0_seq1	3.6	6	4.8
comp126166_c0_seq1	1.26	0.66	0.96	comp126166_c0_seq1	1.74	0.78	1.26	comp126166_c0_seq1	4.82	3.84	4.33	comp126166_c0_seq1	3.05	2.15	2.6	comp126166_c0_seq1	3.72	5.17	4.445
comp126300_c0_seq1	2.6	1.46	2.03	comp126300_c0_seq1	3.58	1.73	2.655	comp126300_c0_seq1	5.81	5.16	5.485	comp126300_c0_seq1	5.47	4.46	4.965	comp126300_c0_seq1	3.69	3.92	3.805
comp1263020_c0_seq1	0	0	0	comp1263020_c0_seq1	0	0	0	comp1263020_c0_seq1	0	0	0	comp1263020_c0_seq1	0	0	0	comp1263020_c0_seq1	0	0	0
comp126342_c0_seq1	1.71	1.23	1.47	comp126342_c0_seq1	5.12	1.58	3.35	comp126342_c0_seq1	3.14	2.86	3	comp126342_c0_seq1	0.98	0.92	0.95	comp126342_c0_seq1	1.45	3.21	2.33
comp126408_c0_seq1	5.19	2.24	3.715	comp126408_c0_seq1	1.82	2.27	2.045	comp126408_c0_seq1	3.52	2.91	3.215	comp126408_c0_seq1	3.49	5.96	4.725	comp126408_c0_seq1	4.08	5.23	4.655
comp126425_c0_seq1	1.78	0.52	1.15	comp126425_c0_seq1	2.47	1.02	1.745	comp126425_c0_seq1	8.57	6.69	7.63	comp126425_c0_seq1	4.71	4.18	4.445	comp126425_c0_seq1	4.88	6.27	5.575
comp1264440_c0_seq1	0	0.18	0.09	comp1264440_c0_seq1	0	0	0	comp1264440_c0_seq1	0	0	0	comp1264440_c0_seq1	0	0	0	comp1264440_c0_seq1	0	0	0
comp126477_c0_seq1	0.83	0.4	0.615	comp126477_c0_seq1	0.46	0.41	0.435	comp126477_c0_seq1	2.68	2.88	2.78	comp126477_c0_seq1	4.56	4.5	4.53	comp126477_c0_seq1	2.89	4.17	3.53
comp1264981_c0_seq1	0	0	0	comp1264981_c0_seq1	0	0	0	comp1264981_c0_seq1	0	0	0	comp1264981_c0_seq1	0	0	0	comp1264981_c0_seq1	0	0	0
comp126574_c0_seq1	2.68	0.7	1.69	comp126574_c0_seq1	2.52	1.02	1.77	comp126574_c0_seq1	6.15	6.81	6.48	comp126574_c0_seq1	6.5	6.2	6.35	comp126574_c0_seq1	4.22	6.09	5.155
comp126617_c0_seq1	0.66	0.24	0.45	comp126617_c0_seq1	0.41	0.36	0.385	comp126617_c0_seq1	2.64	2.22	2.43	comp126617_c0_seq1	1.9	1.83	1.865	comp126617_c0_seq1	1.4	2.36	1.88
comp126644_c0_seq1	3.29	2.19	2.74	comp126644_c0_seq1	2.91	2.24	2.575	comp126644_c0_seq1	4.65	3.34	3.995	comp126644_c0_seq1	0.33	0.21	0.27	comp126644_c0_seq1	0.99	1.31	1.15
comp12666890_c0_seq1	0	0	0	comp12666890_c0_seq1	0	0	0	comp12666890_c0_seq1	0	0	0	comp12666890_c0_seq1	0	0	0	comp12666890_c0_seq1	0	0	0
comp1266720_c0_seq1	0.2	0	0.1	comp1266720_c0_seq1	0.3	0.21	0.255	comp1266720_c0_seq1	0	0.18	0.09	comp1266720_c0_seq1	0	0.14	0.07	comp1266720_c0_seq1	0	0.21	0.105
comp12668965_c0_seq1	0	0	0	comp12668965_c0_seq1	0	0	0	comp12668965_c0_seq1	0	0	0	comp12668965_c0_seq1	0	0	0	comp12668965_c0_seq1	0	0	0
comp12669394_c0_seq1	0	0	0	comp12669394_c0_seq1	0	0	0	comp12669394_c0_seq1	0	0	0	comp12669394_c0_seq1	0	0	0	comp12669394_c0_seq1	0	0	0
comp126700_c0_seq1	1.07	1.06	1.065	comp126700_c0_seq1	1.91	1.51	1.71	comp126700_c0_seq1	9.63	9.84	9.735	comp126700_c0_seq1	3.22	3.59	3.405	comp126700_c0_seq1	4.29	7.75	6.02
comp12678014_c0_seq1	0	0	0	comp12678014_c0_seq1	0	0	0	comp12678014_c0_seq1	0	0	0	comp12678014_c0_seq1	0	0	0	comp12678014_c0_seq1	0	0	0
comp12682686_c0_seq1	0	0	0	comp12682686_c0_seq1	0	0	0	comp12682686_c0_seq1	0	0	0	comp12682686_c0_seq1	0	0	0	comp12682686_c0_seq1	0	0	0
comp126910_c0_seq1	1.62	0.25	0.935	comp126910_c0_seq1	0.48	1.65	1.065	comp126910_c0_seq1	3.54	2.92	3.23	comp126910_c0_seq1	3.85	4.13	3.99	comp126910_c0_seq1	5.55	6.91	6.23
comp126916_c0_seq1	0.88	1.28	1.08	comp126916_c0_seq1	7.44	9.98	8.71	comp126916_c0_seq1	1.26	3.31	2.285	comp126916_c0_seq1	1.31	0.51	0.91	comp126916_c0_seq1	0.52	0.87	0.695
comp1269792_c0_seq1	0	0	0	comp1269792_c0_seq1	0	0	0	comp1269792_c0_seq1	0	0	0	comp1269792_c0_seq1	0	0	0	comp1269792_c0_seq1	0	0	0
comp1269797_c0_seq1	0	0	0	comp1269797_c0_seq1	0	0	0	comp1269797_c0_seq1	0	0	0	comp1269797_c0_seq1	0	0	0	comp1269797_c0_seq1	0	0	0
comp1269979_c0_seq1	0.08	0.13	0.105	comp1269979_c0_seq1	0	0	0	comp1269979_c0_seq1	0	0.07	0.035	comp1269979_c0_seq1	0.06	0	0.03	comp1269979_c0_seq1	0.09	0.04	0.065
comp12701147_c0_seq1	0	0	0	comp12701147_c0_seq1	0	0	0	comp12701147_c0_seq1	0	0	0	comp12701147_c0_seq1	0	0	0	comp12701147_c0_seq1	0	0	0
comp1270238_c0_seq1	0	0	0	comp1270238_c0_seq1	0	0	0	comp1270238_c0_seq1	0.41	0.07	0.24	comp1270238_c0_seq1	0.25	0.22	0.235	comp1270238_c0_seq1	0.04	0.72	0.38
comp1270505_c0_seq1	0	0	0	comp1270505_c0_seq1	0	0	0	comp1270505_c0_seq1	0	0	0	comp1270505_c0_seq1	0	0	0	comp1270505_c0_seq1	0	0	0
comp127071_c0_seq1	1.17	0.56	0.865	comp127071_c0_seq1	4.39	5.53	4.96	comp127071_c0_seq1	7.44	5.2	6.32	comp127071_c0_seq1	3.37	3.18	3.275	comp127071_c0_seq1	12.15	10.74	11.445
comp127071_c1_seq1	0.51	0.25	0.38	comp127071_c1_seq1	0.06	0.08	0.07	comp127071_c1_seq1	0.41	0.13	0.27	comp127071_c1_seq1	0.03	0.08	0.055	comp127071_c1_seq1	0.02	0.06	0.04
comp1271016_c0_seq1	0	0	0	comp1271016_c0_seq1	0	0	0	comp1271016_c0_seq1	0	0	0	comp1271016_c0_seq1	0	0	0	comp1271016_c0_seq1	0	0	0
comp1271132_c0_seq1	0	0	0	comp1271132_c0_seq1	0	0	0	comp1271132_c0_seq1	0	0	0	comp1271132_c0_seq1	0	0	0	comp1271132_c0_seq1	0	0	0
comp1271269_c0_seq1	0.35	0	0.175	comp1271269_c0_seq1	0	0.12	0.06	comp1271269_c0_seq1	0	0	0	comp1271269_c0_seq1	0	0	0	comp1271269_c0_seq1	0	0	0
comp1271576_c0_seq1	0	0	0	comp1271576_c0_seq1	0.27	0.57	0.42	comp1271576_c0_seq1	0.14	0	0.07	comp1271576_c0_seq1	0	0	0	comp1271576_c0_seq1	0	0	0
comp1271968_c0_seq1	2.24	0.8	1.52	comp1271968_c0_seq1	0	0.21	0.105	comp1271968_c0_seq1	0	0	0	comp1271968_c0_seq1	0	0	0	comp1271968_c0_seq1	0	0.05	0.025
comp1272118_c0_seq1	0	0	0	comp1272118_c0_seq1	0	0	0	comp1272118_c0_seq1	0.13	0	0.065	comp1272118_c0_seq1	0	0	0	comp1272118_c0_seq1	0.09	0	0.045
comp127290_c0_seq1	9.26	6.44	7.85	comp127290_c0_seq1	0.26	0.36	0.31	comp127290_c0_seq1	1.66	1.36	1.51	comp127290_c0_seq1	2.6	2.11	2.355	comp127290_c0_seq1	1.43	1.68	1.555
comp127309_c0_seq1	2.02	1.59	1.805	comp127309_c0_seq1	3.69	2.22	2.955	comp127309_c0_seq1	5.65	5.07	5.36	comp127309_c0_seq1	1.73	0.52	1.125	comp127309_c0_seq1	2.55	3.9	3.225
comp127319_c2_seq1	0.83	1.24	1.035	comp127319_c2_seq1	2.24	1.55	1.895	comp127319_c2_seq1	3.72	4.25	3.985	comp127319_c2_seq1	4.96	3.9	4.43	comp127319_c2_seq1	4.03	4.71	4.37
comp127337_c0_seq1	2.45	1.82	2.135	comp127337_c0_seq1	2.81	2.29	2.55	comp127337_c0_seq1	6.75	6.77	6.76	comp127337_c0_seq1	2.89	3.08	2.985	comp127337_c0_seq1	2.66	4.79	3.725
comp1273629_c0_seq1	0	0	0	comp1273629_c0_seq1	0	0	0	comp1273629_c0_seq1	0.91	0.18	0.545	comp1273629_c0_seq1	0.15	0	0.075	comp1273629_c0_seq1	0.21	0.44	0.325
comp127367_c0_seq1	80.52	2.77	41.645	comp127367_c0_seq1	1.74	1.46	1.6	comp127367_c0_seq1	0.56	0	0.28	comp127367_c0_seq1	0	0	0	comp127367_c0_seq1	0	0	0
comp127378_c0_seq1	5.14	1.3	3.22	comp127378_c0_seq1	1.44	1.2	1.32	comp127378_c0_seq1	4.52	4.73	4.625	comp127378_c0_seq1	6.21	5.8	6.005	comp127378_c0_seq1	4.71	5.99	5.35
comp12738712_c0_seq1	0	0	0	comp12738712_c0_seq1	0	0	0	comp12738712_c0_seq1	0	0	0	comp12738712_c0_seq1	0	0	0	comp12738712_c0_seq1	0	0	0
comp1273975_c0_seq1	0	0.09	0.045	comp1273975_c0_seq1	0	0	0	comp1273975_c0_seq1	0.08	0	0.04	comp1273975_c0_seq1	0.2	0.15	0.175	comp1273975_c0_seq1	0.06	0.03	0.045
comp127413_c0_seq1	2.48	0.75	1.615	comp127413_c0_seq1	1.89	0.91	1.4	comp127413_c0_seq1	4.14	4.95	4.545	comp127413_c0_seq1	5.78	4.33	5.055	comp127413_c0_seq1	3.36	4.08	3.72
comp1274708_c0_seq1	0	0	0	comp1274708_c0_seq1	0	0	0	comp1274708_c0_seq1	0	0	0	comp1274708_c0_seq1	0	0	0	comp1274708_c0_seq1	0	0	0
comp12753583_c0_seq1	0	0	0	comp12753583_c0_seq1	0	0	0	comp12753583_c0_seq1	0	0	0	comp12753583_c0_seq1	0	0	0	comp12753583_c0_seq1	0	0	0
comp12753614_c0_seq1	0	0	0	comp12753614_c0_seq1	0	0	0	comp12753614_c0_seq1	0	0	0	comp12753614_c0_seq1	0	0	0	comp12753614_c0_seq1	0	0	0
comp1275412_c0_seq1	0	0	0	comp1275412_c0_seq1	0	0	0	comp1275412_c0_seq1	0.31	0.12	0.215	comp1275412_c0_seq1	0.11	0	0.055	comp1275412_c0_seq1	0	0.3	0.15
comp127562_c0_seq1	1.71	0.39	1.05	comp127562_c0_seq1	0.15	0.1	0.125	comp127562_c0_seq1	0.76	0.96	0.86	comp127562_c0_seq1	4.79	4.17	4.48	comp127562_c0_seq1	5.14	4.81	4.975
comp1276171_c0_seq1	0	0	0	comp1276171_c0_seq1	0	0	0	comp1276171_c0_seq1	0.21	0	0.105	comp1276171_c0_seq1	0.32	0.19	0.255	comp1276171_c0_seq1	0	0.46	0.23
comp127617_c0_seq1	2.51	1.02	1.765	comp127617_c0_seq1	0.61	0.32	0.465	comp127617_c0_seq1	3.8	2.9	3.35	comp127617_c0_seq1	7	6.02	6.51	comp127617_c0_seq1	4.89	6.24	5.565
comp127619_c0_seq1	1.6	0.42	1.01	comp127619_c0_seq1	0.97	1.34	1.155	comp127619_c0_seq1	3.12	3.26	3.19	comp127619_c0_seq1	2.91	3.08	2.995	comp127619_c0_seq1	3.13	3.31	3.22
comp1276211_c0_seq1	0	0	0	comp1276211_c0_seq1	0	0	0	comp1276211_c0_seq1	0	0.17	0.085	comp1276211_c0_seq1	0	0	0	comp1276211_c0_seq1	0	0	0
comp1276336_c0_seq1	0	0.56	0.28	comp1276336_c0_seq1	0.36	0.25	0.305	comp1276336_c0_seq1	0.36	0	0.18	comp1276336_c0_seq1	0	0	0	comp1276336_c0_seq1	0.12	0	0.06
comp127636_c0_seq1	0.97	0.28	0.625	comp127636_c0_seq1	1.04	0.8	0.92	comp127636_c0_seq1	2.74	2.91	2.825	comp127636_c0_seq1	4.46	3.78	4.12	comp127636_c0_seq1	2.56	3.33	2.945
comp1277129_c0_seq1	0.4	0	0.2	comp1277129_c0_seq1	0	0.16	0.08	comp1277129_c0_seq1	0.23	0.2	0.215	comp1277129_c0_seq1	0.12	0.05	0.085	comp1277129_c0_seq1	0.13	0.22	0.175
comp127759_c0_seq1	15.57	3.14	9.355	comp127759_c0_seq1	5.05	3.13	4.09	comp127759_c0_seq1	3.83	4.58	4.205	comp127759_c0_seq1	4.69	5.04	4.865	comp127759_c0_seq1	2.81	2.68	2.745
comp1278283_c0_seq1	0	0	0	comp1278283_c0_seq1	0	0	0	comp1278283_c0_seq1	0	0	0	comp1278283_c0_seq1	0	0	0	comp1278283_c0_seq1	0	0	0
comp1278295_c0_seq1	0	0	0	comp1278295_c0_seq1	0	0	0	comp1278295_c0_seq1	0	0	0	comp1278295_c0_seq1	0.18	0	0.09	comp1278295_c0_seq1	0.12	0	0.06
comp1279028_c0_seq1	0	0	0	comp1279028_c0_seq1	0	0	0	comp1279028_c0_seq1	0	0	0	comp1279028_c0_seq1	0	0	0	comp1279028_c0_seq1	0	0	0
comp1279335_c0_seq1	0.12	0	0.06	comp1279335_c0_seq1	0	0	0	comp1279335_c0_seq1	0	0	0	comp1279335_c0_seq1	0	0	0	comp1279335_c0_seq1	0	0	0
comp12796624_c0_seq1	0	0	0	comp12796624_c0_seq1	0	0	0	comp12796624_c0_seq1	0	0	0	comp12796624_c0_seq1	0	0	0	comp12796624_c0_seq1	0	0	0
comp12797584_c0_seq1	0	0	0	comp12797584_c0_seq1	0	0	0	comp12797584_c0_seq1	0	0	0	comp12797584_c0_seq1	0.19	0	0.095	comp12797584_c0_seq1	0	0	0
comp1280227_c0_seq1	0	0	0	comp1280227_c0_seq1	0	0	0	comp1280227_c0_seq1	0.33	0	0.165	comp1280227_c0_seq1	0	0	0	comp1280227_c0_seq1	0	0	0
comp128163_c0_seq1	1.03	0.22	0.625	comp128163_c0_seq1	0.35	0.24	0.295	comp128163_c0_seq1	1.92	1.74	1.83	comp128163_c0_seq1	1.61	1.87	1.74	comp128163_c0_seq1	1.14	1.47	1.305
comp128187_c0_seq1	0	0.21	0.105	comp128187_c0_seq1	0.41	0.28	0.345	comp128187_c0_seq1	0	0	0	comp128187_c0_seq1	0	0	0	comp128187_c0_seq1	0	0	0
comp1281934_c0_seq1	0	0	0	comp1281934_c0_seq1	0	0.2	0.1	comp1281934_c0_seq1	0.58	0.51	0.545	comp1281934_c0_seq1	0.15	0	0.075	comp1281934_c0_seq1	0	0.21	0.105
comp12822301_c0_seq1	0	0	0	comp12822301_c0_seq1	0	0	0	comp12822301_c0_seq1	0	0	0	comp12822301_c0_seq1	0	0	0	comp12822301_c0_seq1	0	0	0
comp128291_c0_seq1	1.3	0.24	0.77	comp128291_c0_seq1	1.92	2.34	2.13	comp128291_c0_seq1	3.9	3.29	3.595	comp128291_c0_seq1	3.79	3.02	3.405	comp128291_c0_seq1	4.91	6.12	5.515
comp12829604_c0_seq1	0	0	0	comp12829604_c0_seq1	0	0	0	comp12829604_c0_seq1	0	0	0	comp12829604_c0_seq1	0	0	0	comp12829604_c0_seq1	0	0	0
comp128387_c0_seq1	0.52	0.61	0.565	comp128387_c0_seq1	13.31	11.51	12.41	comp128387_c0_seq1	0.2	0	0.1	comp128387_c0_seq1	4.46	4.2	4.33	comp128387_c0_seq1	4.46	6.2	5.33
comp128419_c0_seq1	2.3	3.61	2.955	comp128419_c0_seq1	3.64	1.1	2.37	comp128419_c0_seq1	5.45	5	5.225	comp128419_c0_seq1	4.78	7.92	6.35	comp128419_c0_seq1	4.63	11.96	8.295
comp128437_c0_seq1	4.47	4.37	4.42	comp128437_c0_seq1	1.64	1.51	1.575	comp128437_c0_seq1	2.19	3.23	2.71	comp128437_c0_seq1	4.24	3.99	4.115	comp128437_c0_seq1	3.58	4.31	3.945
comp128498_c0_seq1	1.34	0.88	1.11	comp128498_c0_seq1	16.82	6.02	11.42	comp128498_c0_seq1	8.68	8.22	8.45	comp128498_c0_seq1	1.66	0.3	0.98	comp128498_c0_seq1	3.57	6.77	5.17
comp128499_c0_seq1	0.26	0.54	0.4	comp128499_c0_seq1	2.39	1.91	2.15	comp128499_c0_seq1	4.16	4.24	4.2	comp128499_c0_seq1	2.73	1.78	2.255	comp128499_c0_seq1	3.81	4.37	4.09
comp128516_c0_seq1	1.65	0.92	1.285	comp128516_c0_seq1	1.62	1.05	1.335	comp128516_c0_seq1	5.51	4.16	4.835	comp128516_c0_seq1	3.97	3.64	3.805	comp128516_c0_seq1	2.85	4.37	3.61
comp128659_c0_seq1	0.3	0.06	0.18	comp128659_c0_seq1	0	0	0	comp128659_c0_seq1	0.42	0.31	0.365	comp128659_c0_seq1	0	0.05	0.025	comp128659_c0_seq1	0	0.08	0.04
comp128712_c0_seq1	1.26	0.95	1.105	comp128712_c0_seq1	2.27	2.46	2.365	comp128712_c0_seq1	6.37	5.93	6.15	comp128712_c0_seq1	3.85	3.6	3.725	comp128712_c0_seq1	1.96	3.86	2.91
comp12872229_c0_seq1	0	0	0	comp12872229_c0_seq1	0	0	0	comp12872229_c0_seq1	0	0	0	comp12872229_c0_seq1	0	0	0	comp12872229_c0_seq1	0	0	0
comp128726_c0_seq1	2.56	2.22	2.39	comp128726_c0_seq1	1.66	1.79	1.725	comp128726_c0_seq1	3.41	4.55	3.98	comp128726_c0_seq1	2.36	3.18	2.77	comp128726_c0_seq1	2.35	2.86	2.605
comp12874867_c0_seq1	0	0	0	comp12874867_c0_seq1	0	0	0	comp12874867_c0_seq1	0	0	0	comp12874867_c0_seq1	0	0	0	comp12874867_c0_seq1	0	0	0
comp128773_c0_seq1	3.12	2.15	2.635	comp128773_c0_seq1	2.7	1.92	2.31	comp128773_c0_seq1	4.97	3.85	4.41	comp128773_c0_seq1	2.5	2.9	2.7	comp128773_c0_seq1	2.25	4.17	3.21
comp128818_c0_seq1	1.17	1.34	1.255	comp128818_c0_seq1	3.3	4.22	3.76	comp128818_c0_seq1	4.32	4.77	4.545	comp128818_c0_seq1	3.24	2.29	2.765	comp128818_c0_seq1	2.97	3.43	3.2
comp1288313_c0_seq1	0	0.16	0.08	comp1288313_c0_seq1	0	0	0	comp1288313_c0_seq1	0	0	0	comp1288313_c0_seq1	0	0	0	comp1288313_c0_seq1	0.2	0.11	0.155
comp12887688_c0_seq1	0	0	0	comp12887688_c0_seq1	0	0	0	comp12887688_c0_seq1	0	0	0	comp12887688_c0_seq1	0	0	0	comp12887688_c0_seq1	0	0	0
comp128941_c0_seq1	0.18	0.14	0.16	comp128941_c0_seq1	0.26	0.36	0.31	comp128941_c0_seq1	0.99	0.37	0.68	comp128941_c0_seq1	0.07	0.24	0.155	comp128941_c0_seq1	0.05	0.38	0.215
comp128970_c0_seq1	0.98	0.26	0.62	comp128970_c0_seq1	0.16	0.66	0.41	comp128970_c0_seq1	4.34	3.5	3.92	comp128970_c0_seq1	5.98	4.9	5.44	comp128970_c0_seq1	6.18	6.72	6.45
comp128991_c0_seq1	0.61	0.27	0.44	comp128991_c0_seq1	2.21	3.44	2.825	comp128991_c0_seq1	5.57	5.46	5.515	comp128991_c0_seq1	1.79	2.46	2.125	comp128991_c0_seq1	3.09	2.5	2.795
comp129021_c0_seq1	3.17	0.73	1.95	comp129021_c0_seq1	2.42	1.79	2.105	comp129021_c0_seq1	3.34	4.66	4	comp129021_c0_seq1	4.87	4.71	4.79	comp129021_c0_seq1	3.13	4.58	3.855
comp129026_c0_seq1	3.98	0.75	2.365	comp129026_c0_seq1	2.71	2.29	2.5	comp129026_c0_seq1	5.7	5.88	5.79	comp129026_c0_seq1	6.44	7.11	6.775	comp129026_c0_seq1	7.74	7.91	7.825
comp129057_c0_seq1	2.77	5.12	3.945	comp129057_c0_seq1	2.18	2.83	2.505	comp129057_c0_seq1	0.83	0.42	0.625	comp129057_c0_seq1	0.12	0.44	0.28	comp129057_c0_seq1	0.58	1.22	0.9
comp1290938_c0_seq1	0.64	0.44	0.54	comp1290938_c0_seq1	0.28	0	0.14	comp1290938_c0_seq1	0	0.08	0.04	comp1290938_c0_seq1	0.14	0.06	0.1	comp1290938_c0_seq1	0	0.1	0.05
comp1291289_c0_seq1	0	0	0	comp1291289_c0_seq1	0	0	0	comp1291289_c0_seq1	0	0	0	comp1291289_c0_seq1	0	0	0	comp1291289_c0_seq1	0	0	0
comp129437_c0_seq1	1.99	0.95	1.47	comp129437_c0_seq1	0.8	1.24	1.02	comp129437_c0_seq1	3.22	2.81	3.015	comp129437_c0_seq1	5.21	6.37	5.79	comp129437_c0_seq1	3.78	5.6	4.69
comp129508_c0_seq1	1.26	0.29	0.775	comp129508_c0_seq1	0.65	0.52	0.585	comp129508_c0_seq1	4.85	4.68	4.765	comp129508_c0_seq1	6.33	4.69	5.51	comp129508_c0_seq1	5.04	8.27	6.655
comp12958504_c0_seq1	0	0	0	comp12958504_c0_seq1	0	0	0	comp12958504_c0_seq1	0	0	0	comp12958504_c0_seq1	0	0	0	comp12958504_c0_seq1	0	0	0
comp129586_c0_seq1	0.16	0.67	0.415	comp129586_c0_seq1	0.74	0.57	0.655	comp129586_c0_seq1	4.8	3.87	4.335	comp129586_c0_seq1	2.5	2.23	2.365	comp129586_c0_seq1	1.57	4.15	2.86
comp12964123_c0_seq1	0	0	0	comp12964123_c0_seq1	0	0	0	comp12964123_c0_seq1	0	0	0	comp12964123_c0_seq1	0	0	0	comp12964123_c0_seq1	0	0	0
comp1296926_c0_seq1	0	0	0	comp1296926_c0_seq1	0	0	0	comp1296926_c0_seq1	0.11	0	0.055	comp1296926_c0_seq1	0	0	0	comp1296926_c0_seq1	0.08	0	0.04
comp129741_c0_seq1	0	0	0	comp129741_c0_seq1	0	0	0	comp129741_c0_seq1	0.79	0	0.395	comp129741_c0_seq1	0.19	0.17	0.18	comp129741_c0_seq1	0	0.55	0.275
comp129798_c0_seq1	0.52	0.3	0.41	comp129798_c0_seq1	7.6	4.2	5.9	comp129798_c0_seq1	6.73	10.04	8.385	comp129798_c0_seq1	3.7	2.3	3	comp129798_c0_seq1	3.13	5.64	4.385
comp129845_c0_seq1	2.19	1.31	1.75	comp129845_c0_seq1	3.73	1.92	2.825	comp129845_c0_seq1	6.5	9.26	7.88	comp129845_c0_seq1	2.48	4.61	3.545	comp129845_c0_seq1	4.86	6.86	5.86
comp12986374_c0_seq1	0	0	0	comp12986374_c0_seq1	0	0	0	comp12986374_c0_seq1	0	0	0	comp12986374_c0_seq1	0	0	0	comp12986374_c0_seq1	0	0	0
comp129875_c0_seq1	0	0	0	comp129875_c0_seq1	0	0.53	0.265	comp129875_c0_seq1	2.54	2.51	2.525	comp129875_c0_seq1	4.41	1.9	3.155	comp129875_c0_seq1	7.91	3.82	5.865
comp129948_c0_seq1	8.67	6.18	7.425	comp129948_c0_seq1	6.75	3.4	5.075	comp129948_c0_seq1	12.31	11.94	12.125	comp129948_c0_seq1	4.05	5.7	4.875	comp129948_c0_seq1	3.8	7.29	5.545
comp129960_c0_seq1	2.68	0.8	1.74	comp129960_c0_seq1	2.27	1.56	1.915	comp129960_c0_seq1	5.5	4.34	4.92	comp129960_c0_seq1	8.81	8.99	8.9	comp129960_c0_seq1	6.76	6.9	6.83
comp1299722_c0_seq1	0	0	0	comp1299722_c0_seq1	0	0	0	comp1299722_c0_seq1	0.07	0	0.035	comp1299722_c0_seq1	0.07	0.07	0.07	comp1299722_c0_seq1	0.05	0.11	0.08
comp129976_c0_seq1	3.24	1.01	2.125	comp129976_c0_seq1	2.28	1.2	1.74	comp129976_c0_seq1	6.39	5.14	5.765	comp129976_c0_seq1	8.01	8.65	8.33	comp129976_c0_seq1	7.55	8.83	8.19
comp13002335_c0_seq1	0	0	0	comp13002335_c0_seq1	0	0	0	comp13002335_c0_seq1	0	0	0	comp13002335_c0_seq1	0	0	0	comp13002335_c0_seq1	0	0	0
comp13003379_c0_seq1	0	0	0	comp13003379_c0_seq1	0	0	0	comp13003379_c0_seq1	0	0	0	comp13003379_c0_seq1	0	0	0	comp13003379_c0_seq1	0	0	0
comp130044_c0_seq1	1.31	0.53	0.92	comp130044_c0_seq1	1.11	1	1.055	comp130044_c0_seq1	3.3	3	3.15	comp130044_c0_seq1	4.85	3.88	4.365	comp130044_c0_seq1	4.88	6.21	5.545
comp13004575_c0_seq1	0	0	0	comp13004575_c0_seq1	0	0	0	comp13004575_c0_seq1	0	0	0	comp13004575_c0_seq1	0	0	0	comp13004575_c0_seq1	0	0	0
comp13006233_c0_seq1	0	0	0	comp13006233_c0_seq1	0	0	0	comp13006233_c0_seq1	0	0	0	comp13006233_c0_seq1	0	0	0	comp13006233_c0_seq1	0	0	0
comp130087_c0_seq1	2.53	1.23	1.88	comp130087_c0_seq1	1.42	1.84	1.63	comp130087_c0_seq1	3.01	2.35	2.68	comp130087_c0_seq1	2.41	2.82	2.615	comp130087_c0_seq1	1.98	2.83	2.405
comp130098_c0_seq1	2.57	0.38	1.475	comp130098_c0_seq1	0.46	0.08	0.27	comp130098_c0_seq1	2.07	1.69	1.88	comp130098_c0_seq1	3.79	2.87	3.33	comp130098_c0_seq1	1.69	3.17	2.43
comp1301697_c0_seq1	0	0.17	0.085	comp1301697_c0_seq1	0	0	0	comp1301697_c0_seq1	0.49	0	0.245	comp1301697_c0_seq1	0	0.15	0.075	comp1301697_c0_seq1	0.11	0	0.055
comp130265_c0_seq1	4.77	1.84	3.305	comp130265_c0_seq1	5.99	3.53	4.76	comp130265_c0_seq1	8.46	9.38	8.92	comp130265_c0_seq1	7.7	7.72	7.71	comp130265_c0_seq1	5.7	7.59	6.645
comp130432_c0_seq1	0.2	0	0.1	comp130432_c0_seq1	0.91	1.87	1.39	comp130432_c0_seq1	2.4	1.94	2.17	comp130432_c0_seq1	0.3	0.27	0.285	comp130432_c0_seq1	0.1	0.32	0.21
comp1304535_c0_seq1	0.67	0.65	0.66	comp1304535_c0_seq1	0	0.08	0.04	comp1304535_c0_seq1	0.59	0.14	0.365	comp1304535_c0_seq1	0	0	0	comp1304535_c0_seq1	0.04	0.04	0.04
comp1306065_c0_seq1	0	0.11	0.055	comp1306065_c0_seq1	0	0	0	comp1306065_c0_seq1	0.1	0	0.05	comp1306065_c0_seq1	0	0	0	comp1306065_c0_seq1	0	0	0
comp1307271_c0_seq1	0	0.13	0.065	comp1307271_c0_seq1	0	0	0	comp1307271_c0_seq1	0.36	0.42	0.39	comp1307271_c0_seq1	0.61	0.22	0.415	comp1307271_c0_seq1	0	0.61	0.305
comp130727_c0_seq1	0.68	0.78	0.73	comp130727_c0_seq1	11.54	6.45	8.995	comp130727_c0_seq1	9.48	10.56	10.02	comp130727_c0_seq1	3.55	3.13	3.34	comp130727_c0_seq1	5.64	7.14	6.39
comp1307463_c0_seq1	0	0	0	comp1307463_c0_seq1	0	0	0	comp1307463_c0_seq1	0	0	0	comp1307463_c0_seq1	0	0	0	comp1307463_c0_seq1	0	0	0
comp1307658_c0_seq1	0	0.09	0.045	comp1307658_c0_seq1	0	0	0	comp1307658_c0_seq1	0.08	0.1	0.09	comp1307658_c0_seq1	0.09	0.08	0.085	comp1307658_c0_seq1	0.06	0	0.03
comp1307709_c0_seq1	0	0	0	comp1307709_c0_seq1	0	0	0	comp1307709_c0_seq1	0.14	0	0.07	comp1307709_c0_seq1	0.15	0	0.075	comp1307709_c0_seq1	0	0.1	0.05
comp1307894_c0_seq1	0	0.1	0.05	comp1307894_c0_seq1	0	0	0	comp1307894_c0_seq1	0	0	0	comp1307894_c0_seq1	0.1	0	0.05	comp1307894_c0_seq1	0	0	0
comp1307919_c0_seq1	0.94	0.61	0.775	comp1307919_c0_seq1	0	0.16	0.08	comp1307919_c0_seq1	0	0.13	0.065	comp1307919_c0_seq1	0.12	0.11	0.115	comp1307919_c0_seq1	0	0	0
comp1307926_c0_seq1	0.67	0.17	0.42	comp1307926_c0_seq1	0	0.23	0.115	comp1307926_c0_seq1	0.16	0.09	0.125	comp1307926_c0_seq1	0	0.15	0.075	comp1307926_c0_seq1	0.11	0.18	0.145
comp1308022_c0_seq1	0	0	0	comp1308022_c0_seq1	0	0.15	0.075	comp1308022_c0_seq1	0.11	0	0.055	comp1308022_c0_seq1	0	0	0	comp1308022_c0_seq1	0.08	0.08	0.08
comp130847_c0_seq1	1.22	0.56	0.89	comp130847_c0_seq1	0.48	0.54	0.51	comp130847_c0_seq1	2.57	2.06	2.315	comp130847_c0_seq1	2.69	2.33	2.51	comp130847_c0_seq1	2.27	3.1	2.685
comp1308772_c0_seq1	0	0.2	0.1	comp1308772_c0_seq1	0	0	0	comp1308772_c0_seq1	0	0	0	comp1308772_c0_seq1	0	0	0	comp1308772_c0_seq1	0	0	0
comp130894_c0_seq1	2.17	1.28	1.725	comp130894_c0_seq1	0.6	0.69	0.645	comp130894_c0_seq1	12.28	7.02	9.65	comp130894_c0_seq1	3.67	3	3.335	comp130894_c0_seq1	2.5	5.22	3.86
comp130914_c0_seq1	1.54	1.29	1.415	comp130914_c0_seq1	1.22	1.17	1.195	comp130914_c0_seq1	2.06	2	2.03	comp130914_c0_seq1	2.79	3.18	2.985	comp130914_c0_seq1	3.19	4.22	3.705
comp130980_c0_seq1	2.39	0.65	1.52	comp130980_c0_seq1	0.65	0.93	0.79	comp130980_c0_seq1	1.29	1	1.145	comp130980_c0_seq1	0.66	0.72	0.69	comp130980_c0_seq1	2.27	3.05	2.66
comp130985_c0_seq1	3.69	1.65	2.67	comp130985_c0_seq1	3.6	3.27	3.435	comp130985_c0_seq1	7.11	8.17	7.64	comp130985_c0_seq1	7.08	6.25	6.665	comp130985_c0_seq1	4.63	6.6	5.615
comp1309888_c0_seq1	0	0	0	comp1309888_c0_seq1	0	0	0	comp1309888_c0_seq1	0	0	0	comp1309888_c0_seq1	0	0	0	comp1309888_c0_seq1	0	0.12	0.06
comp13106785_c0_seq1	0	0	0	comp13106785_c0_seq1	0	0	0	comp13106785_c0_seq1	0	0	0	comp13106785_c0_seq1	0	0	0	comp13106785_c0_seq1	0	0	0
comp1310795_c0_seq1	0	0.37	0.185	comp1310795_c0_seq1	0	0	0	comp1310795_c0_seq1	0.23	0.14	0.185	comp1310795_c0_seq1	0.12	0.11	0.115	comp1310795_c0_seq1	0.08	0	0.04
comp13108372_c0_seq1	0	0	0	comp13108372_c0_seq1	0	0	0	comp13108372_c0_seq1	0	0	0	comp13108372_c0_seq1	0	0	0	comp13108372_c0_seq1	0	0	0
comp13111490_c0_seq1	0	0	0	comp13111490_c0_seq1	0	0	0	comp13111490_c0_seq1	0	0	0	comp13111490_c0_seq1	0	0	0	comp13111490_c0_seq1	0	0	0
comp13111671_c0_seq1	0	0	0	comp13111671_c0_seq1	0	0	0	comp13111671_c0_seq1	0	0	0	comp13111671_c0_seq1	0	0	0	comp13111671_c0_seq1	0	0	0
comp1311395_c0_seq1	0.92	0.54	0.73	comp1311395_c0_seq1	0	0	0	comp1311395_c0_seq1	0	0.2	0.1	comp1311395_c0_seq1	0	0.31	0.155	comp1311395_c0_seq1	0.12	0	0.06
comp1311410_c0_seq1	0	0	0	comp1311410_c0_seq1	0	0	0	comp1311410_c0_seq1	0	0	0	comp1311410_c0_seq1	0	0	0	comp1311410_c0_seq1	0	0	0
comp131175_c0_seq1	0.12	0.26	0.19	comp131175_c0_seq1	0.84	0.67	0.755	comp131175_c0_seq1	2.16	2.63	2.395	comp131175_c0_seq1	2.32	1.66	1.99	comp131175_c0_seq1	2.02	2.84	2.43
comp1311824_c0_seq1	0.2	0	0.1	comp1311824_c0_seq1	0	0	0	comp1311824_c0_seq1	0	0	0	comp1311824_c0_seq1	0	0	0	comp1311824_c0_seq1	0	0	0
comp13119689_c0_seq1	0	0	0	comp13119689_c0_seq1	0	0	0	comp13119689_c0_seq1	0	0	0	comp13119689_c0_seq1	0	0	0	comp13119689_c0_seq1	0	0	0
comp1312904_c0_seq1	0	0	0	comp1312904_c0_seq1	0	0	0	comp1312904_c0_seq1	0	0	0	comp1312904_c0_seq1	0	0	0	comp1312904_c0_seq1	0	0.07	0.035
comp131308_c0_seq1	2.29	1.42	1.855	comp131308_c0_seq1	1.9	2.19	2.045	comp131308_c0_seq1	3.75	3.34	3.545	comp131308_c0_seq1	1.54	0.79	1.165	comp131308_c0_seq1	3.08	3.46	3.27
comp131313_c0_seq1	3.75	4.51	4.13	comp131313_c0_seq1	1.37	0.95	1.16	comp131313_c0_seq1	8.59	7.03	7.81	comp131313_c0_seq1	2.68	1.57	2.125	comp131313_c0_seq1	2.32	4.1	3.21
comp1313191_c0_seq1	0.54	1.69	1.115	comp1313191_c0_seq1	0	0	0	comp1313191_c0_seq1	0	0	0	comp1313191_c0_seq1	0	0.18	0.09	comp1313191_c0_seq1	0	0	0
comp1313832_c0_seq1	0.08	0.06	0.07	comp1313832_c0_seq1	0	0	0	comp1313832_c0_seq1	0.22	0	0.11	comp1313832_c0_seq1	0	0	0	comp1313832_c0_seq1	0.04	0.08	0.06
comp1313963_c0_seq1	0	0	0	comp1313963_c0_seq1	0	0	0	comp1313963_c0_seq1	0	0.34	0.17	comp1313963_c0_seq1	0	0	0	comp1313963_c0_seq1	0.14	0.43	0.285
comp1314191_c0_seq1	0	0	0	comp1314191_c0_seq1	0.29	0	0.145	comp1314191_c0_seq1	0.42	0.34	0.38	comp1314191_c0_seq1	0.2	0.13	0.165	comp1314191_c0_seq1	0.21	0.07	0.14
comp131427_c0_seq1	5.62	2.27	3.945	comp131427_c0_seq1	5.25	5.33	5.29	comp131427_c0_seq1	6.6	9.01	7.805	comp131427_c0_seq1	6.65	5.16	5.905	comp131427_c0_seq1	2.56	3.3	2.93
comp1314393_c0_seq1	0	0	0	comp1314393_c0_seq1	0	0.15	0.075	comp1314393_c0_seq1	0.11	0	0.055	comp1314393_c0_seq1	0.22	0.1	0.16	comp1314393_c0_seq1	0.68	0.39	0.535
comp131439_c0_seq1	2.08	1.21	1.645	comp131439_c0_seq1	0.77	0.7	0.735	comp131439_c0_seq1	5.35	3.81	4.58	comp131439_c0_seq1	1.66	0.93	1.295	comp131439_c0_seq1	1.15	1.87	1.51
comp131443_c0_seq1	5.05	2.34	3.695	comp131443_c0_seq1	2.75	1.23	1.99	comp131443_c0_seq1	3.03	3.85	3.44	comp131443_c0_seq1	2.63	2.19	2.41	comp131443_c0_seq1	1.64	2.31	1.975
comp1314670_c0_seq1	0	0	0	comp1314670_c0_seq1	0	0	0	comp1314670_c0_seq1	0	0	0	comp1314670_c0_seq1	0	0	0	comp1314670_c0_seq1	0	0	0
comp13146_c0_seq1	0	0	0	comp13146_c0_seq1	0	0	0	comp13146_c0_seq1	0	0	0	comp13146_c0_seq1	0	0	0	comp13146_c0_seq1	0	0	0
comp1314846_c0_seq1	0.34	0.13	0.235	comp1314846_c0_seq1	0	0	0	comp1314846_c0_seq1	0.49	0.14	0.315	comp1314846_c0_seq1	0	0	0	comp1314846_c0_seq1	0	0.18	0.09
comp1315143_c0_seq1	0	0	0	comp1315143_c0_seq1	0	0	0	comp1315143_c0_seq1	0	0	0	comp1315143_c0_seq1	0	0	0	comp1315143_c0_seq1	0	0	0
comp1315449_c0_seq1	0	0	0	comp1315449_c0_seq1	0	0	0	comp1315449_c0_seq1	0.28	0.44	0.36	comp1315449_c0_seq1	0.1	0.26	0.18	comp1315449_c0_seq1	0.2	0.07	0.135
comp1316018_c0_seq1	0.12	0	0.06	comp1316018_c0_seq1	0	0	0	comp1316018_c0_seq1	0	0	0	comp1316018_c0_seq1	0	0.08	0.04	comp1316018_c0_seq1	0	0	0
comp1316171_c0_seq1	0	0.57	0.285	comp1316171_c0_seq1	0	0.5	0.25	comp1316171_c0_seq1	0.37	0.22	0.295	comp1316171_c0_seq1	0.36	0.16	0.26	comp1316171_c0_seq1	0	0.13	0.065
comp13167065_c0_seq1	0	0	0	comp13167065_c0_seq1	0	0	0	comp13167065_c0_seq1	0	0	0	comp13167065_c0_seq1	0	0	0	comp13167065_c0_seq1	0	0	0
comp131695_c0_seq1	2.97	0.95	1.96	comp131695_c0_seq1	5.19	2.34	3.765	comp131695_c0_seq1	6.12	10.12	8.12	comp131695_c0_seq1	5.61	5.34	5.475	comp131695_c0_seq1	3.95	6.42	5.185
comp1317351_c0_seq1	0	0	0	comp1317351_c0_seq1	0.17	0.24	0.205	comp1317351_c0_seq1	0.08	0.1	0.09	comp1317351_c0_seq1	0	0	0	comp1317351_c0_seq1	0.24	0.38	0.31
comp131796_c0_seq1	7.69	0.67	4.18	comp131796_c0_seq1	1.59	1.65	1.62	comp131796_c0_seq1	2.66	3.37	3.015	comp131796_c0_seq1	3.16	4.83	3.995	comp131796_c0_seq1	9.76	10.62	10.19
comp1318278_c0_seq1	0.71	0.14	0.425	comp1318278_c0_seq1	0.26	0.18	0.22	comp1318278_c0_seq1	0	0.46	0.23	comp1318278_c0_seq1	0.26	0	0.13	comp1318278_c0_seq1	0	0	0
comp1318363_c0_seq1	0.12	0.28	0.2	comp1318363_c0_seq1	0	0	0	comp1318363_c0_seq1	0	0	0	comp1318363_c0_seq1	0	0.16	0.08	comp1318363_c0_seq1	0	0	0
comp131887_c0_seq1	1.52	1	1.26	comp131887_c0_seq1	0.71	0.49	0.6	comp131887_c0_seq1	4.77	3.73	4.25	comp131887_c0_seq1	3.77	2.44	3.105	comp131887_c0_seq1	3.55	5.28	4.415
comp1319053_c0_seq1	0.49	0.25	0.37	comp1319053_c0_seq1	0.24	0	0.12	comp1319053_c0_seq1	0.83	0.84	0.835	comp1319053_c0_seq1	0.36	0	0.18	comp1319053_c0_seq1	0.17	0.17	0.17
comp132006_c0_seq1	0	0	0	comp132006_c0_seq1	0.66	1.97	1.315	comp132006_c0_seq1	10.11	3.18	6.645	comp132006_c0_seq1	0	0	0	comp132006_c0_seq1	0.99	1.35	1.17
comp132085_c0_seq1	3	2.42	2.71	comp132085_c0_seq1	1.76	1.56	1.66	comp132085_c0_seq1	5.39	6.01	5.7	comp132085_c0_seq1	5.39	5.07	5.23	comp132085_c0_seq1	3.54	5.41	4.475
comp132135_c0_seq1	3.77	2.74	3.255	comp132135_c0_seq1	1.54	1.33	1.435	comp132135_c0_seq1	2.53	3.74	3.135	comp132135_c0_seq1	1.56	1.47	1.515	comp132135_c0_seq1	1.09	1.6	1.345
comp132140_c0_seq1	1.59	0.76	1.175	comp132140_c0_seq1	4.01	1.78	2.895	comp132140_c0_seq1	3.84	6.72	5.28	comp132140_c0_seq1	2.61	2.59	2.6	comp132140_c0_seq1	1.59	2.69	2.14
comp1322191_c0_seq1	0.2	0.16	0.18	comp1322191_c0_seq1	0	0	0	comp1322191_c0_seq1	0	0.53	0.265	comp1322191_c0_seq1	0	0.14	0.07	comp1322191_c0_seq1	0.21	0	0.105
comp132239_c0_seq1	2.45	0.85	1.65	comp132239_c0_seq1	0.99	0.47	0.73	comp132239_c0_seq1	3.35	3.06	3.205	comp132239_c0_seq1	7.84	6.81	7.325	comp132239_c0_seq1	3.91	6.34	5.125
comp1322998_c0_seq1	0	0	0	comp1322998_c0_seq1	0.46	0.32	0.39	comp1322998_c0_seq1	0	0.13	0.065	comp1322998_c0_seq1	0	0	0	comp1322998_c0_seq1	0.08	0	0.04
comp132308_c0_seq1	40.87	25.08	32.975	comp132308_c0_seq1	1.7	2.19	1.945	comp132308_c0_seq1	4.63	3.3	3.965	comp132308_c0_seq1	5.38	5.87	5.625	comp132308_c0_seq1	6.78	3.95	5.365
comp132352_c0_seq1	29.09	13.16	21.125	comp132352_c0_seq1	0.56	0.64	0.6	comp132352_c0_seq1	2.15	2.55	2.35	comp132352_c0_seq1	2.42	3.28	2.85	comp132352_c0_seq1	1.55	2.75	2.15
comp132410_c0_seq1	2.22	0.79	1.505	comp132410_c0_seq1	0.44	0.61	0.525	comp132410_c0_seq1	4.13	4.32	4.225	comp132410_c0_seq1	4.03	3.77	3.9	comp132410_c0_seq1	3.53	4.48	4.005
comp13243966_c0_seq1	0	0	0	comp13243966_c0_seq1	0	0	0	comp13243966_c0_seq1	0	0	0	comp13243966_c0_seq1	0	0	0	comp13243966_c0_seq1	0	0	0
comp1324681_c0_seq1	1.18	0.41	0.795	comp1324681_c0_seq1	0	0	0	comp1324681_c0_seq1	0	0	0	comp1324681_c0_seq1	0	0	0	comp1324681_c0_seq1	0	0	0
comp13253253_c0_seq1	0	0	0	comp13253253_c0_seq1	0	0	0	comp13253253_c0_seq1	0	0	0	comp13253253_c0_seq1	0	0	0	comp13253253_c0_seq1	0	0	0
comp1327212_c0_seq1	0	0	0	comp1327212_c0_seq1	0.76	0	0.38	comp1327212_c0_seq1	0.19	0.23	0.21	comp1327212_c0_seq1	0.19	0.34	0.265	comp1327212_c0_seq1	0	0.4	0.2
comp132822_c0_seq1	5.25	2.77	4.01	comp132822_c0_seq1	3	2.07	2.535	comp132822_c0_seq1	8.14	5.97	7.055	comp132822_c0_seq1	9.13	10.41	9.77	comp132822_c0_seq1	6.29	8.89	7.59
comp13283325_c0_seq1	0	0	0	comp13283325_c0_seq1	0	0	0	comp13283325_c0_seq1	0	0	0	comp13283325_c0_seq1	0	0	0	comp13283325_c0_seq1	0	0	0
comp132881_c0_seq1	18.39	11.67	15.03	comp132881_c0_seq1	3.47	3.43	3.45	comp132881_c0_seq1	4.28	3.18	3.73	comp132881_c0_seq1	2.86	3.44	3.15	comp132881_c0_seq1	2.2	3.12	2.66
comp132917_c0_seq1	0.75	1.8	1.275	comp132917_c0_seq1	3.44	3.74	3.59	comp132917_c0_seq1	5.44	5.35	5.395	comp132917_c0_seq1	5.59	6.47	6.03	comp132917_c0_seq1	6.21	9.36	7.785
comp1329267_c0_seq1	0.14	0	0.07	comp1329267_c0_seq1	0	0	0	comp1329267_c0_seq1	0.2	0	0.1	comp1329267_c0_seq1	0.21	0.28	0.245	comp1329267_c0_seq1	0.07	0.45	0.26
comp132989_c0_seq1	2.56	1.58	2.07	comp132989_c0_seq1	1.48	1.81	1.645	comp132989_c0_seq1	4.57	4.54	4.555	comp132989_c0_seq1	4.71	5.3	5.005	comp132989_c0_seq1	4.42	4.21	4.315
comp132996_c0_seq1	1.35	0.28	0.815	comp132996_c0_seq1	1.72	1.36	1.54	comp132996_c0_seq1	4.93	3.62	4.275	comp132996_c0_seq1	5.25	4.21	4.73	comp132996_c0_seq1	5.66	7.46	6.56
comp1331088_c0_seq1	0.43	0.11	0.27	comp1331088_c0_seq1	0	0	0	comp1331088_c0_seq1	0.1	0.12	0.11	comp1331088_c0_seq1	0	0	0	comp1331088_c0_seq1	0	0	0
comp13312663_c0_seq1	0	0	0	comp13312663_c0_seq1	0	0	0	comp13312663_c0_seq1	0	0	0	comp13312663_c0_seq1	0	0	0	comp13312663_c0_seq1	0	0	0
comp133225_c0_seq1	0.38	1.25	0.815	comp133225_c0_seq1	2.62	1.87	2.245	comp133225_c0_seq1	2.63	2.66	2.645	comp133225_c0_seq1	2.84	2.91	2.875	comp133225_c0_seq1	3.55	5.7	4.625
comp1332805_c0_seq1	0.44	0.43	0.435	comp1332805_c0_seq1	0.16	0.11	0.135	comp1332805_c0_seq1	0.08	0.19	0.135	comp1332805_c0_seq1	0.16	0.15	0.155	comp1332805_c0_seq1	0.06	0.06	0.06
comp133282_c0_seq1	6.12	3.85	4.985	comp133282_c0_seq1	4.07	1.1	2.585	comp133282_c0_seq1	4.2	4.98	4.59	comp133282_c0_seq1	3.47	2.81	3.14	comp133282_c0_seq1	2.65	4.3	3.475
comp133286_c0_seq1	4.51	1.21	2.86	comp133286_c0_seq1	3.67	2.73	3.2	comp133286_c0_seq1	4.88	4.66	4.77	comp133286_c0_seq1	3.62	3.83	3.725	comp133286_c0_seq1	5.43	6.87	6.15
comp133342_c0_seq1	2.1	0.97	1.535	comp133342_c0_seq1	1.25	1.02	1.135	comp133342_c0_seq1	10.66	8.18	9.42	comp133342_c0_seq1	4.34	3.28	3.81	comp133342_c0_seq1	3.52	7.74	5.63
comp133361_c0_seq1	1.99	0.56	1.275	comp133361_c0_seq1	0.94	0.72	0.83	comp133361_c0_seq1	4.6	3.85	4.225	comp133361_c0_seq1	3.1	2.71	2.905	comp133361_c0_seq1	2.68	5.41	4.045
comp133565_c0_seq1	0.86	0.77	0.815	comp133565_c0_seq1	1.02	0.66	0.84	comp133565_c0_seq1	2.77	2.54	2.655	comp133565_c0_seq1	3.78	4.06	3.92	comp133565_c0_seq1	3.01	4.43	3.72
comp133566_c0_seq1	2.91	1.06	1.985	comp133566_c0_seq1	11.08	5.06	8.07	comp133566_c0_seq1	3.86	3.54	3.7	comp133566_c0_seq1	2.34	3.61	2.975	comp133566_c0_seq1	1.14	2.98	2.06
comp133633_c0_seq1	3.9	1.29	2.595	comp133633_c0_seq1	0.92	1.69	1.305	comp133633_c0_seq1	8.7	6.09	7.395	comp133633_c0_seq1	4.43	5.24	4.835	comp133633_c0_seq1	3.86	5.58	4.72
comp13371759_c0_seq1	0	0	0	comp13371759_c0_seq1	0	0	0	comp13371759_c0_seq1	0	0	0	comp13371759_c0_seq1	0	0	0	comp13371759_c0_seq1	0	0	0
comp133777_c0_seq1	12.64	13.25	12.945	comp133777_c0_seq1	0.22	0.45	0.335	comp133777_c0_seq1	4.89	4.27	4.58	comp133777_c0_seq1	1.85	2.07	1.96	comp133777_c0_seq1	1.81	1.88	1.845
comp133795_c0_seq1	1.73	1	1.365	comp133795_c0_seq1	0.27	0.6	0.435	comp133795_c0_seq1	4.02	2.29	3.155	comp133795_c0_seq1	1.27	1.2	1.235	comp133795_c0_seq1	0.76	1.29	1.025
comp1338204_c0_seq1	0	0.17	0.085	comp1338204_c0_seq1	0	0	0	comp1338204_c0_seq1	0	0	0	comp1338204_c0_seq1	0	0	0	comp1338204_c0_seq1	0	0	0
comp133838_c0_seq1	0.98	0.28	0.63	comp133838_c0_seq1	1.74	0.83	1.285	comp133838_c0_seq1	3.43	3.51	3.47	comp133838_c0_seq1	3.13	3.39	3.26	comp133838_c0_seq1	2.31	2.67	2.49
comp133870_c0_seq1	0.21	0	0.105	comp133870_c0_seq1	0	0.22	0.11	comp133870_c0_seq1	0.32	0	0.16	comp133870_c0_seq1	0	0	0	comp133870_c0_seq1	0	0	0
comp1339461_c0_seq1	0.2	0	0.1	comp1339461_c0_seq1	0	0	0	comp1339461_c0_seq1	0	0	0	comp1339461_c0_seq1	0.15	0	0.075	comp1339461_c0_seq1	0.1	0	0.05
comp1339737_c0_seq1	0.58	1.21	0.895	comp1339737_c0_seq1	0	0	0	comp1339737_c0_seq1	0	0	0	comp1339737_c0_seq1	0	0	0	comp1339737_c0_seq1	0.1	0.1	0.1
comp1339737_c1_seq1	0	0	0	comp1339737_c1_seq1	0	0	0	comp1339737_c1_seq1	0	0	0	comp1339737_c1_seq1	0	0	0	comp1339737_c1_seq1	0	0	0
comp1339880_c0_seq1	0	0	0	comp1339880_c0_seq1	0	0	0	comp1339880_c0_seq1	0.41	0.24	0.325	comp1339880_c0_seq1	0	0	0	comp1339880_c0_seq1	0	0	0
comp1339924_c0_seq1	0	0	0	comp1339924_c0_seq1	0	0	0	comp1339924_c0_seq1	0	0	0	comp1339924_c0_seq1	0	0.12	0.06	comp1339924_c0_seq1	0	0	0
comp134059_c0_seq1	0.13	0.3	0.215	comp134059_c0_seq1	4.99	3.06	4.025	comp134059_c0_seq1	5.67	7.91	6.79	comp134059_c0_seq1	0.62	0.42	0.52	comp134059_c0_seq1	1.13	1.95	1.54
comp134124_c0_seq1	3.38	1.42	2.4	comp134124_c0_seq1	2.81	2.52	2.665	comp134124_c0_seq1	4.35	4.18	4.265	comp134124_c0_seq1	2.34	2.54	2.44	comp134124_c0_seq1	2.97	3.63	3.3
comp134134_c0_seq1	1.52	2.14	1.83	comp134134_c0_seq1	5.36	3.49	4.425	comp134134_c0_seq1	8.52	9.11	8.815	comp134134_c0_seq1	6.44	6.5	6.47	comp134134_c0_seq1	5.37	6.88	6.125
comp134135_c0_seq1	2.11	1.52	1.815	comp134135_c0_seq1	1.22	0.95	1.085	comp134135_c0_seq1	3.64	3.87	3.755	comp134135_c0_seq1	2.25	1.61	1.93	comp134135_c0_seq1	1.25	2.09	1.67
comp13414_c0_seq1	0	0.21	0.105	comp13414_c0_seq1	0	0	0	comp13414_c0_seq1	0	0	0	comp13414_c0_seq1	0	0	0	comp13414_c0_seq1	0	0.14	0.07
comp134163_c0_seq1	2.46	0.59	1.525	comp134163_c0_seq1	2.05	2.01	2.03	comp134163_c0_seq1	8.88	6.88	7.88	comp134163_c0_seq1	4.84	5.16	5	comp134163_c0_seq1	3.91	6.3	5.105
comp1342498_c0_seq1	0	0.13	0.065	comp1342498_c0_seq1	0	0	0	comp1342498_c0_seq1	0.12	0	0.06	comp1342498_c0_seq1	0	0	0	comp1342498_c0_seq1	0	0	0
comp134400_c0_seq1	0.5	0.79	0.645	comp134400_c0_seq1	2.22	0.52	1.37	comp134400_c0_seq1	2.47	0.44	1.455	comp134400_c0_seq1	0.75	0.51	0.63	comp134400_c0_seq1	1.27	1.33	1.3
comp134460_c0_seq1	0.62	0.26	0.44	comp134460_c0_seq1	1.06	0.96	1.01	comp134460_c0_seq1	4.48	4.62	4.55	comp134460_c0_seq1	2.56	1.87	2.215	comp134460_c0_seq1	1.76	3.13	2.445
comp134529_c0_seq1	3.52	1.82	2.67	comp134529_c0_seq1	0.56	0.51	0.535	comp134529_c0_seq1	6.61	4.27	5.44	comp134529_c0_seq1	0.79	1.04	0.915	comp134529_c0_seq1	0.84	1.93	1.385
comp1345779_c0_seq1	0	0	0	comp1345779_c0_seq1	0	0	0	comp1345779_c0_seq1	0	0	0	comp1345779_c0_seq1	0	0	0	comp1345779_c0_seq1	0	0	0
comp1345848_c0_seq1	0	0	0	comp1345848_c0_seq1	0	0	0	comp1345848_c0_seq1	0.1	0.48	0.29	comp1345848_c0_seq1	0.1	0	0.05	comp1345848_c0_seq1	0.07	0.22	0.145
comp134598_c0_seq1	0.57	0.15	0.36	comp134598_c0_seq1	0.41	0.81	0.61	comp134598_c0_seq1	1.8	1.21	1.505	comp134598_c0_seq1	1.99	1.61	1.8	comp134598_c0_seq1	1.15	3.43	2.29
comp134611_c0_seq1	1.3	0.58	0.94	comp134611_c0_seq1	0.18	0.22	0.2	comp134611_c0_seq1	3.31	2.6	2.955	comp134611_c0_seq1	6.89	6.89	6.89	comp134611_c0_seq1	6.66	8.86	7.76
comp1346220_c0_seq1	0.11	0	0.055	comp1346220_c0_seq1	0	0	0	comp1346220_c0_seq1	0.16	0.09	0.125	comp1346220_c0_seq1	0	0	0	comp1346220_c0_seq1	0	0.06	0.03
comp1346273_c0_seq1	0	0	0	comp1346273_c0_seq1	0	0	0	comp1346273_c0_seq1	0	0	0	comp1346273_c0_seq1	0	0	0	comp1346273_c0_seq1	0	0	0
comp134644_c0_seq1	0.19	1.63	0.91	comp134644_c0_seq1	3.61	1.82	2.715	comp134644_c0_seq1	8.74	8.5	8.62	comp134644_c0_seq1	0.56	0.44	0.5	comp134644_c0_seq1	1.46	2.38	1.92
comp1346705_c0_seq1	0.27	0	0.135	comp1346705_c0_seq1	0.1	0	0.05	comp1346705_c0_seq1	0.24	0.11	0.175	comp1346705_c0_seq1	0	0	0	comp1346705_c0_seq1	0.04	0.15	0.095
comp1347019_c0_seq1	0	0	0	comp1347019_c0_seq1	0	0.25	0.125	comp1347019_c0_seq1	0.18	0.42	0.3	comp1347019_c0_seq1	0	0.16	0.08	comp1347019_c0_seq1	0	0	0
comp1347138_c0_seq1	0.18	0	0.09	comp1347138_c0_seq1	0	0.19	0.095	comp1347138_c0_seq1	0	0.64	0.32	comp1347138_c0_seq1	0.68	0.49	0.585	comp1347138_c0_seq1	0	0.1	0.05
comp1347200_c0_seq1	0	1.02	0.51	comp1347200_c0_seq1	0.28	0.19	0.235	comp1347200_c0_seq1	0	0	0	comp1347200_c0_seq1	0	0.13	0.065	comp1347200_c0_seq1	0	0	0
comp134726_c0_seq1	3.2	1.98	2.59	comp134726_c0_seq1	2.29	1.8	2.045	comp134726_c0_seq1	4.48	4.9	4.69	comp134726_c0_seq1	3.85	3.73	3.79	comp134726_c0_seq1	2.65	3.35	3
comp1347358_c0_seq1	0	0	0	comp1347358_c0_seq1	0.41	0.07	0.24	comp1347358_c0_seq1	0.1	0.17	0.135	comp1347358_c0_seq1	0.15	0.05	0.1	comp1347358_c0_seq1	0.18	0.34	0.26
comp134770_c0_seq1	0.8	0.58	0.69	comp134770_c0_seq1	1.24	0.75	0.995	comp134770_c0_seq1	6.04	7.09	6.565	comp134770_c0_seq1	4.09	2.13	3.11	comp134770_c0_seq1	2.07	4.38	3.225
comp13477640_c0_seq1	0	0	0	comp13477640_c0_seq1	0	0	0	comp13477640_c0_seq1	0	0	0	comp13477640_c0_seq1	0	0	0	comp13477640_c0_seq1	0	0	0
comp1347810_c0_seq1	0	0	0	comp1347810_c0_seq1	0	0	0	comp1347810_c0_seq1	0	0	0	comp1347810_c0_seq1	0	0	0	comp1347810_c0_seq1	0	0	0
comp134796_c0_seq1	1.15	0.71	0.93	comp134796_c0_seq1	0.78	0.61	0.695	comp134796_c0_seq1	7.02	5.56	6.29	comp134796_c0_seq1	3.93	2.71	3.32	comp134796_c0_seq1	2.92	5.71	4.315
comp134817_c0_seq1	2.47	0.77	1.62	comp134817_c0_seq1	0.9	1	0.95	comp134817_c0_seq1	3.95	3.79	3.87	comp134817_c0_seq1	5.29	6.94	6.115	comp134817_c0_seq1	4.41	4.84	4.625
comp1348195_c0_seq1	0.16	0.25	0.205	comp1348195_c0_seq1	0	0	0	comp1348195_c0_seq1	0	0	0	comp1348195_c0_seq1	0	0	0	comp1348195_c0_seq1	0	0	0
comp134821_c0_seq1	2.1	1.02	1.56	comp134821_c0_seq1	2.78	1.92	2.35	comp134821_c0_seq1	3.83	4.74	4.285	comp134821_c0_seq1	2.66	1.93	2.295	comp134821_c0_seq1	2.51	3.51	3.01
comp134843_c0_seq1	2.77	0.67	1.72	comp134843_c0_seq1	1.83	1.94	1.885	comp134843_c0_seq1	4.86	4.82	4.84	comp134843_c0_seq1	6.09	5.12	5.605	comp134843_c0_seq1	4.54	5.53	5.035
comp134856_c0_seq1	3.39	1.42	2.405	comp134856_c0_seq1	0	0	0	comp134856_c0_seq1	5.1	2.56	3.83	comp134856_c0_seq1	3.23	3	3.115	comp134856_c0_seq1	4.04	5.11	4.575
comp134877_c0_seq1	0.5	0.29	0.395	comp134877_c0_seq1	1.64	1	1.32	comp134877_c0_seq1	5.49	4.83	5.16	comp134877_c0_seq1	2.64	2.17	2.405	comp134877_c0_seq1	2.91	4.06	3.485
comp1349271_c0_seq1	0.2	0	0.1	comp1349271_c0_seq1	0	0	0	comp1349271_c0_seq1	0	0	0	comp1349271_c0_seq1	0	0	0	comp1349271_c0_seq1	0	0	0
comp1349427_c0_seq1	0.12	0	0.06	comp1349427_c0_seq1	0	0	0	comp1349427_c0_seq1	0	0.1	0.05	comp1349427_c0_seq1	0.17	0.23	0.2	comp1349427_c0_seq1	0.06	0.44	0.25
comp134952_c0_seq1	1.88	0.53	1.205	comp134952_c0_seq1	0.28	0.42	0.35	comp134952_c0_seq1	3.99	1.98	2.985	comp134952_c0_seq1	2.49	2.96	2.725	comp134952_c0_seq1	2.19	3.35	2.77
comp1350620_c0_seq1	0	0.11	0.055	comp1350620_c0_seq1	0	0	0	comp1350620_c0_seq1	0.72	0.36	0.54	comp1350620_c0_seq1	0.11	0	0.055	comp1350620_c0_seq1	0	0.15	0.075
comp135165_c0_seq1	1.05	0.21	0.63	comp135165_c0_seq1	1.35	1.4	1.375	comp135165_c0_seq1	2.84	3.23	3.035	comp135165_c0_seq1	3.12	3.43	3.275	comp135165_c0_seq1	3.14	3.74	3.44
comp1351791_c0_seq1	0.37	0.22	0.295	comp1351791_c0_seq1	0.54	0.09	0.315	comp1351791_c0_seq1	0.13	0.08	0.105	comp1351791_c0_seq1	0.07	0	0.035	comp1351791_c0_seq1	0.14	0.05	0.095
comp135188_c0_seq1	2	1.16	1.58	comp135188_c0_seq1	0.94	0.72	0.83	comp135188_c0_seq1	2.56	2.52	2.54	comp135188_c0_seq1	5.01	4.36	4.685	comp135188_c0_seq1	2.37	3.49	2.93
comp135189_c0_seq1	2.41	1.19	1.8	comp135189_c0_seq1	0.64	0.85	0.745	comp135189_c0_seq1	4.72	4.2	4.46	comp135189_c0_seq1	5.86	5.6	5.73	comp135189_c0_seq1	3.75	5.25	4.5
comp135238_c0_seq1	8.44	8	8.22	comp135238_c0_seq1	5.84	6.1	5.97	comp135238_c0_seq1	3.43	4.06	3.745	comp135238_c0_seq1	5.56	5.48	5.52	comp135238_c0_seq1	3.21	5.46	4.335
comp1352936_c0_seq1	0	0	0	comp1352936_c0_seq1	0	0.23	0.115	comp1352936_c0_seq1	0.17	0.2	0.185	comp1352936_c0_seq1	0	0	0	comp1352936_c0_seq1	0.12	0.12	0.12
comp1353133_c0_seq1	0.13	0	0.065	comp1353133_c0_seq1	0	0	0	comp1353133_c0_seq1	0	0	0	comp1353133_c0_seq1	0	0	0	comp1353133_c0_seq1	0	0	0
comp135363_c0_seq1	5.01	0.71	2.86	comp135363_c0_seq1	1.76	1.25	1.505	comp135363_c0_seq1	5.77	4.81	5.29	comp135363_c0_seq1	4.99	2.54	3.765	comp135363_c0_seq1	9.47	12.97	11.22
comp13539001_c0_seq1	0	0	0	comp13539001_c0_seq1	0	0	0	comp13539001_c0_seq1	0	0	0	comp13539001_c0_seq1	0	0	0	comp13539001_c0_seq1	0	0	0
comp135417_c0_seq1	2.49	1.19	1.84	comp135417_c0_seq1	0.35	0.32	0.335	comp135417_c0_seq1	10.55	6.16	8.355	comp135417_c0_seq1	2.31	2.36	2.335	comp135417_c0_seq1	2.57	4.51	3.54
comp1354609_c0_seq1	1.08	0.34	0.71	comp1354609_c0_seq1	0	0	0	comp1354609_c0_seq1	0.16	0	0.08	comp1354609_c0_seq1	0.16	0.14	0.15	comp1354609_c0_seq1	0	0	0
comp135510_c0_seq1	5.6	2.2	3.9	comp135510_c0_seq1	2.2	3.2	2.7	comp135510_c0_seq1	5.41	4.25	4.83	comp135510_c0_seq1	4.04	5.53	4.785	comp135510_c0_seq1	5.05	8	6.525
comp1356507_c0_seq1	0	0.18	0.09	comp1356507_c0_seq1	0.35	0	0.175	comp1356507_c0_seq1	0.18	1.04	0.61	comp1356507_c0_seq1	0	0	0	comp1356507_c0_seq1	0.12	0.12	0.12
comp135727_c0_seq1	1.62	0.64	1.13	comp135727_c0_seq1	26.96	18.14	22.55	comp135727_c0_seq1	2.72	1.38	2.05	comp135727_c0_seq1	0.2	0.18	0.19	comp135727_c0_seq1	0.76	0.29	0.525
comp1358126_c0_seq1	0	0.13	0.065	comp1358126_c0_seq1	0	0	0	comp1358126_c0_seq1	0.12	0.14	0.13	comp1358126_c0_seq1	0.12	0.23	0.175	comp1358126_c0_seq1	0	0	0
comp136015_c0_seq1	28.72	7.47	18.095	comp136015_c0_seq1	2.1	1.37	1.735	comp136015_c0_seq1	3.45	5.12	4.285	comp136015_c0_seq1	6.83	8.99	7.91	comp136015_c0_seq1	6.62	6.78	6.7
comp1360546_c0_seq1	0	0	0	comp1360546_c0_seq1	0	0	0	comp1360546_c0_seq1	0	0	0	comp1360546_c0_seq1	0.37	0.17	0.27	comp1360546_c0_seq1	0.12	0	0.06
comp1361040_c0_seq1	0.41	0.32	0.365	comp1361040_c0_seq1	0	0.11	0.055	comp1361040_c0_seq1	0.44	0	0.22	comp1361040_c0_seq1	0	0	0	comp1361040_c0_seq1	0	0.11	0.055
comp136223_c0_seq1	1.41	0.44	0.925	comp136223_c0_seq1	0.77	1.34	1.055	comp136223_c0_seq1	4.3	3.52	3.91	comp136223_c0_seq1	4.13	3.65	3.89	comp136223_c0_seq1	2.67	4.25	3.46
comp1362675_c0_seq1	0	0	0	comp1362675_c0_seq1	0	0	0	comp1362675_c0_seq1	0.1	0	0.05	comp1362675_c0_seq1	0	0	0	comp1362675_c0_seq1	0	0	0
comp136333_c0_seq1	0.52	0.37	0.445	comp136333_c0_seq1	0.69	0.76	0.725	comp136333_c0_seq1	5.64	4.76	5.2	comp136333_c0_seq1	2.76	2.15	2.455	comp136333_c0_seq1	1.45	2.21	1.83
comp136417_c0_seq1	0.78	0.21	0.495	comp136417_c0_seq1	5.5	6.99	6.245	comp136417_c0_seq1	1.39	3.24	2.315	comp136417_c0_seq1	0.19	0.35	0.27	comp136417_c0_seq1	9.36	5.4	7.38
comp136456_c0_seq1	2.69	1.31	2	comp136456_c0_seq1	1.72	0.85	1.285	comp136456_c0_seq1	4.3	3.16	3.73	comp136456_c0_seq1	5.47	5.67	5.57	comp136456_c0_seq1	6.24	7.96	7.1
comp1365357_c0_seq1	0	0	0	comp1365357_c0_seq1	0	0.15	0.075	comp1365357_c0_seq1	0	0.13	0.065	comp1365357_c0_seq1	0	0	0	comp1365357_c0_seq1	0.16	0	0.08
comp136617_c0_seq1	4.45	0.95	2.7	comp136617_c0_seq1	5.66	2.67	4.165	comp136617_c0_seq1	6.09	8.01	7.05	comp136617_c0_seq1	3.22	2.56	2.89	comp136617_c0_seq1	10.11	11.38	10.745
comp136660_c0_seq1	1.14	1.28	1.21	comp136660_c0_seq1	2	1.4	1.7	comp136660_c0_seq1	4.61	4.89	4.75	comp136660_c0_seq1	4.56	4.64	4.6	comp136660_c0_seq1	2.9	5.44	4.17
comp136689_c0_seq1	0.61	0.1	0.355	comp136689_c0_seq1	0.64	0.53	0.585	comp136689_c0_seq1	3.9	3.6	3.75	comp136689_c0_seq1	4.05	4.92	4.485	comp136689_c0_seq1	5.18	7.51	6.345
comp136690_c0_seq1	0.69	0.4	0.545	comp136690_c0_seq1	1.77	0.35	1.06	comp136690_c0_seq1	4.67	4.33	4.5	comp136690_c0_seq1	3.13	2.25	2.69	comp136690_c0_seq1	2.27	3.6	2.935
comp136690_c2_seq1	0.45	1.96	1.205	comp136690_c2_seq1	0.34	2.57	1.455	comp136690_c2_seq1	0	0	0	comp136690_c2_seq1	0	0	0	comp136690_c2_seq1	0	0	0
comp136752_c0_seq1	1.07	0.88	0.975	comp136752_c0_seq1	0.74	0.74	0.74	comp136752_c0_seq1	7.8	6.24	7.02	comp136752_c0_seq1	3.34	2.16	2.75	comp136752_c0_seq1	2.32	5.49	3.905
comp136784_c0_seq1	0	0.36	0.18	comp136784_c0_seq1	0	0.24	0.12	comp136784_c0_seq1	0.87	0	0.435	comp136784_c0_seq1	0	0	0	comp136784_c0_seq1	0	0.12	0.06
comp136831_c0_seq1	4.29	0.48	2.385	comp136831_c0_seq1	0.46	0.31	0.385	comp136831_c0_seq1	2	2.76	2.38	comp136831_c0_seq1	1.94	1.95	1.945	comp136831_c0_seq1	11.07	11.47	11.27
comp136900_c0_seq1	1.03	0.31	0.67	comp136900_c0_seq1	2.09	1.84	1.965	comp136900_c0_seq1	4.37	4.43	4.4	comp136900_c0_seq1	3.69	3.02	3.355	comp136900_c0_seq1	3.31	4.15	3.73
comp1369690_c0_seq1	0	0	0	comp1369690_c0_seq1	0	0	0	comp1369690_c0_seq1	0	0	0	comp1369690_c0_seq1	0	0	0	comp1369690_c0_seq1	0	0	0
comp137001_c0_seq1	0.41	0.39	0.4	comp137001_c0_seq1	6.96	3.53	5.245	comp137001_c0_seq1	5.67	6.94	6.305	comp137001_c0_seq1	1.31	0.3	0.805	comp137001_c0_seq1	0.8	0.9	0.85
comp137010_c0_seq1	3.48	1.7	2.59	comp137010_c0_seq1	1.15	0.6	0.875	comp137010_c0_seq1	6.5	4.21	5.355	comp137010_c0_seq1	5.97	6.15	6.06	comp137010_c0_seq1	3.81	4.9	4.355
comp137042_c0_seq1	3.31	2.08	2.695	comp137042_c0_seq1	1.48	1.18	1.33	comp137042_c0_seq1	2.42	3.28	2.85	comp137042_c0_seq1	2.34	4	3.17	comp137042_c0_seq1	2.96	3.09	3.025
comp137080_c0_seq1	6.26	2.35	4.305	comp137080_c0_seq1	10.89	9.44	10.165	comp137080_c0_seq1	2.55	1.69	2.12	comp137080_c0_seq1	1.27	0.43	0.85	comp137080_c0_seq1	1.52	2.05	1.785
comp137199_c0_seq1	0	0	0	comp137199_c0_seq1	0	0	0	comp137199_c0_seq1	0	0	0	comp137199_c0_seq1	0	0.14	0.07	comp137199_c0_seq1	0	0	0
comp137273_c0_seq1	2.8	1.22	2.01	comp137273_c0_seq1	2.09	1.51	1.8	comp137273_c0_seq1	4.63	4.44	4.535	comp137273_c0_seq1	7.13	7.95	7.54	comp137273_c0_seq1	2.32	3.77	3.045
comp137304_c0_seq1	4.24	1.29	2.765	comp137304_c0_seq1	0.17	0.48	0.325	comp137304_c0_seq1	4.79	2.19	3.49	comp137304_c0_seq1	2.45	1.74	2.095	comp137304_c0_seq1	7.88	7.31	7.595
comp1373146_c0_seq1	0	0.16	0.08	comp1373146_c0_seq1	0	0	0	comp1373146_c0_seq1	0	0	0	comp1373146_c0_seq1	0	0	0	comp1373146_c0_seq1	0	0	0
comp1373199_c0_seq1	0	0	0	comp1373199_c0_seq1	0	0	0	comp1373199_c0_seq1	0.13	0	0.065	comp1373199_c0_seq1	0.21	0.06	0.135	comp1373199_c0_seq1	0.1	0.1	0.1
comp137347_c0_seq1	0.85	0.47	0.66	comp137347_c0_seq1	3.86	3.87	3.865	comp137347_c0_seq1	9.34	8.42	8.88	comp137347_c0_seq1	3.76	2.67	3.215	comp137347_c0_seq1	5.15	5.81	5.48
comp13747108_c0_seq1	0	0	0	comp13747108_c0_seq1	0	0	0	comp13747108_c0_seq1	0	0	0	comp13747108_c0_seq1	0	0	0	comp13747108_c0_seq1	0	0	0
comp137480_c0_seq1	12.69	4.28	8.485	comp137480_c0_seq1	0.76	0.97	0.865	comp137480_c0_seq1	1.86	1.91	1.885	comp137480_c0_seq1	2.84	1.68	2.26	comp137480_c0_seq1	1.83	2.14	1.985
comp137499_c0_seq1	5.03	1.17	3.1	comp137499_c0_seq1	1.94	1.87	1.905	comp137499_c0_seq1	4.73	5.42	5.075	comp137499_c0_seq1	4.14	4.17	4.155	comp137499_c0_seq1	2.66	4.25	3.455
comp137573_c0_seq1	7	3.27	5.135	comp137573_c0_seq1	0.44	0.7	0.57	comp137573_c0_seq1	2.88	2.82	2.85	comp137573_c0_seq1	6.37	8.33	7.35	comp137573_c0_seq1	3.39	3.76	3.575
comp137628_c0_seq1	0.41	0.7	0.555	comp137628_c0_seq1	2.67	1.44	2.055	comp137628_c0_seq1	8.75	8.67	8.71	comp137628_c0_seq1	4.54	3.84	4.19	comp137628_c0_seq1	3.39	7.03	5.21
comp13796733_c0_seq1	0	0	0	comp13796733_c0_seq1	0	0	0	comp13796733_c0_seq1	0	0	0	comp13796733_c0_seq1	0	0	0	comp13796733_c0_seq1	0	0	0
comp138019_c0_seq1	2.39	1	1.695	comp138019_c0_seq1	0.28	0.53	0.405	comp138019_c0_seq1	3.79	3.34	3.565	comp138019_c0_seq1	5.68	5.51	5.595	comp138019_c0_seq1	2.99	4.88	3.935
comp13802341_c0_seq1	0	0	0	comp13802341_c0_seq1	0	0	0	comp13802341_c0_seq1	0	0	0	comp13802341_c0_seq1	0	0	0	comp13802341_c0_seq1	0	0	0
comp1380361_c0_seq1	0	0.26	0.13	comp1380361_c0_seq1	0.24	0.17	0.205	comp1380361_c0_seq1	0.36	0.42	0.39	comp1380361_c0_seq1	0.12	0.11	0.115	comp1380361_c0_seq1	0	0.26	0.13
comp138038_c0_seq1	2.48	1.55	2.015	comp138038_c0_seq1	0.46	0.32	0.39	comp138038_c0_seq1	4.27	3.79	4.03	comp138038_c0_seq1	4.73	5.06	4.895	comp138038_c0_seq1	2.63	4.41	3.52
comp138065_c0_seq1	1.47	0.3	0.885	comp138065_c0_seq1	0.23	0.82	0.525	comp138065_c0_seq1	0.96	0.64	0.8	comp138065_c0_seq1	0.91	0.75	0.83	comp138065_c0_seq1	0.9	1.18	1.04
comp138152_c0_seq1	4.21	1.86	3.035	comp138152_c0_seq1	4.57	4.46	4.515	comp138152_c0_seq1	5.86	4.97	5.415	comp138152_c0_seq1	4.16	4.08	4.12	comp138152_c0_seq1	2.74	4.73	3.735
comp138268_c0_seq1	0.25	0	0.125	comp138268_c0_seq1	0	0.52	0.26	comp138268_c0_seq1	1.14	0.44	0.79	comp138268_c0_seq1	2.05	2.52	2.285	comp138268_c0_seq1	8.85	7.04	7.945
comp138334_c0_seq1	0.12	0.02	0.07	comp138334_c0_seq1	0.59	0.55	0.57	comp138334_c0_seq1	5.57	4.7	5.135	comp138334_c0_seq1	1.17	1.46	1.315	comp138334_c0_seq1	1.33	1.88	1.605
comp138334_c1_seq1	0	0.16	0.08	comp138334_c1_seq1	0	0	0	comp138334_c1_seq1	0.46	0.54	0.5	comp138334_c1_seq1	0	0	0	comp138334_c1_seq1	0	0.44	0.22
comp1384242_c0_seq1	0.15	0.34	0.245	comp1384242_c0_seq1	0	0	0	comp1384242_c0_seq1	0	0.13	0.065	comp1384242_c0_seq1	0	0.1	0.05	comp1384242_c0_seq1	0	0	0
comp138492_c0_seq1	0.87	1.5	1.185	comp138492_c0_seq1	3.08	1.77	2.425	comp138492_c0_seq1	7.31	8.05	7.68	comp138492_c0_seq1	5.43	3.74	4.585	comp138492_c0_seq1	5.37	6.37	5.87
comp138525_c0_seq1	0.93	0.68	0.805	comp138525_c0_seq1	1.85	1.48	1.665	comp138525_c0_seq1	5.34	4	4.67	comp138525_c0_seq1	2.81	2.94	2.875	comp138525_c0_seq1	2.11	3.83	2.97
comp138545_c0_seq1	3.87	2.02	2.945	comp138545_c0_seq1	0.85	0.88	0.865	comp138545_c0_seq1	12.4	9.91	11.155	comp138545_c0_seq1	1.06	0.77	0.915	comp138545_c0_seq1	0.29	2.29	1.29
comp138560_c0_seq1	1.59	0.71	1.15	comp138560_c0_seq1	1.05	0.53	0.79	comp138560_c0_seq1	2.94	3.2	3.07	comp138560_c0_seq1	2.01	1.64	1.825	comp138560_c0_seq1	1.25	2.18	1.715
comp1385639_c0_seq1	0.78	1.35	1.065	comp1385639_c0_seq1	0	0.16	0.08	comp1385639_c0_seq1	0	0	0	comp1385639_c0_seq1	0	0	0	comp1385639_c0_seq1	0	0	0
comp13856_c0_seq1	0	0	0	comp13856_c0_seq1	0	0	0	comp13856_c0_seq1	0	0	0	comp13856_c0_seq1	0	0	0	comp13856_c0_seq1	0	0	0
comp138615_c0_seq1	0.56	1.32	0.94	comp138615_c0_seq1	2.89	2.35	2.62	comp138615_c0_seq1	5.06	3.99	4.525	comp138615_c0_seq1	2.03	1.84	1.935	comp138615_c0_seq1	4.37	4.26	4.315
comp138649_c0_seq1	0.64	0.17	0.405	comp138649_c0_seq1	0.57	0.47	0.52	comp138649_c0_seq1	3.54	3.75	3.645	comp138649_c0_seq1	2.05	1.97	2.01	comp138649_c0_seq1	1.76	2.54	2.15
comp138695_c0_seq1	0.97	0.76	0.865	comp138695_c0_seq1	0.73	0	0.365	comp138695_c0_seq1	2.02	3.86	2.94	comp138695_c0_seq1	4.71	3.59	4.15	comp138695_c0_seq1	3.32	4.64	3.98
comp1388208_c0_seq1	0	0	0	comp1388208_c0_seq1	0	0	0	comp1388208_c0_seq1	0	0	0	comp1388208_c0_seq1	0	0	0	comp1388208_c0_seq1	0.43	0.71	0.57
comp138821_c0_seq1	3.48	2.63	3.055	comp138821_c0_seq1	5.13	1.83	3.48	comp138821_c0_seq1	5.91	8.33	7.12	comp138821_c0_seq1	3.02	3.3	3.16	comp138821_c0_seq1	4.19	5	4.595
comp138860_c0_seq1	2.17	0.57	1.37	comp138860_c0_seq1	0.87	1	0.935	comp138860_c0_seq1	4.08	3.01	3.545	comp138860_c0_seq1	6.76	6.73	6.745	comp138860_c0_seq1	5.69	8.54	7.115
comp138894_c0_seq1	0.4	0.38	0.39	comp138894_c0_seq1	6.86	5.63	6.245	comp138894_c0_seq1	5.45	5.77	5.61	comp138894_c0_seq1	1.95	1.47	1.71	comp138894_c0_seq1	1.26	1.63	1.445
comp1388992_c0_seq1	0	0	0	comp1388992_c0_seq1	0	0	0	comp1388992_c0_seq1	0	0	0	comp1388992_c0_seq1	0	0	0	comp1388992_c0_seq1	0	0	0
comp1388998_c0_seq1	0.09	0	0.045	comp1388998_c0_seq1	0	0	0	comp1388998_c0_seq1	0	0	0	comp1388998_c0_seq1	0	0	0	comp1388998_c0_seq1	0.09	0.1	0.095
comp1389018_c0_seq1	0	0	0	comp1389018_c0_seq1	0	0.6	0.3	comp1389018_c0_seq1	0	0	0	comp1389018_c0_seq1	0.14	0.13	0.135	comp1389018_c0_seq1	0	0.1	0.05
comp138916_c0_seq1	3.11	2.19	2.65	comp138916_c0_seq1	0.82	0.94	0.88	comp138916_c0_seq1	6.66	5.37	6.015	comp138916_c0_seq1	3.76	2.66	3.21	comp138916_c0_seq1	2.8	5.6	4.2
comp1389354_c0_seq1	0.26	0	0.13	comp1389354_c0_seq1	0	0	0	comp1389354_c0_seq1	0	0	0	comp1389354_c0_seq1	0.1	0	0.05	comp1389354_c0_seq1	0	0	0
comp138989_c0_seq1	32.13	2.39	17.26	comp138989_c0_seq1	1.1	4.55	2.825	comp138989_c0_seq1	1.93	2.3	2.115	comp138989_c0_seq1	0.68	1.45	1.065	comp138989_c0_seq1	18.95	14.54	16.745
comp139043_c0_seq1	1.86	0.54	1.2	comp139043_c0_seq1	0.52	0.85	0.685	comp139043_c0_seq1	5.52	4.21	4.865	comp139043_c0_seq1	4.91	4.4	4.655	comp139043_c0_seq1	3.86	6.71	5.285
comp1390446_c0_seq1	0	0	0	comp1390446_c0_seq1	0	0	0	comp1390446_c0_seq1	0.37	0.09	0.23	comp1390446_c0_seq1	0	0	0	comp1390446_c0_seq1	0	0.11	0.055
comp13905818_c0_seq1	0	0	0	comp13905818_c0_seq1	0	0	0	comp13905818_c0_seq1	0	0	0	comp13905818_c0_seq1	0	0	0	comp13905818_c0_seq1	0	0	0
comp1391030_c0_seq1	0	0	0	comp1391030_c0_seq1	0	0	0	comp1391030_c0_seq1	0.33	0.2	0.265	comp1391030_c0_seq1	0.09	0	0.045	comp1391030_c0_seq1	0	0.12	0.06
comp1391468_c0_seq1	0	0	0	comp1391468_c0_seq1	0	0	0	comp1391468_c0_seq1	0	0	0	comp1391468_c0_seq1	0.2	0.09	0.145	comp1391468_c0_seq1	0.07	0	0.035
comp1391572_c0_seq1	0	0.14	0.07	comp1391572_c0_seq1	0	0	0	comp1391572_c0_seq1	0.13	0	0.065	comp1391572_c0_seq1	0.54	0.12	0.33	comp1391572_c0_seq1	0.46	0.48	0.47
comp1391797_c0_seq1	0	0.13	0.065	comp1391797_c0_seq1	0	0	0	comp1391797_c0_seq1	0	0	0	comp1391797_c0_seq1	0	0	0	comp1391797_c0_seq1	0	0.09	0.045
comp1392121_c0_seq1	0.27	0	0.135	comp1392121_c0_seq1	0	0	0	comp1392121_c0_seq1	0.31	0.07	0.19	comp1392121_c0_seq1	0.26	0.18	0.22	comp1392121_c0_seq1	0.23	0.05	0.14
comp1392249_c0_seq1	0.23	0.18	0.205	comp1392249_c0_seq1	0	0	0	comp1392249_c0_seq1	0	0	0	comp1392249_c0_seq1	0	0.05	0.025	comp1392249_c0_seq1	0.04	0.08	0.06
comp139239_c0_seq1	0.46	1.11	0.785	comp139239_c0_seq1	1.69	1.09	1.39	comp139239_c0_seq1	3.8	4.3	4.05	comp139239_c0_seq1	2.57	2.59	2.58	comp139239_c0_seq1	2.99	8.17	5.58
comp139273_c0_seq1	1.82	0.81	1.315	comp139273_c0_seq1	0.68	0.47	0.575	comp139273_c0_seq1	4.33	3.91	4.12	comp139273_c0_seq1	2.17	1.73	1.95	comp139273_c0_seq1	1.92	4.54	3.23
comp1392768_c0_seq1	0	0	0	comp1392768_c0_seq1	0	0	0	comp1392768_c0_seq1	0	0.14	0.07	comp1392768_c0_seq1	0	0.11	0.055	comp1392768_c0_seq1	0	0.17	0.085
comp139280_c0_seq1	1.45	0.73	1.09	comp139280_c0_seq1	1.68	1.33	1.505	comp139280_c0_seq1	3.46	3.46	3.46	comp139280_c0_seq1	4.64	4.14	4.39	comp139280_c0_seq1	3.11	5.42	4.265
comp1393062_c0_seq1	0	0	0	comp1393062_c0_seq1	0	0	0	comp1393062_c0_seq1	0.3	0.27	0.285	comp1393062_c0_seq1	0.04	0.11	0.075	comp1393062_c0_seq1	0	0.06	0.03
comp139316_c0_seq1	1.96	0.03	0.995	comp139316_c0_seq1	0.22	0.07	0.145	comp139316_c0_seq1	0.63	0.67	0.65	comp139316_c0_seq1	0.27	0.1	0.185	comp139316_c0_seq1	0.25	0.2	0.225
comp1393779_c0_seq1	1.42	0	0.71	comp1393779_c0_seq1	0	0	0	comp1393779_c0_seq1	0.2	0	0.1	comp1393779_c0_seq1	0	0	0	comp1393779_c0_seq1	0	0	0
comp1394443_c0_seq1	0	0	0	comp1394443_c0_seq1	0	0	0	comp1394443_c0_seq1	0	0	0	comp1394443_c0_seq1	0	0.18	0.09	comp1394443_c0_seq1	0	0	0
comp1394770_c0_seq1	0	0	0	comp1394770_c0_seq1	0	0	0	comp1394770_c0_seq1	0	0	0	comp1394770_c0_seq1	0	0	0	comp1394770_c0_seq1	0	0	0
comp139488_c0_seq1	0.97	0.17	0.57	comp139488_c0_seq1	0.79	0.52	0.655	comp139488_c0_seq1	4.15	3.62	3.885	comp139488_c0_seq1	5.2	4.17	4.685	comp139488_c0_seq1	3.9	5.52	4.71
comp139499_c0_seq1	1.1	0.53	0.815	comp139499_c0_seq1	0.37	0.73	0.55	comp139499_c0_seq1	4.85	3.68	4.265	comp139499_c0_seq1	5.64	4.83	5.235	comp139499_c0_seq1	5.64	6.63	6.135
comp1395502_c0_seq1	0	0.2	0.1	comp1395502_c0_seq1	0	0	0	comp1395502_c0_seq1	0.2	0.46	0.33	comp1395502_c0_seq1	0.19	0.35	0.27	comp1395502_c0_seq1	0.13	0.14	0.135
comp139588_c0_seq1	3.25	2.19	2.72	comp139588_c0_seq1	1.15	2.16	1.655	comp139588_c0_seq1	3.1	2.17	2.635	comp139588_c0_seq1	0.5	0.15	0.325	comp139588_c0_seq1	1.96	4.37	3.165
comp139595_c0_seq1	0.93	1.16	1.045	comp139595_c0_seq1	3.73	3.7	3.715	comp139595_c0_seq1	3.34	4.34	3.84	comp139595_c0_seq1	5.12	4.72	4.92	comp139595_c0_seq1	5.04	6.62	5.83
comp139670_c0_seq1	1.99	0.99	1.49	comp139670_c0_seq1	1.4	0.97	1.185	comp139670_c0_seq1	2.96	2.43	2.695	comp139670_c0_seq1	1.24	0.85	1.045	comp139670_c0_seq1	1.27	1.42	1.345
comp139671_c0_seq1	0.8	0.21	0.505	comp139671_c0_seq1	1.57	1.44	1.505	comp139671_c0_seq1	4.57	2.91	3.74	comp139671_c0_seq1	4.93	5	4.965	comp139671_c0_seq1	3.16	3.48	3.32
comp139734_c0_seq1	2.83	0.37	1.6	comp139734_c0_seq1	2.35	1.72	2.035	comp139734_c0_seq1	3.59	6.88	5.235	comp139734_c0_seq1	5.65	3.4	4.525	comp139734_c0_seq1	3.5	3.08	3.29
comp1397513_c0_seq1	0	0	0	comp1397513_c0_seq1	0	0.15	0.075	comp1397513_c0_seq1	0.21	0	0.105	comp1397513_c0_seq1	0	0	0	comp1397513_c0_seq1	0	0	0
comp1397989_c0_seq1	0	0	0	comp1397989_c0_seq1	0	0	0	comp1397989_c0_seq1	0	0	0	comp1397989_c0_seq1	0	0	0	comp1397989_c0_seq1	0	0	0
comp139824_c0_seq1	3.82	2.99	3.405	comp139824_c0_seq1	2.36	2.75	2.555	comp139824_c0_seq1	3.87	3.76	3.815	comp139824_c0_seq1	9.13	7.34	8.235	comp139824_c0_seq1	6.32	6.98	6.65
comp1398358_c0_seq1	0.88	0.11	0.495	comp1398358_c0_seq1	0.22	0.15	0.185	comp1398358_c0_seq1	0.53	0.25	0.39	comp1398358_c0_seq1	0	0	0	comp1398358_c0_seq1	0.22	0	0.11
comp139867_c0_seq1	5.62	3.22	4.42	comp139867_c0_seq1	2.7	0.79	1.745	comp139867_c0_seq1	3.3	2.04	2.67	comp139867_c0_seq1	4.2	2.93	3.565	comp139867_c0_seq1	2.84	3.8	3.32
comp1398866_c0_seq1	0	0	0	comp1398866_c0_seq1	0	0	0	comp1398866_c0_seq1	0	0	0	comp1398866_c0_seq1	0	0	0	comp1398866_c0_seq1	0	0	0
comp1399083_c0_seq1	0	0	0	comp1399083_c0_seq1	0	0	0	comp1399083_c0_seq1	0	0	0	comp1399083_c0_seq1	0	0	0	comp1399083_c0_seq1	0	0	0
comp1399851_c0_seq1	0.07	0	0.035	comp1399851_c0_seq1	0	0	0	comp1399851_c0_seq1	0.14	0.27	0.205	comp1399851_c0_seq1	0.24	0.09	0.165	comp1399851_c0_seq1	0.03	0.11	0.07
comp139997_c0_seq1	0.54	0.5	0.52	comp139997_c0_seq1	4.43	1.2	2.815	comp139997_c0_seq1	6.71	8.15	7.43	comp139997_c0_seq1	5.49	3.09	4.29	comp139997_c0_seq1	3.26	6.26	4.76
comp1399991_c0_seq1	0	0.05	0.025	comp1399991_c0_seq1	0	0	0	comp1399991_c0_seq1	0.2	0.06	0.13	comp1399991_c0_seq1	0	0.09	0.045	comp1399991_c0_seq1	0.04	0.08	0.06
comp140043_c0_seq1	1.66	1.23	1.445	comp140043_c0_seq1	6.43	3.02	4.725	comp140043_c0_seq1	4.74	5.94	5.34	comp140043_c0_seq1	2.66	2.58	2.62	comp140043_c0_seq1	1.99	4.46	3.225
comp1400757_c0_seq1	0	0	0	comp1400757_c0_seq1	0	0	0	comp1400757_c0_seq1	0	0	0	comp1400757_c0_seq1	0	0	0	comp1400757_c0_seq1	0	0	0
comp14013932_c0_seq1	0	0	0	comp14013932_c0_seq1	0	0	0	comp14013932_c0_seq1	0	0	0	comp14013932_c0_seq1	0	0	0	comp14013932_c0_seq1	0	0	0
comp140154_c0_seq1	1.44	0.51	0.975	comp140154_c0_seq1	2.21	1.52	1.865	comp140154_c0_seq1	6.77	7.17	6.97	comp140154_c0_seq1	6.59	5.14	5.865	comp140154_c0_seq1	4.57	6.24	5.405
comp140157_c0_seq1	2.4	1.72	2.06	comp140157_c0_seq1	1.56	1.08	1.32	comp140157_c0_seq1	6.18	6.6	6.39	comp140157_c0_seq1	2.76	2.5	2.63	comp140157_c0_seq1	1.9	3.69	2.795
comp1401734_c0_seq1	0.11	0.09	0.1	comp1401734_c0_seq1	0.16	0	0.08	comp1401734_c0_seq1	0.24	0.09	0.165	comp1401734_c0_seq1	0.25	0	0.125	comp1401734_c0_seq1	0	0	0
comp1402048_c0_seq1	0	0	0	comp1402048_c0_seq1	0	0	0	comp1402048_c0_seq1	0	0	0	comp1402048_c0_seq1	0	0	0	comp1402048_c0_seq1	0	0	0
comp1402591_c0_seq1	0	0	0	comp1402591_c0_seq1	0	0	0	comp1402591_c0_seq1	0.19	0.23	0.21	comp1402591_c0_seq1	0	0	0	comp1402591_c0_seq1	0	0.14	0.07
comp140269_c0_seq1	2.4	1.61	2.005	comp140269_c0_seq1	2.44	1.53	1.985	comp140269_c0_seq1	5.29	4.52	4.905	comp140269_c0_seq1	1.07	0.81	0.94	comp140269_c0_seq1	1.34	3.05	2.195
comp140276_c0_seq1	6.81	4.2	5.505	comp140276_c0_seq1	0.84	1.04	0.94	comp140276_c0_seq1	9.33	6.84	8.085	comp140276_c0_seq1	4.56	3.13	3.845	comp140276_c0_seq1	2.11	3.78	2.945
comp140305_c0_seq1	2.36	1.52	1.94	comp140305_c0_seq1	0.8	1.07	0.935	comp140305_c0_seq1	1.29	1.18	1.235	comp140305_c0_seq1	0.81	0.89	0.85	comp140305_c0_seq1	0.5	0.75	0.625
comp14030_c0_seq1	0	0	0	comp14030_c0_seq1	0	0	0	comp14030_c0_seq1	0	0	0	comp14030_c0_seq1	0	0	0	comp14030_c0_seq1	0	0	0
comp1403166_c0_seq1	0	0.33	0.165	comp1403166_c0_seq1	0	0.43	0.215	comp1403166_c0_seq1	0	0.18	0.09	comp1403166_c0_seq1	0	0	0	comp1403166_c0_seq1	0	0	0
comp1403575_c0_seq1	0	0	0	comp1403575_c0_seq1	0	0	0	comp1403575_c0_seq1	0.44	0.17	0.305	comp1403575_c0_seq1	0	0	0	comp1403575_c0_seq1	0	0	0
comp1403769_c0_seq1	0	0	0	comp1403769_c0_seq1	0	0	0	comp1403769_c0_seq1	0	0	0	comp1403769_c0_seq1	0	0	0	comp1403769_c0_seq1	0	0	0
comp1404772_c0_seq1	0	0	0	comp1404772_c0_seq1	0.24	0.32	0.28	comp1404772_c0_seq1	0	0	0	comp1404772_c0_seq1	0	0	0	comp1404772_c0_seq1	0	0	0
comp1404819_c0_seq1	0	0	0	comp1404819_c0_seq1	0	0	0	comp1404819_c0_seq1	0.27	0.48	0.375	comp1404819_c0_seq1	0.69	0.37	0.53	comp1404819_c0_seq1	0	0.39	0.195
comp140485_c0_seq1	1.05	2.15	1.6	comp140485_c0_seq1	9.03	6.72	7.875	comp140485_c0_seq1	2.33	5.21	3.77	comp140485_c0_seq1	2.52	1.73	2.125	comp140485_c0_seq1	3.14	2.52	2.83
comp140566_c0_seq1	1.52	0.8	1.16	comp140566_c0_seq1	0	0	0	comp140566_c0_seq1	2.35	1.75	2.05	comp140566_c0_seq1	2.01	2.15	2.08	comp140566_c0_seq1	2.42	1.98	2.2
comp1405878_c0_seq1	1.04	0.49	0.765	comp1405878_c0_seq1	0	0.86	0.43	comp1405878_c0_seq1	0	0.36	0.18	comp1405878_c0_seq1	0	0	0	comp1405878_c0_seq1	0.11	0.33	0.22
comp1406023_c0_seq1	0	0	0	comp1406023_c0_seq1	0	0.18	0.09	comp1406023_c0_seq1	0	0.15	0.075	comp1406023_c0_seq1	0	0	0	comp1406023_c0_seq1	0	0.38	0.19
comp140757_c0_seq1	3.02	0.53	1.775	comp140757_c0_seq1	2.88	2.18	2.53	comp140757_c0_seq1	5.22	4.4	4.81	comp140757_c0_seq1	1.28	0.99	1.135	comp140757_c0_seq1	2.43	3.64	3.035
comp140767_c0_seq1	2.96	1.61	2.285	comp140767_c0_seq1	4.1	2.11	3.105	comp140767_c0_seq1	9.75	7.01	8.38	comp140767_c0_seq1	2.21	1.53	1.87	comp140767_c0_seq1	2.77	5.09	3.93
comp140865_c0_seq1	0	0	0	comp140865_c0_seq1	0	0	0	comp140865_c0_seq1	0.73	0.14	0.435	comp140865_c0_seq1	1.74	1.23	1.485	comp140865_c0_seq1	0.77	0.89	0.83
comp140906_c0_seq1	0.61	0.23	0.42	comp140906_c0_seq1	2.08	1.35	1.715	comp140906_c0_seq1	3.56	4.33	3.945	comp140906_c0_seq1	1.59	0.54	1.065	comp140906_c0_seq1	3.03	2.62	2.825
comp140910_c0_seq1	2.94	2.42	2.68	comp140910_c0_seq1	2.87	1.51	2.19	comp140910_c0_seq1	5.79	7.61	6.7	comp140910_c0_seq1	2.82	2.28	2.55	comp140910_c0_seq1	1.23	3.44	2.335
comp140967_c0_seq1	0.27	0.07	0.17	comp140967_c0_seq1	0	0.09	0.045	comp140967_c0_seq1	0.45	0.23	0.34	comp140967_c0_seq1	3.38	1.65	2.515	comp140967_c0_seq1	1.22	1.86	1.54
comp141004_c0_seq1	0.55	1.46	1.005	comp141004_c0_seq1	13.37	7.1	10.235	comp141004_c0_seq1	5.57	8.79	7.18	comp141004_c0_seq1	3.75	3.13	3.44	comp141004_c0_seq1	5.4	6.81	6.105
comp1410723_c0_seq1	0	0	0	comp1410723_c0_seq1	0	0	0	comp1410723_c0_seq1	0.41	0.29	0.35	comp1410723_c0_seq1	0	0.08	0.04	comp1410723_c0_seq1	0.12	0.06	0.09
comp14108_c0_seq1	0	0	0	comp14108_c0_seq1	0	0	0	comp14108_c0_seq1	0	0	0	comp14108_c0_seq1	0	0	0	comp14108_c0_seq1	0	0	0
comp141096_c0_seq1	2.19	0.5	1.345	comp141096_c0_seq1	1.9	1.31	1.605	comp141096_c0_seq1	1.01	0.87	0.94	comp141096_c0_seq1	1.43	0.86	1.145	comp141096_c0_seq1	2.97	3.44	3.205
comp141175_c0_seq1	2	0.81	1.405	comp141175_c0_seq1	2.04	1.49	1.765	comp141175_c0_seq1	4.43	4.19	4.31	comp141175_c0_seq1	5.82	7.03	6.425	comp141175_c0_seq1	4.03	5.89	4.96
comp141202_c1_seq1	3.68	1.34	2.51	comp141202_c1_seq1	1.45	1.99	1.72	comp141202_c1_seq1	2.02	3.02	2.52	comp141202_c1_seq1	4.64	4.93	4.785	comp141202_c1_seq1	3.09	5.05	4.07
comp1412378_c0_seq1	0	0	0	comp1412378_c0_seq1	0.22	0.23	0.225	comp1412378_c0_seq1	0.58	0.13	0.355	comp1412378_c0_seq1	0	0	0	comp1412378_c0_seq1	0	0	0
comp141296_c0_seq1	1.3	0.51	0.905	comp141296_c0_seq1	2.54	0.73	1.635	comp141296_c0_seq1	4.89	4.81	4.85	comp141296_c0_seq1	3.52	3.09	3.305	comp141296_c0_seq1	3.4	4.96	4.18
comp141340_c0_seq1	0.62	0.72	0.67	comp141340_c0_seq1	1.97	1.15	1.56	comp141340_c0_seq1	7.86	6.32	7.09	comp141340_c0_seq1	2.66	1.65	2.155	comp141340_c0_seq1	2.59	4.73	3.66
comp141354_c0_seq1	0.69	1.05	0.87	comp141354_c0_seq1	2.71	1.09	1.9	comp141354_c0_seq1	5.52	4.11	4.815	comp141354_c0_seq1	3.04	4.6	3.82	comp141354_c0_seq1	2.97	5.72	4.345
comp141427_c0_seq1	3.72	1.68	2.7	comp141427_c0_seq1	0.85	2.48	1.665	comp141427_c0_seq1	3.72	3.42	3.57	comp141427_c0_seq1	2.55	3.36	2.955	comp141427_c0_seq1	4.26	5.74	5
comp141469_c0_seq1	1.6	0.24	0.92	comp141469_c0_seq1	3.08	1.87	2.475	comp141469_c0_seq1	4.17	4.56	4.365	comp141469_c0_seq1	2.28	1.79	2.035	comp141469_c0_seq1	3.21	4.65	3.93
comp141470_c0_seq1	9.39	10.05	9.72	comp141470_c0_seq1	1.79	1.43	1.61	comp141470_c0_seq1	3.7	2.44	3.07	comp141470_c0_seq1	6.25	7.38	6.815	comp141470_c0_seq1	4.17	5.96	5.065
comp141612_c0_seq1	1.29	0.92	1.105	comp141612_c0_seq1	0.72	0.85	0.785	comp141612_c0_seq1	6.29	5.01	5.65	comp141612_c0_seq1	3.73	3.3	3.515	comp141612_c0_seq1	2.82	5.97	4.395
comp1416659_c0_seq1	0	0	0	comp1416659_c0_seq1	0	3.16	1.58	comp1416659_c0_seq1	0	0	0	comp1416659_c0_seq1	0	0	0	comp1416659_c0_seq1	0	0	0
comp141737_c0_seq1	0.55	0.69	0.62	comp141737_c0_seq1	0	0.36	0.18	comp141737_c0_seq1	2.56	3.17	2.865	comp141737_c0_seq1	2.08	2.58	2.33	comp141737_c0_seq1	2.23	3.07	2.65
comp141750_c0_seq1	0.73	0.49	0.61	comp141750_c0_seq1	0.3	0.13	0.215	comp141750_c0_seq1	1.65	1.53	1.59	comp141750_c0_seq1	2.67	2.67	2.67	comp141750_c0_seq1	1.99	3.84	2.915
comp141828_c0_seq1	8.34	3.27	5.805	comp141828_c0_seq1	1.52	1.02	1.27	comp141828_c0_seq1	3.2	2.7	2.95	comp141828_c0_seq1	0.83	0.58	0.705	comp141828_c0_seq1	2.66	3.47	3.065
comp141828_c1_seq1	0	0	0	comp141828_c1_seq1	0	0	0	comp141828_c1_seq1	0	0	0	comp141828_c1_seq1	0	0	0	comp141828_c1_seq1	0	0	0
comp141862_c0_seq1	1.08	0.42	0.75	comp141862_c0_seq1	1.13	0.47	0.8	comp141862_c0_seq1	2.6	1.42	2.01	comp141862_c0_seq1	1.09	0.72	0.905	comp141862_c0_seq1	8.15	8.08	8.115
comp141887_c0_seq1	8.94	5.07	7.005	comp141887_c0_seq1	2.08	2.51	2.295	comp141887_c0_seq1	2.6	3.98	3.29	comp141887_c0_seq1	4.19	5.67	4.93	comp141887_c0_seq1	4.11	5.1	4.605
comp141987_c0_seq1	0.58	1.03	0.805	comp141987_c0_seq1	0.75	1.4	1.075	comp141987_c0_seq1	3.11	2.74	2.925	comp141987_c0_seq1	4.54	3.37	3.955	comp141987_c0_seq1	3.02	3.84	3.43
comp1420562_c0_seq1	0	0	0	comp1420562_c0_seq1	0	0	0	comp1420562_c0_seq1	0	0	0	comp1420562_c0_seq1	0	0	0	comp1420562_c0_seq1	0	0	0
comp142151_c0_seq1	3	1.44	2.22	comp142151_c0_seq1	0.55	0.83	0.69	comp142151_c0_seq1	4.74	4.29	4.515	comp142151_c0_seq1	5.34	5.39	5.365	comp142151_c0_seq1	2.9	4.83	3.865
comp142193_c0_seq1	10.16	0.53	5.345	comp142193_c0_seq1	12.56	12.33	12.445	comp142193_c0_seq1	2.21	2.78	2.495	comp142193_c0_seq1	2.36	3.35	2.855	comp142193_c0_seq1	7.57	6.62	7.095
comp142230_c0_seq1	1.51	1.38	1.445	comp142230_c0_seq1	0.93	0.9	0.915	comp142230_c0_seq1	5.14	5.45	5.295	comp142230_c0_seq1	8.68	6.75	7.715	comp142230_c0_seq1	3.88	5.59	4.735
comp142236_c0_seq1	6.23	7.07	6.65	comp142236_c0_seq1	1.46	0.84	1.15	comp142236_c0_seq1	8.25	8.04	8.145	comp142236_c0_seq1	2.07	1.76	1.915	comp142236_c0_seq1	1.34	5.86	3.6
comp142280_c0_seq1	1.45	2.17	1.81	comp142280_c0_seq1	2.96	2.38	2.67	comp142280_c0_seq1	10.41	8.12	9.265	comp142280_c0_seq1	1.41	1.35	1.38	comp142280_c0_seq1	1.95	4.3	3.125
comp142290_c0_seq1	1.14	0.3	0.72	comp142290_c0_seq1	0.49	0.43	0.46	comp142290_c0_seq1	4.34	1.93	3.135	comp142290_c0_seq1	1.48	1.56	1.52	comp142290_c0_seq1	2.25	3.5	2.875
comp142350_c0_seq1	0.53	0.21	0.37	comp142350_c0_seq1	0.11	0.11	0.11	comp142350_c0_seq1	1.91	1.21	1.56	comp142350_c0_seq1	2.31	1.99	2.15	comp142350_c0_seq1	1.36	2.65	2.005
comp142484_c0_seq1	0.98	0.98	0.98	comp142484_c0_seq1	1.2	0.79	0.995	comp142484_c0_seq1	3.56	2.62	3.09	comp142484_c0_seq1	2.9	3.44	3.17	comp142484_c0_seq1	2.18	3.67	2.925
comp1425171_c0_seq1	0	0.07	0.035	comp1425171_c0_seq1	0	0	0	comp1425171_c0_seq1	0.06	0.07	0.065	comp1425171_c0_seq1	0.06	0.06	0.06	comp1425171_c0_seq1	0	0	0
comp142538_c0_seq1	0.59	0.49	0.54	comp142538_c0_seq1	5.69	5.26	5.475	comp142538_c0_seq1	3.24	5.33	4.285	comp142538_c0_seq1	1.36	0.99	1.175	comp142538_c0_seq1	1.16	1.22	1.19
comp142563_c0_seq1	1.71	0.17	0.94	comp142563_c0_seq1	1.15	0.79	0.97	comp142563_c0_seq1	4.83	5.77	5.3	comp142563_c0_seq1	3.38	3.05	3.215	comp142563_c0_seq1	3.51	4.59	4.05
comp14265_c0_seq1	0	0	0	comp14265_c0_seq1	0	0	0	comp14265_c0_seq1	0	0	0	comp14265_c0_seq1	0	0	0	comp14265_c0_seq1	0	0	0
comp142672_c0_seq1	0.89	0.23	0.56	comp142672_c0_seq1	0.98	1.08	1.03	comp142672_c0_seq1	3.64	2.97	3.305	comp142672_c0_seq1	3.51	3.45	3.48	comp142672_c0_seq1	1.57	2.59	2.08
comp142792_c0_seq1	3.31	1.34	2.325	comp142792_c0_seq1	2.33	1.17	1.75	comp142792_c0_seq1	3.23	2.08	2.655	comp142792_c0_seq1	1.67	1.68	1.675	comp142792_c0_seq1	0.95	1.87	1.41
comp1429426_c0_seq1	0	0	0	comp1429426_c0_seq1	0.33	0	0.165	comp1429426_c0_seq1	0	0	0	comp1429426_c0_seq1	0	0	0	comp1429426_c0_seq1	0	0.23	0.115
comp1430385_c0_seq1	0.37	0.14	0.255	comp1430385_c0_seq1	0	0.19	0.095	comp1430385_c0_seq1	0.13	0.16	0.145	comp1430385_c0_seq1	0.14	0.12	0.13	comp1430385_c0_seq1	0	0	0
comp143087_c0_seq1	1.83	0.84	1.335	comp143087_c0_seq1	6.1	3.96	5.03	comp143087_c0_seq1	8.22	9.3	8.76	comp143087_c0_seq1	3.22	2.03	2.625	comp143087_c0_seq1	2.88	5.02	3.95
comp143228_c0_seq1	1.02	0.9	0.96	comp143228_c0_seq1	0.1	0.14	0.12	comp143228_c0_seq1	4.46	2.21	3.335	comp143228_c0_seq1	5.28	6.28	5.78	comp143228_c0_seq1	4.26	6.61	5.435
comp143327_c0_seq1	1.56	0.83	1.195	comp143327_c0_seq1	5.67	5.18	5.425	comp143327_c0_seq1	5.73	8.05	6.89	comp143327_c0_seq1	1.66	1.25	1.455	comp143327_c0_seq1	2.04	3.99	3.015
comp143334_c0_seq1	3.52	1.54	2.53	comp143334_c0_seq1	0.4	0.48	0.44	comp143334_c0_seq1	5.1	2.54	3.82	comp143334_c0_seq1	1.5	1.63	1.565	comp143334_c0_seq1	1.33	2.98	2.155
comp143334_c1_seq1	0	0	0	comp143334_c1_seq1	0.2	0.14	0.17	comp143334_c1_seq1	0	0	0	comp143334_c1_seq1	0	0	0	comp143334_c1_seq1	0	0.07	0.035
comp1433728_c0_seq1	0	0	0	comp1433728_c0_seq1	0	0	0	comp1433728_c0_seq1	0.21	0	0.105	comp1433728_c0_seq1	0.14	0	0.07	comp1433728_c0_seq1	0.15	0.1	0.125
comp1434093_c0_seq1	0	0	0	comp1434093_c0_seq1	0	0	0	comp1434093_c0_seq1	0	0.13	0.065	comp1434093_c0_seq1	0	0	0	comp1434093_c0_seq1	0	0	0
comp143431_c0_seq1	3.23	1.76	2.495	comp143431_c0_seq1	2.57	1.84	2.205	comp143431_c0_seq1	3.13	3.51	3.32	comp143431_c0_seq1	2.13	1.36	1.745	comp143431_c0_seq1	2.61	3.05	2.83
comp143435_c0_seq1	0.68	0.5	0.59	comp143435_c0_seq1	0.05	0.29	0.17	comp143435_c0_seq1	3.89	2.9	3.395	comp143435_c0_seq1	4.92	4.57	4.745	comp143435_c0_seq1	4.29	6.53	5.41
comp1434800_c0_seq1	0	0	0	comp1434800_c0_seq1	0	0	0	comp1434800_c0_seq1	0	0	0	comp1434800_c0_seq1	0	0	0	comp1434800_c0_seq1	0	0	0
comp143514_c0_seq1	1.62	0.64	1.13	comp143514_c0_seq1	0	0.83	0.415	comp143514_c0_seq1	7.13	2.63	4.88	comp143514_c0_seq1	3.91	2.04	2.975	comp143514_c0_seq1	3.9	5.97	4.935
comp143524_c0_seq1	2.78	1.64	2.21	comp143524_c0_seq1	0.81	0.5	0.655	comp143524_c0_seq1	5.66	4.31	4.985	comp143524_c0_seq1	3.2	2.15	2.675	comp143524_c0_seq1	2.56	5.23	3.895
comp143597_c0_seq1	1.92	0.1	1.01	comp143597_c0_seq1	3.97	6.77	5.37	comp143597_c0_seq1	2.57	3.37	2.97	comp143597_c0_seq1	9.5	4.38	6.94	comp143597_c0_seq1	7.69	8.22	7.955
comp14362793_c0_seq1	0	0	0	comp14362793_c0_seq1	0	0	0	comp14362793_c0_seq1	0	0	0	comp14362793_c0_seq1	0	0	0	comp14362793_c0_seq1	0	0	0
comp1436580_c0_seq1	0.04	0	0.02	comp1436580_c0_seq1	0.05	0.04	0.045	comp1436580_c0_seq1	0.28	0.21	0.245	comp1436580_c0_seq1	0.05	0.02	0.035	comp1436580_c0_seq1	0	0.08	0.04
comp1437134_c0_seq1	0	0.74	0.37	comp1437134_c0_seq1	0	0	0	comp1437134_c0_seq1	0.1	0	0.05	comp1437134_c0_seq1	0.2	0.45	0.325	comp1437134_c0_seq1	0.62	0.65	0.635
comp1438260_c0_seq1	0.11	0	0.055	comp1438260_c0_seq1	0.33	0.23	0.28	comp1438260_c0_seq1	0.32	0.38	0.35	comp1438260_c0_seq1	0	0	0	comp1438260_c0_seq1	0.11	0	0.055
comp143961_c0_seq1	5.32	3.1	4.21	comp143961_c0_seq1	0.9	1.55	1.225	comp143961_c0_seq1	4.41	4.69	4.55	comp143961_c0_seq1	2.71	3.06	2.885	comp143961_c0_seq1	5.13	4.06	4.595
comp143997_c0_seq1	0.69	0.75	0.72	comp143997_c0_seq1	2.04	1.12	1.58	comp143997_c0_seq1	3.66	2.7	3.18	comp143997_c0_seq1	5	4.15	4.575	comp143997_c0_seq1	3.74	3.9	3.82
comp1440933_c0_seq1	0.15	0.11	0.13	comp1440933_c0_seq1	0	0	0	comp1440933_c0_seq1	0.21	0	0.105	comp1440933_c0_seq1	0	0	0	comp1440933_c0_seq1	0	0	0
comp144150_c0_seq1	5.03	1.52	3.275	comp144150_c0_seq1	2.67	0.66	1.665	comp144150_c0_seq1	4.26	4.5	4.38	comp144150_c0_seq1	5.28	4.76	5.02	comp144150_c0_seq1	3.3	5.17	4.235
comp144202_c0_seq1	0.51	1.36	0.935	comp144202_c0_seq1	11.9	6.22	9.06	comp144202_c0_seq1	5.65	9.21	7.43	comp144202_c0_seq1	3.64	3.08	3.36	comp144202_c0_seq1	3.37	6.7	5.035
comp1442294_c0_seq1	0	0	0	comp1442294_c0_seq1	0	0	0	comp1442294_c0_seq1	0	0	0	comp1442294_c0_seq1	0.31	0	0.155	comp1442294_c0_seq1	0.11	0.67	0.39
comp1442584_c0_seq1	0	0	0	comp1442584_c0_seq1	0	0	0	comp1442584_c0_seq1	0	0.23	0.115	comp1442584_c0_seq1	0	0	0	comp1442584_c0_seq1	0	0.27	0.135
comp1443279_c0_seq1	0	0	0	comp1443279_c0_seq1	0	0	0	comp1443279_c0_seq1	0	0	0	comp1443279_c0_seq1	0	0	0	comp1443279_c0_seq1	0	0	0
comp1443875_c0_seq1	0	0	0	comp1443875_c0_seq1	0	0	0	comp1443875_c0_seq1	0	0	0	comp1443875_c0_seq1	0	0	0	comp1443875_c0_seq1	0.11	0	0.055
comp144405_c0_seq1	0.47	0.82	0.645	comp144405_c0_seq1	1.04	0.95	0.995	comp144405_c0_seq1	1.42	1.88	1.65	comp144405_c0_seq1	1.65	2.27	1.96	comp144405_c0_seq1	2.71	2.44	2.575
comp1444558_c0_seq1	0.49	1.14	0.815	comp1444558_c0_seq1	0	0	0	comp1444558_c0_seq1	0	0.1	0.05	comp1444558_c0_seq1	0	0	0	comp1444558_c0_seq1	0	0	0
comp144485_c0_seq1	2.13	0.71	1.42	comp144485_c0_seq1	4.79	2.84	3.815	comp144485_c0_seq1	5.53	4.82	5.175	comp144485_c0_seq1	2.42	1.68	2.05	comp144485_c0_seq1	3.34	5.79	4.565
comp144523_c0_seq1	2.18	1.19	1.685	comp144523_c0_seq1	0.24	0.14	0.19	comp144523_c0_seq1	3.33	2.25	2.79	comp144523_c0_seq1	3.93	2.67	3.3	comp144523_c0_seq1	2.54	4.57	3.555
comp144584_c0_seq1	1.65	0.4	1.025	comp144584_c0_seq1	0.56	0.9	0.73	comp144584_c0_seq1	8.72	5.8	7.26	comp144584_c0_seq1	2.88	2.24	2.56	comp144584_c0_seq1	2.51	3.85	3.18
comp1446877_c0_seq1	0	0.39	0.195	comp1446877_c0_seq1	0	0	0	comp1446877_c0_seq1	0	0	0	comp1446877_c0_seq1	0	0	0	comp1446877_c0_seq1	0	0	0
comp144711_c0_seq1	2.07	0.66	1.365	comp144711_c0_seq1	1.79	1.02	1.405	comp144711_c0_seq1	2.91	4.09	3.5	comp144711_c0_seq1	3.18	3.63	3.405	comp144711_c0_seq1	3.47	5.19	4.33
comp1447611_c0_seq1	0	0.13	0.065	comp1447611_c0_seq1	1.02	0	0.51	comp1447611_c0_seq1	0.63	0.44	0.535	comp1447611_c0_seq1	0.13	0.11	0.12	comp1447611_c0_seq1	0.09	0.27	0.18
comp144776_c0_seq1	0.86	1.87	1.365	comp144776_c0_seq1	3.38	2.04	2.71	comp144776_c0_seq1	10.82	8.53	9.675	comp144776_c0_seq1	4.75	3.4	4.075	comp144776_c0_seq1	4.15	7.03	5.59
comp1448013_c0_seq1	0	0	0	comp1448013_c0_seq1	0	0	0	comp1448013_c0_seq1	0	0	0	comp1448013_c0_seq1	0	0	0	comp1448013_c0_seq1	0	0	0
comp1449335_c0_seq1	0.41	0.32	0.365	comp1449335_c0_seq1	0	0.1	0.05	comp1449335_c0_seq1	0.07	0	0.035	comp1449335_c0_seq1	0	0	0	comp1449335_c0_seq1	0	0	0
comp1449906_c0_seq1	0.23	0	0.115	comp1449906_c0_seq1	0.35	0	0.175	comp1449906_c0_seq1	0	0	0	comp1449906_c0_seq1	0	0	0	comp1449906_c0_seq1	0	0	0
comp145055_c0_seq1	1.61	0.76	1.185	comp145055_c0_seq1	1.42	1.28	1.35	comp145055_c0_seq1	1.18	1.65	1.415	comp145055_c0_seq1	2.01	2.08	2.045	comp145055_c0_seq1	0.86	1.46	1.16
comp145157_c0_seq1	2.11	0.31	1.21	comp145157_c0_seq1	2.91	4.42	3.665	comp145157_c0_seq1	2.25	2.17	2.21	comp145157_c0_seq1	2.65	1.56	2.105	comp145157_c0_seq1	2.8	2.44	2.62
comp1451649_c0_seq1	0.47	0.37	0.42	comp1451649_c0_seq1	0	0	0	comp1451649_c0_seq1	0	0	0	comp1451649_c0_seq1	0	0	0	comp1451649_c0_seq1	0	0	0
comp145174_c0_seq1	10.14	3.76	6.95	comp145174_c0_seq1	0.77	1.75	1.26	comp145174_c0_seq1	3.99	2.19	3.09	comp145174_c0_seq1	1.55	2.36	1.955	comp145174_c0_seq1	3.96	5.31	4.635
comp145193_c0_seq1	6.27	4.61	5.44	comp145193_c0_seq1	4.03	1.61	2.82	comp145193_c0_seq1	1.85	1.38	1.615	comp145193_c0_seq1	0.33	0.75	0.54	comp145193_c0_seq1	0.34	1.67	1.005
comp14526_c0_seq1	0	0	0	comp14526_c0_seq1	0	0	0	comp14526_c0_seq1	0	0	0	comp14526_c0_seq1	0	0	0	comp14526_c0_seq1	0	0	0
comp145282_c0_seq1	0.97	0.73	0.85	comp145282_c0_seq1	0.39	0.42	0.405	comp145282_c0_seq1	1.52	1.64	1.58	comp145282_c0_seq1	1.8	2.33	2.065	comp145282_c0_seq1	1.63	1.59	1.61
comp145380_c0_seq1	0.2	0	0.1	comp145380_c0_seq1	0	0.07	0.035	comp145380_c0_seq1	0.28	0.78	0.53	comp145380_c0_seq1	0.75	0.76	0.755	comp145380_c0_seq1	0.7	0.94	0.82
comp145380_c1_seq1	4.25	2.1	3.175	comp145380_c1_seq1	1.65	1.93	1.79	comp145380_c1_seq1	7.48	5.96	6.72	comp145380_c1_seq1	4.48	4.27	4.375	comp145380_c1_seq1	3.91	4.37	4.14
comp1453905_c0_seq1	0	0	0	comp1453905_c0_seq1	0	0	0	comp1453905_c0_seq1	0	0	0	comp1453905_c0_seq1	0	0	0	comp1453905_c0_seq1	0	0	0
comp1453_c0_seq1	0	0	0	comp1453_c0_seq1	0	0	0	comp1453_c0_seq1	0	0	0	comp1453_c0_seq1	0	0	0	comp1453_c0_seq1	0	0	0
comp145417_c0_seq1	3.17	0.98	2.075	comp145417_c0_seq1	1.47	1.42	1.445	comp145417_c0_seq1	4.07	5	4.535	comp145417_c0_seq1	3.76	3.9	3.83	comp145417_c0_seq1	3.71	5.57	4.64
comp145498_c0_seq1	2.71	2.63	2.67	comp145498_c0_seq1	0.55	0.66	0.605	comp145498_c0_seq1	3.71	2.86	3.285	comp145498_c0_seq1	3.07	3.44	3.255	comp145498_c0_seq1	2.16	2.51	2.335
comp145548_c0_seq1	1.88	1.13	1.505	comp145548_c0_seq1	2.33	1.09	1.71	comp145548_c0_seq1	4.68	3.13	3.905	comp145548_c0_seq1	2.63	2.3	2.465	comp145548_c0_seq1	1.81	4.04	2.925
comp145566_c0_seq1	3.23	1.35	2.29	comp145566_c0_seq1	0.71	0.53	0.62	comp145566_c0_seq1	3.35	2.25	2.8	comp145566_c0_seq1	1.11	0.61	0.86	comp145566_c0_seq1	0.56	1.52	1.04
comp14557940_c0_seq1	0	0	0	comp14557940_c0_seq1	0	0	0	comp14557940_c0_seq1	0	0	0	comp14557940_c0_seq1	0	0	0	comp14557940_c0_seq1	0	0	0
comp145623_c0_seq1	0.53	0.21	0.37	comp145623_c0_seq1	2.73	5.5	4.115	comp145623_c0_seq1	2.84	2.69	2.765	comp145623_c0_seq1	0.88	0.35	0.615	comp145623_c0_seq1	1.49	1.69	1.59
comp145625_c0_seq1	7.67	5.77	6.72	comp145625_c0_seq1	0.23	0.16	0.195	comp145625_c0_seq1	7.98	4.71	6.345	comp145625_c0_seq1	2.44	2.93	2.685	comp145625_c0_seq1	2.8	2.93	2.865
comp145638_c0_seq1	3.54	0.84	2.19	comp145638_c0_seq1	1.35	0.86	1.105	comp145638_c0_seq1	2.37	1.99	2.18	comp145638_c0_seq1	5.69	4.47	5.08	comp145638_c0_seq1	2.15	3.01	2.58
comp145663_c0_seq1	0.91	0.1	0.505	comp145663_c0_seq1	1.91	3.29	2.6	comp145663_c0_seq1	2.97	5.4	4.185	comp145663_c0_seq1	18.93	7.29	13.11	comp145663_c0_seq1	17.55	16	16.775
comp14566941_c0_seq1	0	0	0	comp14566941_c0_seq1	0	0	0	comp14566941_c0_seq1	0	0	0	comp14566941_c0_seq1	0	0	0	comp14566941_c0_seq1	0	0	0
comp1457248_c0_seq1	0	0	0	comp1457248_c0_seq1	0	0	0	comp1457248_c0_seq1	0.58	0	0.29	comp1457248_c0_seq1	0	0	0	comp1457248_c0_seq1	0	0	0
comp1457272_c0_seq1	0.11	0	0.055	comp1457272_c0_seq1	0	0.12	0.06	comp1457272_c0_seq1	0	0	0	comp1457272_c0_seq1	0	0	0	comp1457272_c0_seq1	0	0.06	0.03
comp145727_c0_seq1	5.15	4.03	4.59	comp145727_c0_seq1	3.64	2.3	2.97	comp145727_c0_seq1	3.43	2.34	2.885	comp145727_c0_seq1	1.76	2.76	2.26	comp145727_c0_seq1	2.18	2.21	2.195
comp14575538_c0_seq1	0	0	0	comp14575538_c0_seq1	0	0	0	comp14575538_c0_seq1	0	0	0	comp14575538_c0_seq1	0	0	0	comp14575538_c0_seq1	0	0	0
comp14576039_c0_seq1	0	0	0	comp14576039_c0_seq1	0	0	0	comp14576039_c0_seq1	0	0	0	comp14576039_c0_seq1	0	0	0	comp14576039_c0_seq1	0	0	0
comp145765_c0_seq1	11.23	3.96	7.595	comp145765_c0_seq1	3.8	4.19	3.995	comp145765_c0_seq1	5.05	4.7	4.875	comp145765_c0_seq1	1.76	2.21	1.985	comp145765_c0_seq1	1.7	2.76	2.23
comp145832_c0_seq1	4.06	1.23	2.645	comp145832_c0_seq1	3.01	2.23	2.62	comp145832_c0_seq1	3.46	3.87	3.665	comp145832_c0_seq1	3.75	3.89	3.82	comp145832_c0_seq1	3.48	4.08	3.78
comp14583312_c0_seq1	0	0	0	comp14583312_c0_seq1	0	0	0	comp14583312_c0_seq1	0	0	0	comp14583312_c0_seq1	0	0	0	comp14583312_c0_seq1	0	0	0
comp145854_c0_seq1	1.62	0.4	1.01	comp145854_c0_seq1	2.67	2.15	2.41	comp145854_c0_seq1	2.79	4.08	3.435	comp145854_c0_seq1	4.91	6.81	5.86	comp145854_c0_seq1	6	5.66	5.83
comp145942_c0_seq1	0.11	0.02	0.065	comp145942_c0_seq1	0.8	1.19	0.995	comp145942_c0_seq1	3.38	2.66	3.02	comp145942_c0_seq1	0.79	0.48	0.635	comp145942_c0_seq1	2.98	2.59	2.785
comp14595426_c0_seq1	0	0	0	comp14595426_c0_seq1	0	0	0	comp14595426_c0_seq1	0	0	0	comp14595426_c0_seq1	0	0	0	comp14595426_c0_seq1	0	0	0
comp14600061_c0_seq1	0	0	0	comp14600061_c0_seq1	0	0	0	comp14600061_c0_seq1	0	0	0	comp14600061_c0_seq1	0	0	0	comp14600061_c0_seq1	0	0	0
comp146000_c0_seq1	3.18	1.84	2.51	comp146000_c0_seq1	0.37	0.51	0.44	comp146000_c0_seq1	4.29	3.75	4.02	comp146000_c0_seq1	1.13	0.94	1.035	comp146000_c0_seq1	1.38	2.15	1.765
comp146055_c0_seq1	0.36	0.56	0.46	comp146055_c0_seq1	0.53	0.18	0.355	comp146055_c0_seq1	4	4	4	comp146055_c0_seq1	1	0.3	0.65	comp146055_c0_seq1	1.21	1.98	1.595
comp1460571_c0_seq1	0.32	0	0.16	comp1460571_c0_seq1	0	0	0	comp1460571_c0_seq1	0	0	0	comp1460571_c0_seq1	0.12	0	0.06	comp1460571_c0_seq1	0	0	0
comp1460809_c0_seq1	0.34	0.4	0.37	comp1460809_c0_seq1	0	0	0	comp1460809_c0_seq1	0.5	0.15	0.325	comp1460809_c0_seq1	0.13	0.46	0.295	comp1460809_c0_seq1	0.79	0.46	0.625
comp14608818_c0_seq1	0	0	0	comp14608818_c0_seq1	0	0	0	comp14608818_c0_seq1	0	0	0	comp14608818_c0_seq1	0	0	0	comp14608818_c0_seq1	0	0	0
comp1460924_c0_seq1	0	0	0	comp1460924_c0_seq1	0	0.17	0.085	comp1460924_c0_seq1	0.24	0	0.12	comp1460924_c0_seq1	0	0	0	comp1460924_c0_seq1	0.25	0	0.125
comp146118_c0_seq1	0.22	0.61	0.415	comp146118_c0_seq1	2.77	1.35	2.06	comp146118_c0_seq1	3.02	3.72	3.37	comp146118_c0_seq1	1.02	1.5	1.26	comp146118_c0_seq1	1.11	3.49	2.3
comp1461372_c0_seq1	0.08	0.2	0.14	comp1461372_c0_seq1	0	0	0	comp1461372_c0_seq1	0.18	0	0.09	comp1461372_c0_seq1	0.06	0.06	0.06	comp1461372_c0_seq1	0	0	0
comp1461745_c0_seq1	0	0	0	comp1461745_c0_seq1	0	0	0	comp1461745_c0_seq1	0	0	0	comp1461745_c0_seq1	0	0	0	comp1461745_c0_seq1	0	0	0
comp146202_c0_seq1	3.73	3.63	3.68	comp146202_c0_seq1	0.05	0.1	0.075	comp146202_c0_seq1	0.55	1.04	0.795	comp146202_c0_seq1	1.84	1.53	1.685	comp146202_c0_seq1	0.6	1.42	1.01
comp14621655_c0_seq1	0	0	0	comp14621655_c0_seq1	0	0	0	comp14621655_c0_seq1	0	0	0	comp14621655_c0_seq1	0	0	0	comp14621655_c0_seq1	0	0	0
comp14630063_c0_seq1	0	0	0	comp14630063_c0_seq1	0	0	0	comp14630063_c0_seq1	0	0	0	comp14630063_c0_seq1	0	0	0	comp14630063_c0_seq1	0	0	0
comp1463078_c0_seq1	0	0	0	comp1463078_c0_seq1	0	2.21	1.105	comp1463078_c0_seq1	0	0	0	comp1463078_c0_seq1	0	0	0	comp1463078_c0_seq1	0	0	0
comp1463401_c0_seq1	0.58	0.91	0.745	comp1463401_c0_seq1	0	0	0	comp1463401_c0_seq1	0.14	0.17	0.155	comp1463401_c0_seq1	0	0	0	comp1463401_c0_seq1	0	0	0
comp146340_c0_seq1	2.29	0.47	1.38	comp146340_c0_seq1	1.52	0.85	1.185	comp146340_c0_seq1	2.71	3.29	3	comp146340_c0_seq1	1.4	1.13	1.265	comp146340_c0_seq1	1.31	1.25	1.28
comp14636906_c0_seq1	0	0	0	comp14636906_c0_seq1	0	0	0	comp14636906_c0_seq1	0	0	0	comp14636906_c0_seq1	0	0	0	comp14636906_c0_seq1	0	0	0
comp14638939_c0_seq1	0	0	0	comp14638939_c0_seq1	0	0	0	comp14638939_c0_seq1	0	0	0	comp14638939_c0_seq1	0	0	0	comp14638939_c0_seq1	0	0	0
comp14642041_c0_seq1	0	0	0	comp14642041_c0_seq1	0	0	0	comp14642041_c0_seq1	0	0	0	comp14642041_c0_seq1	0	0	0	comp14642041_c0_seq1	0	0	0
comp14642233_c0_seq1	0	0	0	comp14642233_c0_seq1	0	0	0	comp14642233_c0_seq1	0	0	0	comp14642233_c0_seq1	0	0	0	comp14642233_c0_seq1	0	0	0
comp14643016_c0_seq1	0	0	0	comp14643016_c0_seq1	0	0	0	comp14643016_c0_seq1	0	0	0	comp14643016_c0_seq1	0	0	0	comp14643016_c0_seq1	0	0	0
comp1465517_c0_seq1	0	0	0	comp1465517_c0_seq1	0.68	0	0.34	comp1465517_c0_seq1	0	0	0	comp1465517_c0_seq1	0	0	0	comp1465517_c0_seq1	0	0	0
comp146597_c0_seq1	0.66	0.51	0.585	comp146597_c0_seq1	0.79	0.62	0.705	comp146597_c0_seq1	2.47	2.55	2.51	comp146597_c0_seq1	1.29	1.31	1.3	comp146597_c0_seq1	0.67	1.41	1.04
comp14662726_c0_seq1	0	0	0	comp14662726_c0_seq1	0	0	0	comp14662726_c0_seq1	0	0	0	comp14662726_c0_seq1	0	0	0	comp14662726_c0_seq1	0.13	0	0.065
comp146743_c0_seq1	1.97	1.51	1.74	comp146743_c0_seq1	1.69	0.97	1.33	comp146743_c0_seq1	3	2.64	2.82	comp146743_c0_seq1	3.62	4.38	4	comp146743_c0_seq1	2.66	4.91	3.785
comp1467798_c0_seq1	0.19	0	0.095	comp1467798_c0_seq1	0	0	0	comp1467798_c0_seq1	0	0	0	comp1467798_c0_seq1	0	0	0	comp1467798_c0_seq1	0	0	0
comp14678400_c0_seq1	0	0	0	comp14678400_c0_seq1	0	0	0	comp14678400_c0_seq1	0	0	0	comp14678400_c0_seq1	0	0	0	comp14678400_c0_seq1	0	0	0
comp14683060_c0_seq1	0	0	0	comp14683060_c0_seq1	0	0	0	comp14683060_c0_seq1	0	0	0	comp14683060_c0_seq1	0	0	0	comp14683060_c0_seq1	0	0	0
comp14685867_c0_seq1	0	0	0	comp14685867_c0_seq1	0	0	0	comp14685867_c0_seq1	0	0	0	comp14685867_c0_seq1	0	0	0	comp14685867_c0_seq1	0	0	0
comp14693945_c0_seq1	0	0	0	comp14693945_c0_seq1	0	0	0	comp14693945_c0_seq1	0	0	0	comp14693945_c0_seq1	0	0	0	comp14693945_c0_seq1	0	0	0
comp1469917_c0_seq1	0	0	0	comp1469917_c0_seq1	0	0	0	comp1469917_c0_seq1	0	0	0	comp1469917_c0_seq1	0	0	0	comp1469917_c0_seq1	0	0	0
comp147032_c0_seq1	7.53	5.29	6.41	comp147032_c0_seq1	9.95	16.63	13.29	comp147032_c0_seq1	7.56	4.71	6.135	comp147032_c0_seq1	3.12	2.75	2.935	comp147032_c0_seq1	2.43	2.84	2.635
comp14708119_c0_seq1	0	0	0	comp14708119_c0_seq1	0	0	0	comp14708119_c0_seq1	0	0	0	comp14708119_c0_seq1	0	0	0	comp14708119_c0_seq1	0	0	0
comp147140_c0_seq1	2.75	3.55	3.15	comp147140_c0_seq1	8.88	3.79	6.335	comp147140_c0_seq1	4.71	5	4.855	comp147140_c0_seq1	4.32	5.75	5.035	comp147140_c0_seq1	5.62	6.98	6.3
comp1471434_c0_seq1	0	0.2	0.1	comp1471434_c0_seq1	0	0	0	comp1471434_c0_seq1	0	0	0	comp1471434_c0_seq1	0	0	0	comp1471434_c0_seq1	0	0	0
comp14714423_c0_seq1	0	0	0	comp14714423_c0_seq1	0	0	0	comp14714423_c0_seq1	0	0	0	comp14714423_c0_seq1	0	0	0	comp14714423_c0_seq1	0	0	0
comp147199_c0_seq1	3.11	2.12	2.615	comp147199_c0_seq1	4.19	3.44	3.815	comp147199_c0_seq1	6.9	8.27	7.585	comp147199_c0_seq1	4.41	4.71	4.56	comp147199_c0_seq1	2.98	5.99	4.485
comp14720095_c0_seq1	0	0	0	comp14720095_c0_seq1	0	0	0	comp14720095_c0_seq1	0	0	0	comp14720095_c0_seq1	0	0	0	comp14720095_c0_seq1	0	0	0
comp147223_c0_seq1	2.13	0.5	1.315	comp147223_c0_seq1	3.29	1.51	2.4	comp147223_c0_seq1	4.31	3.59	3.95	comp147223_c0_seq1	1.26	0.64	0.95	comp147223_c0_seq1	1.1	2.22	1.66
comp1472247_c0_seq1	0.24	0.19	0.215	comp1472247_c0_seq1	0	0	0	comp1472247_c0_seq1	0.36	0.21	0.285	comp1472247_c0_seq1	0.35	0.16	0.255	comp1472247_c0_seq1	0	0.13	0.065
comp147229_c0_seq1	1.45	2.14	1.795	comp147229_c0_seq1	4.06	3.91	3.985	comp147229_c0_seq1	1.87	1.42	1.645	comp147229_c0_seq1	1.08	2.44	1.76	comp147229_c0_seq1	3.8	6.11	4.955
comp14723073_c0_seq1	0	0	0	comp14723073_c0_seq1	0	0	0	comp14723073_c0_seq1	0	0	0	comp14723073_c0_seq1	0	0	0	comp14723073_c0_seq1	0	0	0
comp147317_c0_seq1	0	0	0	comp147317_c0_seq1	0	0	0	comp147317_c0_seq1	0	0	0	comp147317_c0_seq1	0	0	0	comp147317_c0_seq1	0	0	0
comp147378_c0_seq1	1.08	0.51	0.795	comp147378_c0_seq1	0.48	0.66	0.57	comp147378_c0_seq1	3.31	2.46	2.885	comp147378_c0_seq1	2.59	2.17	2.38	comp147378_c0_seq1	1.64	2.58	2.11
comp147382_c0_seq1	2.35	0.76	1.555	comp147382_c0_seq1	0.87	0.84	0.855	comp147382_c0_seq1	4.64	5.37	5.005	comp147382_c0_seq1	7.05	6.9	6.975	comp147382_c0_seq1	4.02	6.46	5.24
comp14740216_c0_seq1	0	0	0	comp14740216_c0_seq1	0	0	0	comp14740216_c0_seq1	0	0	0	comp14740216_c0_seq1	0	0	0	comp14740216_c0_seq1	0	0	0
comp1474359_c0_seq1	0	0	0	comp1474359_c0_seq1	0	0	0	comp1474359_c0_seq1	0	0	0	comp1474359_c0_seq1	0	0.1	0.05	comp1474359_c0_seq1	0	0	0
comp1475132_c0_seq1	0	0	0	comp1475132_c0_seq1	0	0	0	comp1475132_c0_seq1	0.26	0.1	0.18	comp1475132_c0_seq1	0	0	0	comp1475132_c0_seq1	0	0	0
comp147527_c0_seq1	1.4	0.31	0.855	comp147527_c0_seq1	1.18	0.71	0.945	comp147527_c0_seq1	2.97	3.62	3.295	comp147527_c0_seq1	3.19	2.01	2.6	comp147527_c0_seq1	2.22	4.82	3.52
comp1475439_c0_seq1	0	0	0	comp1475439_c0_seq1	0	0	0	comp1475439_c0_seq1	0	0	0	comp1475439_c0_seq1	0	0	0	comp1475439_c0_seq1	0	0	0
comp147564_c0_seq1	0.76	0.25	0.505	comp147564_c0_seq1	0.22	0.32	0.27	comp147564_c0_seq1	2.17	2.07	2.12	comp147564_c0_seq1	4.34	4.42	4.38	comp147564_c0_seq1	3.04	4.33	3.685
comp147568_c0_seq1	2.55	1.16	1.855	comp147568_c0_seq1	1.38	0.9	1.14	comp147568_c0_seq1	6.24	4.96	5.6	comp147568_c0_seq1	7.74	4.95	6.345	comp147568_c0_seq1	3.59	5.43	4.51
comp14757161_c0_seq1	0	0	0	comp14757161_c0_seq1	0	0	0	comp14757161_c0_seq1	0	0	0	comp14757161_c0_seq1	0	0	0	comp14757161_c0_seq1	0	0	0
comp147578_c0_seq1	1.74	2.67	2.205	comp147578_c0_seq1	0.49	0.68	0.585	comp147578_c0_seq1	3	1.51	2.255	comp147578_c0_seq1	1.35	0.93	1.14	comp147578_c0_seq1	0.43	1.45	0.94
comp14763389_c0_seq1	0	0	0	comp14763389_c0_seq1	0	0	0	comp14763389_c0_seq1	0	0	0	comp14763389_c0_seq1	0	0	0	comp14763389_c0_seq1	0	0	0
comp147649_c0_seq1	2.73	1.21	1.97	comp147649_c0_seq1	0.86	1.34	1.1	comp147649_c0_seq1	4.58	4.55	4.565	comp147649_c0_seq1	2.45	2.32	2.385	comp147649_c0_seq1	2.44	3.68	3.06
comp147654_c0_seq1	0.35	1.08	0.715	comp147654_c0_seq1	2.87	1.57	2.22	comp147654_c0_seq1	7.92	7.7	7.81	comp147654_c0_seq1	4.26	3.01	3.635	comp147654_c0_seq1	2.33	3.41	2.87
comp14766574_c0_seq1	0	0	0	comp14766574_c0_seq1	0	0	0	comp14766574_c0_seq1	0	0	0	comp14766574_c0_seq1	0	0	0	comp14766574_c0_seq1	0	0	0
comp1476954_c0_seq1	0	0.06	0.03	comp1476954_c0_seq1	0	0	0	comp1476954_c0_seq1	0.22	0.13	0.175	comp1476954_c0_seq1	0.12	0	0.06	comp1476954_c0_seq1	0.08	0.04	0.06
comp14770027_c0_seq1	0	0	0	comp14770027_c0_seq1	0	0	0	comp14770027_c0_seq1	0	0	0	comp14770027_c0_seq1	0	0	0	comp14770027_c0_seq1	0	0	0
comp147751_c0_seq1	8.53	6.9	7.715	comp147751_c0_seq1	1.95	2.58	2.265	comp147751_c0_seq1	2.7	2.07	2.385	comp147751_c0_seq1	2.57	3.26	2.915	comp147751_c0_seq1	3.4	4.14	3.77
comp14782996_c0_seq1	0	0	0	comp14782996_c0_seq1	0	0	0	comp14782996_c0_seq1	0	0	0	comp14782996_c0_seq1	0	0	0	comp14782996_c0_seq1	0	0	0
comp14784644_c0_seq1	0	0	0	comp14784644_c0_seq1	0	0	0	comp14784644_c0_seq1	0	0	0	comp14784644_c0_seq1	0	0	0	comp14784644_c0_seq1	0	0	0
comp14788162_c0_seq1	0	0	0	comp14788162_c0_seq1	0	0	0	comp14788162_c0_seq1	0	0	0	comp14788162_c0_seq1	0	0	0	comp14788162_c0_seq1	0	0	0
comp147920_c0_seq1	0.66	1.22	0.94	comp147920_c0_seq1	4.45	3.9	4.175	comp147920_c0_seq1	4.43	6.1	5.265	comp147920_c0_seq1	3.09	3.35	3.22	comp147920_c0_seq1	3.88	6.55	5.215
comp14794736_c0_seq1	0	0	0	comp14794736_c0_seq1	0	0	0	comp14794736_c0_seq1	0	0	0	comp14794736_c0_seq1	0	0	0	comp14794736_c0_seq1	0	0	0
comp14804155_c0_seq1	0	0	0	comp14804155_c0_seq1	0	0	0	comp14804155_c0_seq1	0	0	0	comp14804155_c0_seq1	0	0	0	comp14804155_c0_seq1	0	0	0
comp14814362_c0_seq1	0	0	0	comp14814362_c0_seq1	0	0	0	comp14814362_c0_seq1	0	0	0	comp14814362_c0_seq1	0	0	0	comp14814362_c0_seq1	0	0	0
comp148146_c0_seq1	2.64	1.36	2	comp148146_c0_seq1	2.13	1.26	1.695	comp148146_c0_seq1	3.34	3.47	3.405	comp148146_c0_seq1	4	3.2	3.6	comp148146_c0_seq1	2.91	2.53	2.72
comp148149_c0_seq1	0.79	0.23	0.51	comp148149_c0_seq1	3.35	2.01	2.68	comp148149_c0_seq1	2.38	3.42	2.9	comp148149_c0_seq1	0.88	0.99	0.935	comp148149_c0_seq1	0.87	1.27	1.07
comp1482428_c0_seq1	1.04	0.21	0.625	comp1482428_c0_seq1	0.39	0.81	0.6	comp1482428_c0_seq1	0	0	0	comp1482428_c0_seq1	0	0.18	0.09	comp1482428_c0_seq1	0	0	0
comp14829092_c0_seq1	0	0	0	comp14829092_c0_seq1	0	0	0	comp14829092_c0_seq1	0	0	0	comp14829092_c0_seq1	0	0	0	comp14829092_c0_seq1	0	0	0
comp148290_c0_seq1	1.52	0.23	0.875	comp148290_c0_seq1	1.79	1.58	1.685	comp148290_c0_seq1	2.97	3.88	3.425	comp148290_c0_seq1	4.59	4.06	4.325	comp148290_c0_seq1	3.58	4.6	4.09
comp1483526_c0_seq1	0	0.52	0.26	comp1483526_c0_seq1	0.2	0	0.1	comp1483526_c0_seq1	0	0.11	0.055	comp1483526_c0_seq1	0	0.18	0.09	comp1483526_c0_seq1	0	0	0
comp1483621_c0_seq1	0	0	0	comp1483621_c0_seq1	0	0	0	comp1483621_c0_seq1	0	0	0	comp1483621_c0_seq1	0	0	0	comp1483621_c0_seq1	0	0	0
comp1483631_c0_seq1	0	0.8	0.4	comp1483631_c0_seq1	0	0.26	0.13	comp1483631_c0_seq1	0.19	0	0.095	comp1483631_c0_seq1	0.19	0.17	0.18	comp1483631_c0_seq1	0	0	0
comp14839162_c0_seq1	0	0	0	comp14839162_c0_seq1	0	0	0	comp14839162_c0_seq1	0	0	0	comp14839162_c0_seq1	0	0	0	comp14839162_c0_seq1	0	0	0
comp1484290_c0_seq1	0	0	0	comp1484290_c0_seq1	0	0	0	comp1484290_c0_seq1	0	0.22	0.11	comp1484290_c0_seq1	0	0	0	comp1484290_c0_seq1	0	0	0
comp1484366_c0_seq1	0	0	0	comp1484366_c0_seq1	0	0	0	comp1484366_c0_seq1	0.16	0	0.08	comp1484366_c0_seq1	0.16	0	0.08	comp1484366_c0_seq1	0	0.11	0.055
comp14847340_c0_seq1	0	0	0	comp14847340_c0_seq1	0	0	0	comp14847340_c0_seq1	0	0	0	comp14847340_c0_seq1	0	0	0	comp14847340_c0_seq1	0	0	0
comp148511_c0_seq1	3.96	1.24	2.6	comp148511_c0_seq1	3.32	2.02	2.67	comp148511_c0_seq1	5.5	4.05	4.775	comp148511_c0_seq1	5.19	4.96	5.075	comp148511_c0_seq1	4.75	4.02	4.385
comp148518_c0_seq1	6.31	3.7	5.005	comp148518_c0_seq1	2.12	1.13	1.625	comp148518_c0_seq1	6.92	6.61	6.765	comp148518_c0_seq1	3.69	3.65	3.67	comp148518_c0_seq1	3.03	4.65	3.84
comp14855819_c0_seq1	0	0	0	comp14855819_c0_seq1	0	0	0	comp14855819_c0_seq1	0	0	0	comp14855819_c0_seq1	0	0	0	comp14855819_c0_seq1	0	0	0
comp148561_c0_seq1	4.71	4.53	4.62	comp148561_c0_seq1	1.58	0.81	1.195	comp148561_c0_seq1	2.99	2.06	2.525	comp148561_c0_seq1	0.59	1.06	0.825	comp148561_c0_seq1	0.53	0.56	0.545
comp1485694_c0_seq1	0.2	0.08	0.14	comp1485694_c0_seq1	0.73	0.5	0.615	comp1485694_c0_seq1	0.07	0.33	0.2	comp1485694_c0_seq1	0	0	0	comp1485694_c0_seq1	0.05	0	0.025
comp1486002_c0_seq1	0	0.14	0.07	comp1486002_c0_seq1	0	0	0	comp1486002_c0_seq1	0.25	0	0.125	comp1486002_c0_seq1	0	0.18	0.09	comp1486002_c0_seq1	0.05	0.1	0.075
comp1486163_c0_seq1	0	0	0	comp1486163_c0_seq1	0.16	0	0.08	comp1486163_c0_seq1	0.15	0	0.075	comp1486163_c0_seq1	0	0	0	comp1486163_c0_seq1	0.05	0.06	0.055
comp148651_c0_seq1	6.5	14.76	10.63	comp148651_c0_seq1	0	0.28	0.14	comp148651_c0_seq1	8.92	2.42	5.67	comp148651_c0_seq1	0.61	0.91	0.76	comp148651_c0_seq1	0.27	0.86	0.565
comp14868423_c0_seq1	0	0	0	comp14868423_c0_seq1	0	0	0	comp14868423_c0_seq1	0	0	0	comp14868423_c0_seq1	0	0	0	comp14868423_c0_seq1	0	0	0
comp1487042_c0_seq1	0	0	0	comp1487042_c0_seq1	0	0	0	comp1487042_c0_seq1	0	0	0	comp1487042_c0_seq1	0	0	0	comp1487042_c0_seq1	0	0	0
comp1488958_c0_seq1	0	0	0	comp1488958_c0_seq1	0	0	0	comp1488958_c0_seq1	0.16	0.77	0.465	comp1488958_c0_seq1	0.16	0.15	0.155	comp1488958_c0_seq1	0.45	0.23	0.34
comp148964_c0_seq1	1.51	0.47	0.99	comp148964_c0_seq1	3.54	1.76	2.65	comp148964_c0_seq1	2.9	2.33	2.615	comp148964_c0_seq1	3.52	4.54	4.03	comp148964_c0_seq1	3.98	4.69	4.335
comp148987_c0_seq1	1.92	0.23	1.075	comp148987_c0_seq1	0.85	1.07	0.96	comp148987_c0_seq1	2.99	2.59	2.79	comp148987_c0_seq1	1.78	1.74	1.76	comp148987_c0_seq1	0.99	1.39	1.19
comp14900066_c0_seq1	0	0	0	comp14900066_c0_seq1	0	0	0	comp14900066_c0_seq1	0	0	0	comp14900066_c0_seq1	0	0	0	comp14900066_c0_seq1	0	0	0
comp149018_c0_seq1	2.19	0.31	1.25	comp149018_c0_seq1	2.93	2.53	2.73	comp149018_c0_seq1	5.85	4.28	5.065	comp149018_c0_seq1	2.95	4	3.475	comp149018_c0_seq1	5.65	6.19	5.92
comp14901_c0_seq1	0	0	0	comp14901_c0_seq1	0	0	0	comp14901_c0_seq1	0	0	0	comp14901_c0_seq1	0	0	0	comp14901_c0_seq1	0	0	0
comp14903568_c0_seq1	0	0	0	comp14903568_c0_seq1	0	0	0	comp14903568_c0_seq1	0	0	0	comp14903568_c0_seq1	0	0	0	comp14903568_c0_seq1	0	0	0
comp149047_c0_seq1	10.34	13.23	11.785	comp149047_c0_seq1	2.34	0.8	1.57	comp149047_c0_seq1	16.53	4.14	10.335	comp149047_c0_seq1	0.97	1.22	1.095	comp149047_c0_seq1	1.18	1.51	1.345
comp149055_c0_seq1	1.95	0.95	1.45	comp149055_c0_seq1	0.48	0.63	0.555	comp149055_c0_seq1	4.13	4.02	4.075	comp149055_c0_seq1	7.1	9.29	8.195	comp149055_c0_seq1	6.47	8.88	7.675
comp149076_c0_seq1	2.21	1.27	1.74	comp149076_c0_seq1	0.14	0.12	0.13	comp149076_c0_seq1	1.56	1.41	1.485	comp149076_c0_seq1	3.1	3.33	3.215	comp149076_c0_seq1	2.03	1.84	1.935
comp1490954_c0_seq1	0.54	0.14	0.34	comp1490954_c0_seq1	0	0	0	comp1490954_c0_seq1	0	0	0	comp1490954_c0_seq1	0.13	0	0.065	comp1490954_c0_seq1	0.18	0	0.09
comp1491286_c0_seq1	0	0	0	comp1491286_c0_seq1	0	0	0	comp1491286_c0_seq1	0	0	0	comp1491286_c0_seq1	0	0	0	comp1491286_c0_seq1	0	0	0
comp149163_c0_seq1	1.8	0.47	1.135	comp149163_c0_seq1	0.21	0.47	0.34	comp149163_c0_seq1	2.75	2.25	2.5	comp149163_c0_seq1	3.62	4.07	3.845	comp149163_c0_seq1	2.35	3.03	2.69
comp1492051_c0_seq1	0	0	0	comp1492051_c0_seq1	0	0	0	comp1492051_c0_seq1	0	0	0	comp1492051_c0_seq1	0	0	0	comp1492051_c0_seq1	0	0	0
comp149207_c0_seq1	1.32	0.36	0.84	comp149207_c0_seq1	0.23	0.5	0.365	comp149207_c0_seq1	2.75	2.06	2.405	comp149207_c0_seq1	3.23	3.97	3.6	comp149207_c0_seq1	1.94	2.77	2.355
comp1492168_c0_seq1	0.12	0	0.06	comp1492168_c0_seq1	0	0	0	comp1492168_c0_seq1	0.12	0.15	0.135	comp1492168_c0_seq1	0.22	0.16	0.19	comp1492168_c0_seq1	0.54	0.63	0.585
comp14921964_c0_seq1	0	0	0	comp14921964_c0_seq1	0	0	0	comp14921964_c0_seq1	0	0	0	comp14921964_c0_seq1	0	0	0	comp14921964_c0_seq1	0	0	0
comp14922318_c0_seq1	0	0	0	comp14922318_c0_seq1	0	0	0	comp14922318_c0_seq1	0	0	0	comp14922318_c0_seq1	0	0	0	comp14922318_c0_seq1	0	0	0
comp14923395_c0_seq1	0	0	0	comp14923395_c0_seq1	0	0	0	comp14923395_c0_seq1	0	0	0	comp14923395_c0_seq1	0	0	0	comp14923395_c0_seq1	0	0	0
comp149271_c0_seq1	0.8	0.39	0.595	comp149271_c0_seq1	0.56	0.58	0.57	comp149271_c0_seq1	2.18	2.23	2.205	comp149271_c0_seq1	2.83	2.35	2.59	comp149271_c0_seq1	2.29	3.18	2.735
comp1493209_c0_seq1	0.16	0	0.08	comp1493209_c0_seq1	0	0	0	comp1493209_c0_seq1	0.11	0	0.055	comp1493209_c0_seq1	0.06	0	0.03	comp1493209_c0_seq1	0.08	0.09	0.085
comp14934364_c0_seq1	0	0	0	comp14934364_c0_seq1	0	0	0	comp14934364_c0_seq1	0	0	0	comp14934364_c0_seq1	0	0	0	comp14934364_c0_seq1	0	0	0
comp149349_c0_seq1	1.64	1.65	1.645	comp149349_c0_seq1	1.23	0.61	0.92	comp149349_c0_seq1	3.72	3.48	3.6	comp149349_c0_seq1	3.46	3.01	3.235	comp149349_c0_seq1	0.88	3.52	2.2
comp1493545_c0_seq1	0.09	0	0.045	comp1493545_c0_seq1	0	0	0	comp1493545_c0_seq1	0	0.04	0.02	comp1493545_c0_seq1	0.03	0.03	0.03	comp1493545_c0_seq1	0.07	0.15	0.11
comp1493859_c0_seq1	0	0	0	comp1493859_c0_seq1	0	0	0	comp1493859_c0_seq1	0	0	0	comp1493859_c0_seq1	0	0	0	comp1493859_c0_seq1	0	0	0
comp149459_c0_seq1	1.33	0.57	0.95	comp149459_c0_seq1	1.65	1.21	1.43	comp149459_c0_seq1	6.29	5.53	5.91	comp149459_c0_seq1	3.44	2.62	3.03	comp149459_c0_seq1	4.5	5.45	4.975
comp1494805_c0_seq1	0	0	0	comp1494805_c0_seq1	0	0	0	comp1494805_c0_seq1	0	0	0	comp1494805_c0_seq1	0	0	0	comp1494805_c0_seq1	0	0	0
comp1494896_c0_seq1	0	0	0	comp1494896_c0_seq1	0	0	0	comp1494896_c0_seq1	0.17	0	0.085	comp1494896_c0_seq1	0	0	0	comp1494896_c0_seq1	0	0	0
comp1494976_c0_seq1	0	0.15	0.075	comp1494976_c0_seq1	0.29	0.2	0.245	comp1494976_c0_seq1	0.15	0	0.075	comp1494976_c0_seq1	0	0	0	comp1494976_c0_seq1	0	0	0
comp1494997_c0_seq1	0	0.23	0.115	comp1494997_c0_seq1	0	0	0	comp1494997_c0_seq1	0.32	0	0.16	comp1494997_c0_seq1	0.22	0	0.11	comp1494997_c0_seq1	0	0	0
comp14950609_c0_seq1	0	0	0	comp14950609_c0_seq1	0	0	0	comp14950609_c0_seq1	0	0	0	comp14950609_c0_seq1	0	0	0	comp14950609_c0_seq1	0	0	0
comp1495168_c0_seq1	0	0	0	comp1495168_c0_seq1	0	0	0	comp1495168_c0_seq1	0	0.15	0.075	comp1495168_c0_seq1	0	0	0	comp1495168_c0_seq1	0	0.28	0.14
comp149527_c0_seq1	2.12	0.23	1.175	comp149527_c0_seq1	1.43	1.29	1.36	comp149527_c0_seq1	4.49	3.74	4.115	comp149527_c0_seq1	5.02	6.05	5.535	comp149527_c0_seq1	5.58	6.81	6.195
comp1496917_c0_seq1	0	0	0	comp1496917_c0_seq1	0	0	0	comp1496917_c0_seq1	0.1	0	0.05	comp1496917_c0_seq1	0	0	0	comp1496917_c0_seq1	0	0.07	0.035
comp149725_c0_seq1	1.94	1.08	1.51	comp149725_c0_seq1	0.87	0.28	0.575	comp149725_c0_seq1	5.41	3.66	4.535	comp149725_c0_seq1	2.66	2	2.33	comp149725_c0_seq1	2.37	4.26	3.315
comp1497635_c0_seq1	0.22	0	0.11	comp1497635_c0_seq1	0	0.69	0.345	comp1497635_c0_seq1	0.5	0.78	0.64	comp1497635_c0_seq1	0	0	0	comp1497635_c0_seq1	0	0	0
comp149778_c0_seq1	1.05	0.46	0.755	comp149778_c0_seq1	1.83	1.62	1.725	comp149778_c0_seq1	3.56	3.1	3.33	comp149778_c0_seq1	2.67	2.7	2.685	comp149778_c0_seq1	1.7	3.08	2.39
comp1497882_c0_seq1	0.24	0	0.12	comp1497882_c0_seq1	0	0	0	comp1497882_c0_seq1	0	0	0	comp1497882_c0_seq1	0	0	0	comp1497882_c0_seq1	0	0	0
comp1497888_c0_seq1	0	0.23	0.115	comp1497888_c0_seq1	0	0	0	comp1497888_c0_seq1	0	0.13	0.065	comp1497888_c0_seq1	0	0	0	comp1497888_c0_seq1	0.08	0.23	0.155
comp14989113_c0_seq1	0	0	0	comp14989113_c0_seq1	0	0	0	comp14989113_c0_seq1	0	0	0	comp14989113_c0_seq1	0	0	0	comp14989113_c0_seq1	0	0	0
comp14990131_c0_seq1	0	0	0	comp14990131_c0_seq1	0	0	0	comp14990131_c0_seq1	0	0	0	comp14990131_c0_seq1	0	0	0	comp14990131_c0_seq1	0	0	0
comp15000720_c0_seq1	0	0	0	comp15000720_c0_seq1	0	0	0	comp15000720_c0_seq1	0	0	0	comp15000720_c0_seq1	0	0	0	comp15000720_c0_seq1	0	0	0
comp15003598_c0_seq1	0	0	0	comp15003598_c0_seq1	0	0	0	comp15003598_c0_seq1	0	0	0	comp15003598_c0_seq1	0	0	0	comp15003598_c0_seq1	0	0	0
comp1500455_c0_seq1	0.22	0.43	0.325	comp1500455_c0_seq1	0.32	0.11	0.215	comp1500455_c0_seq1	0	0	0	comp1500455_c0_seq1	0.08	0	0.04	comp1500455_c0_seq1	0.06	0	0.03
comp1500973_c0_seq1	0	0	0	comp1500973_c0_seq1	0	0	0	comp1500973_c0_seq1	0	0	0	comp1500973_c0_seq1	0	0	0	comp1500973_c0_seq1	0	0	0
comp1501134_c0_seq1	0	0	0	comp1501134_c0_seq1	0	0	0	comp1501134_c0_seq1	0	0	0	comp1501134_c0_seq1	0	0	0	comp1501134_c0_seq1	0	0	0
comp150114_c0_seq1	0.78	0.56	0.67	comp150114_c0_seq1	1.42	1.44	1.43	comp150114_c0_seq1	4.17	4.14	4.155	comp150114_c0_seq1	2.61	1.98	2.295	comp150114_c0_seq1	1.86	3.11	2.485
comp1501851_c0_seq1	0.19	1.31	0.75	comp1501851_c0_seq1	0	0.19	0.095	comp1501851_c0_seq1	0	0	0	comp1501851_c0_seq1	0.28	0.25	0.265	comp1501851_c0_seq1	0	0	0
comp1502349_c0_seq1	0	0	0	comp1502349_c0_seq1	0	0	0	comp1502349_c0_seq1	0	0	0	comp1502349_c0_seq1	0	0	0	comp1502349_c0_seq1	0	0.13	0.065
comp1502448_c0_seq1	0	0	0	comp1502448_c0_seq1	0	0	0	comp1502448_c0_seq1	0	0	0	comp1502448_c0_seq1	0	0	0	comp1502448_c0_seq1	0	0	0
comp1502992_c0_seq1	0.16	0.13	0.145	comp1502992_c0_seq1	0	0.17	0.085	comp1502992_c0_seq1	0.24	0.14	0.19	comp1502992_c0_seq1	0	0	0	comp1502992_c0_seq1	0	0	0
comp15030321_c0_seq1	0	0	0	comp15030321_c0_seq1	0	0	0	comp15030321_c0_seq1	0	0	0	comp15030321_c0_seq1	0	0	0	comp15030321_c0_seq1	0	0	0
comp1503224_c0_seq1	0	0	0	comp1503224_c0_seq1	0	0	0	comp1503224_c0_seq1	0	0	0	comp1503224_c0_seq1	0	0	0	comp1503224_c0_seq1	0	0	0
comp15037295_c0_seq1	0	0	0	comp15037295_c0_seq1	0	0	0	comp15037295_c0_seq1	0	0	0	comp15037295_c0_seq1	0	0	0	comp15037295_c0_seq1	0	0	0
comp1503902_c0_seq1	0	0	0	comp1503902_c0_seq1	0	0	0	comp1503902_c0_seq1	0.15	0	0.075	comp1503902_c0_seq1	0	0.14	0.07	comp1503902_c0_seq1	0	0	0
comp1504620_c0_seq1	0	0	0	comp1504620_c0_seq1	0	0	0	comp1504620_c0_seq1	0	0	0	comp1504620_c0_seq1	0	0	0	comp1504620_c0_seq1	0	0	0
comp1504772_c0_seq1	0	0	0	comp1504772_c0_seq1	0	0	0	comp1504772_c0_seq1	0	0	0	comp1504772_c0_seq1	0	0	0	comp1504772_c0_seq1	0.13	0	0.065
comp150479_c0_seq1	0.47	0.43	0.45	comp150479_c0_seq1	0.21	0.33	0.27	comp150479_c0_seq1	2.55	1.62	2.085	comp150479_c0_seq1	2.31	2.6	2.455	comp150479_c0_seq1	1.67	3.48	2.575
comp1504895_c0_seq1	0	0	0	comp1504895_c0_seq1	0	0	0	comp1504895_c0_seq1	0	0	0	comp1504895_c0_seq1	0	0	0	comp1504895_c0_seq1	0	0	0
comp15050558_c0_seq1	0	0	0	comp15050558_c0_seq1	0	0	0	comp15050558_c0_seq1	0	0	0	comp15050558_c0_seq1	0	0	0	comp15050558_c0_seq1	0	0	0
comp1505151_c0_seq1	0	0	0	comp1505151_c0_seq1	0	0	0	comp1505151_c0_seq1	0	0	0	comp1505151_c0_seq1	0	0	0	comp1505151_c0_seq1	0	0	0
comp1505155_c0_seq1	0	0	0	comp1505155_c0_seq1	0	0	0	comp1505155_c0_seq1	0	0	0	comp1505155_c0_seq1	0	0	0	comp1505155_c0_seq1	0	0	0
comp150534_c0_seq1	0.92	0.72	0.82	comp150534_c0_seq1	0	0	0	comp150534_c0_seq1	2.04	2.24	2.14	comp150534_c0_seq1	1.37	1.61	1.49	comp150534_c0_seq1	1.79	2.36	2.075
comp1505393_c0_seq1	0.41	0.16	0.285	comp1505393_c0_seq1	0	0	0	comp1505393_c0_seq1	0	0	0	comp1505393_c0_seq1	0	0	0	comp1505393_c0_seq1	0	0.11	0.055
comp150591_c0_seq1	2.76	0.41	1.585	comp150591_c0_seq1	1.15	0.8	0.975	comp150591_c0_seq1	1.47	3	2.235	comp150591_c0_seq1	1.7	1.58	1.64	comp150591_c0_seq1	1.46	1.69	1.575
comp15064349_c0_seq1	0	0	0	comp15064349_c0_seq1	0	0	0	comp15064349_c0_seq1	0	0	0	comp15064349_c0_seq1	0	0	0	comp15064349_c0_seq1	0	0	0
comp150655_c0_seq1	0.52	0.41	0.465	comp150655_c0_seq1	1.25	0.86	1.055	comp150655_c0_seq1	5.56	5.77	5.665	comp150655_c0_seq1	2.71	2.45	2.58	comp150655_c0_seq1	1.97	3.05	2.51
comp150769_c0_seq1	1.97	0.35	1.16	comp150769_c0_seq1	2.51	2.13	2.32	comp150769_c0_seq1	5.87	6.66	6.265	comp150769_c0_seq1	4.86	4.56	4.71	comp150769_c0_seq1	3.77	5.62	4.695
comp15078021_c0_seq1	0	0	0	comp15078021_c0_seq1	0	0	0	comp15078021_c0_seq1	0	0	0	comp15078021_c0_seq1	0	0	0	comp15078021_c0_seq1	0	0	0
comp150791_c0_seq1	1.53	0.64	1.085	comp150791_c0_seq1	1.98	1.9	1.94	comp150791_c0_seq1	3.63	3.02	3.325	comp150791_c0_seq1	4.21	4.2	4.205	comp150791_c0_seq1	3.01	3.4	3.205
comp150793_c0_seq1	2.17	0.88	1.525	comp150793_c0_seq1	0.85	1.22	1.035	comp150793_c0_seq1	3.98	3.02	3.5	comp150793_c0_seq1	1.6	1.56	1.58	comp150793_c0_seq1	1.64	2.93	2.285
comp150800_c0_seq1	1.1	0.11	0.605	comp150800_c0_seq1	0.43	0.44	0.435	comp150800_c0_seq1	5.17	3.36	4.265	comp150800_c0_seq1	2.17	1.32	1.745	comp150800_c0_seq1	1.63	2.98	2.305
comp150813_c0_seq1	1.71	0.67	1.19	comp150813_c0_seq1	3.77	1.5	2.635	comp150813_c0_seq1	6.65	6.5	6.575	comp150813_c0_seq1	10.66	8.73	9.695	comp150813_c0_seq1	3.86	7.01	5.435
comp150820_c0_seq1	3.77	2.31	3.04	comp150820_c0_seq1	0.98	0.97	0.975	comp150820_c0_seq1	4.44	3.12	3.78	comp150820_c0_seq1	1.26	1.34	1.3	comp150820_c0_seq1	1.3	2.82	2.06
comp150881_c0_seq1	0.91	0.29	0.6	comp150881_c0_seq1	1	0.41	0.705	comp150881_c0_seq1	3.08	4.19	3.635	comp150881_c0_seq1	3.3	3.4	3.35	comp150881_c0_seq1	2.49	2.92	2.705
comp150915_c0_seq1	0.57	0.84	0.705	comp150915_c0_seq1	0.83	0.7	0.765	comp150915_c0_seq1	2.49	2.62	2.555	comp150915_c0_seq1	5.4	4.82	5.11	comp150915_c0_seq1	3.31	5.18	4.245
comp15099522_c0_seq1	0	0	0	comp15099522_c0_seq1	0	0	0	comp15099522_c0_seq1	0	0	0	comp15099522_c0_seq1	0	0	0	comp15099522_c0_seq1	0	0	0
comp150997_c0_seq1	2.09	0.67	1.38	comp150997_c0_seq1	4.53	1.12	2.825	comp150997_c0_seq1	8.87	7.4	8.135	comp150997_c0_seq1	4.46	3.79	4.125	comp150997_c0_seq1	3.22	7.96	5.59
comp151023_c0_seq1	4.22	1.34	2.78	comp151023_c0_seq1	1.25	0.73	0.99	comp151023_c0_seq1	2.93	2.52	2.725	comp151023_c0_seq1	3.5	3.04	3.27	comp151023_c0_seq1	3.61	5.05	4.33
comp1511140_c0_seq1	0	0.34	0.17	comp1511140_c0_seq1	0.64	0.44	0.54	comp1511140_c0_seq1	0	0	0	comp1511140_c0_seq1	0	0	0	comp1511140_c0_seq1	0	0	0
comp151116_c0_seq1	0	0	0	comp151116_c0_seq1	0	0	0	comp151116_c0_seq1	0	0	0	comp151116_c0_seq1	0	0	0	comp151116_c0_seq1	0	0	0
comp151338_c0_seq1	0.54	0.19	0.365	comp151338_c0_seq1	0.62	0.81	0.715	comp151338_c0_seq1	3.27	2.69	2.98	comp151338_c0_seq1	0.78	0.82	0.8	comp151338_c0_seq1	1.18	2.65	1.915
comp1513748_c0_seq1	0	0	0	comp1513748_c0_seq1	0	0	0	comp1513748_c0_seq1	0	0	0	comp1513748_c0_seq1	0	0	0	comp1513748_c0_seq1	0	0	0
comp1513827_c0_seq1	0	0	0	comp1513827_c0_seq1	0	0.25	0.125	comp1513827_c0_seq1	0	0	0	comp1513827_c0_seq1	0.18	0.16	0.17	comp1513827_c0_seq1	0	0	0
comp151438_c0_seq1	7.28	3.23	5.255	comp151438_c0_seq1	2.86	3.2	3.03	comp151438_c0_seq1	5.11	3.91	4.51	comp151438_c0_seq1	5.48	5.69	5.585	comp151438_c0_seq1	4.99	5.38	5.185
comp151475_c0_seq1	0.89	1.57	1.23	comp151475_c0_seq1	1.31	1.06	1.185	comp151475_c0_seq1	5.05	5.04	5.045	comp151475_c0_seq1	4.58	5.83	5.205	comp151475_c0_seq1	3.66	6.95	5.305
comp151559_c0_seq1	0.55	1.65	1.1	comp151559_c0_seq1	3.76	3.52	3.64	comp151559_c0_seq1	4.96	6.37	5.665	comp151559_c0_seq1	4.54	3.92	4.23	comp151559_c0_seq1	3.82	6.22	5.02
comp151574_c0_seq1	1.49	1.08	1.285	comp151574_c0_seq1	0.64	0.72	0.68	comp151574_c0_seq1	6.22	4.61	5.415	comp151574_c0_seq1	0.94	0.66	0.8	comp151574_c0_seq1	1.13	2.04	1.585
comp151588_c0_seq1	2.14	0.37	1.255	comp151588_c0_seq1	1.07	2.69	1.88	comp151588_c0_seq1	2.15	2.1	2.125	comp151588_c0_seq1	5.14	3.67	4.405	comp151588_c0_seq1	5.65	4.18	4.915
comp15163145_c0_seq1	0	0	0	comp15163145_c0_seq1	0	0	0	comp15163145_c0_seq1	0	0	0	comp15163145_c0_seq1	0	0	0	comp15163145_c0_seq1	0	0	0
comp15172989_c0_seq1	0	0	0	comp15172989_c0_seq1	0	0	0	comp15172989_c0_seq1	0	0	0	comp15172989_c0_seq1	0	0	0	comp15172989_c0_seq1	0	0	0
comp151754_c0_seq1	0.42	0.35	0.385	comp151754_c0_seq1	0.61	0.53	0.57	comp151754_c0_seq1	4.24	3.79	4.015	comp151754_c0_seq1	3.3	3.57	3.435	comp151754_c0_seq1	2.81	3.96	3.385
comp15191406_c0_seq1	0	0	0	comp15191406_c0_seq1	0	0	0	comp15191406_c0_seq1	0	0	0	comp15191406_c0_seq1	0	0	0	comp15191406_c0_seq1	0	0	0
comp15206037_c0_seq1	0	0	0	comp15206037_c0_seq1	0	0	0	comp15206037_c0_seq1	0	0	0	comp15206037_c0_seq1	0	0	0	comp15206037_c0_seq1	0	0	0
comp152060_c0_seq1	1.67	1.69	1.68	comp152060_c0_seq1	2.96	3.7	3.33	comp152060_c0_seq1	3.62	5.98	4.8	comp152060_c0_seq1	6.23	7.27	6.75	comp152060_c0_seq1	5.69	8.09	6.89
comp152070_c0_seq1	0.35	0.39	0.37	comp152070_c0_seq1	0.67	0.82	0.745	comp152070_c0_seq1	3.01	3.12	3.065	comp152070_c0_seq1	4.94	6.29	5.615	comp152070_c0_seq1	3.28	4.74	4.01
comp15207836_c0_seq1	0	0	0	comp15207836_c0_seq1	0	0	0	comp15207836_c0_seq1	0	0	0	comp15207836_c0_seq1	0	0	0	comp15207836_c0_seq1	0	0	0
comp152126_c0_seq1	2.44	1.1	1.77	comp152126_c0_seq1	0.69	0.76	0.725	comp152126_c0_seq1	4.33	4.09	4.21	comp152126_c0_seq1	3.47	3.76	3.615	comp152126_c0_seq1	3.33	4.66	3.995
comp152164_c0_seq1	2.09	0.8	1.445	comp152164_c0_seq1	1.13	1.78	1.455	comp152164_c0_seq1	2.64	1.89	2.265	comp152164_c0_seq1	3.32	3.27	3.295	comp152164_c0_seq1	8.32	7.95	8.135
comp152199_c0_seq1	0.26	0.36	0.31	comp152199_c0_seq1	0.98	0.47	0.725	comp152199_c0_seq1	2.84	2.39	2.615	comp152199_c0_seq1	3.12	2.88	3	comp152199_c0_seq1	2.52	5.4	3.96
comp152246_c0_seq1	2.79	0.52	1.655	comp152246_c0_seq1	0.65	1.34	0.995	comp152246_c0_seq1	2.98	2.82	2.9	comp152246_c0_seq1	1.9	2.56	2.23	comp152246_c0_seq1	5.21	5.59	5.4
comp15231361_c0_seq1	0	0	0	comp15231361_c0_seq1	0	0	0	comp15231361_c0_seq1	0	0	0	comp15231361_c0_seq1	0	0	0	comp15231361_c0_seq1	0	0	0
comp15232690_c0_seq1	0	0	0	comp15232690_c0_seq1	0	0	0	comp15232690_c0_seq1	0	0	0	comp15232690_c0_seq1	0	0	0	comp15232690_c0_seq1	0	0	0
comp1523795_c0_seq1	0.83	0	0.415	comp1523795_c0_seq1	0	0	0	comp1523795_c0_seq1	0.15	0.36	0.255	comp1523795_c0_seq1	0	0	0	comp1523795_c0_seq1	0	0.11	0.055
comp1524592_c0_seq1	1.65	1.3	1.475	comp1524592_c0_seq1	0	0	0	comp1524592_c0_seq1	0.15	0.18	0.165	comp1524592_c0_seq1	0	0	0	comp1524592_c0_seq1	0	0	0
comp152590_c0_seq1	1.13	0.77	0.95	comp152590_c0_seq1	1.36	0.74	1.05	comp152590_c0_seq1	9.26	6.5	7.88	comp152590_c0_seq1	1.2	0.85	1.025	comp152590_c0_seq1	1.45	3.19	2.32
comp152747_c0_seq1	7.86	3.02	5.44	comp152747_c0_seq1	1.37	1.26	1.315	comp152747_c0_seq1	3.24	1.85	2.545	comp152747_c0_seq1	1.83	2.69	2.26	comp152747_c0_seq1	2.05	3.21	2.63
comp15278624_c0_seq1	0	0	0	comp15278624_c0_seq1	0	0	0	comp15278624_c0_seq1	0	0	0	comp15278624_c0_seq1	0	0	0	comp15278624_c0_seq1	0	0	0
[truncated: 33,128 more rows]

## Sheet: Normalized FPKM
Additional file 2. Normalized FPKM values of all transcripts on the different substrates tested. For each substrate, two normalized FPKM values from two separate growth experiments as well as the average FPKM values are shown.
Gene	Glucose1	Glucose2	Glucose_Avg		Gene	Alfalfa1	Alfalfa2	Alfalfa_Avg		Gene	EnergyCAne1	EnergyCane2	EC_Avg		Gene	CornStover1	CornStover2	CS_Avg		Gene	Sorghum1	Sorghum2	Sorghum_Avg
comp100033_c0_seq1	24.0209	24.0295	24.0252		comp100033_c0_seq1	2.76129	2.22444	2.49287		comp100033_c0_seq1	5.81989	6.24405	6.03197		comp100033_c0_seq1	8.96236	9.16012	9.06124		comp100033_c0_seq1	6.50355	5.13141	5.81748
comp100039_c0_seq1	4.11786	1.62118	2.86952		comp100039_c0_seq1	2.11913	2.09947	2.1093		comp100039_c0_seq1	5.5023	4.08624	4.79427		comp100039_c0_seq1	4.76126	4.48921	4.62523		comp100039_c0_seq1	7.02769	8.51613	7.77191
comp10004043_c0_seq1	0	0.576419	0.28821		comp10004043_c0_seq1	0	0	0		comp10004043_c0_seq1	0	0	0		comp10004043_c0_seq1	0	0	0		comp10004043_c0_seq1	0	0	0
comp100145_c0_seq1	22.7714	23.2729	23.0222		comp100145_c0_seq1	18.7297	9.87251	14.3011		comp100145_c0_seq1	10.1392	11.5621	10.8506		comp100145_c0_seq1	3.25086	0.480987	1.86592		comp100145_c0_seq1	3.02715	4.45602	3.74159
comp100179_c0_seq1	4.45222	3.81878	4.1355		comp100179_c0_seq1	3.63891	3.42414	3.53152		comp100179_c0_seq1	2.74718	4.20517	3.47618		comp100179_c0_seq1	9.0924	10.9879	10.0401		comp100179_c0_seq1	6.23614	5.23233	5.73424
comp10022846_c0_seq1	0	0	0		comp10022846_c0_seq1	0	0	0		comp10022846_c0_seq1	0	0	0		comp10022846_c0_seq1	0	0	0		comp10022846_c0_seq1	0	0	0
comp10023067_c0_seq1	0	0	0		comp10023067_c0_seq1	0	0	0		comp10023067_c0_seq1	0	0	0		comp10023067_c0_seq1	0	0	0		comp10023067_c0_seq1	0	0	0
comp10023615_c0_seq1	0	0	0		comp10023615_c0_seq1	0	0	0		comp10023615_c0_seq1	0	0	0		comp10023615_c0_seq1	0	0	0		comp10023615_c0_seq1	0	0	0
comp10023863_c0_seq1	0	0	0		comp10023863_c0_seq1	0	0	0		comp10023863_c0_seq1	0	0	0		comp10023863_c0_seq1	0	0	0		comp10023863_c0_seq1	0	0	0
comp100270_c0_seq1	2.3053	2.05349	2.1794		comp100270_c0_seq1	2.35459	1.64958	2.00209		comp100270_c0_seq1	3.37443	3.71245	3.54344		comp100270_c0_seq1	2.6507	2.22323	2.43696		comp100270_c0_seq1	1.39056	2.2513	1.82093
comp1003855_c0_seq1	0	0	0		comp1003855_c0_seq1	0	0	0		comp1003855_c0_seq1	0	0.186897	0.0934483		comp1003855_c0_seq1	0	0	0		comp1003855_c0_seq1	0.139056	0	0.0695281
comp10041115_c0_seq1	0	0	0		comp10041115_c0_seq1	0	0	0		comp10041115_c0_seq1	0	0	0		comp10041115_c0_seq1	0	0	0		comp10041115_c0_seq1	0	0	0
comp100447_c0_seq1	14.4125	5.43996	9.92623		comp100447_c0_seq1	14.7483	17.2207	15.9845		comp100447_c0_seq1	3.34267	4.19668	3.76967		comp100447_c0_seq1	13.6836	16.5139	15.0987		comp100447_c0_seq1	9.33816	6.15614	7.74715
comp1004503_c0_seq1	0	0	0		comp1004503_c0_seq1	0	0	0		comp1004503_c0_seq1	0.301713	0	0.150857		comp1004503_c0_seq1	0	0	0		comp1004503_c0_seq1	0	0.10092	0.0504602
comp1004595_c0_seq1	0	0	0		comp1004595_c0_seq1	0	0	0		comp1004595_c0_seq1	0	0	0		comp1004595_c0_seq1	0	0.181706	0.090853		comp1004595_c0_seq1	0	0.527891	0.263946
comp10050316_c0_seq1	0	0	0		comp10050316_c0_seq1	0	0	0		comp10050316_c0_seq1	0	0	0		comp10050316_c0_seq1	0	0	0		comp10050316_c0_seq1	0	0	0
comp1005244_c0_seq1	0.527931	0.864629	0.69628		comp1005244_c0_seq1	0	0	0		comp1005244_c0_seq1	0	0.220878	0.110439		comp1005244_c0_seq1	0.220058	0.438232	0.329145		comp1005244_c0_seq1	1.74355	0.753021	1.24829
comp1005398_c0_seq1	0.281563	0	0.140782		comp1005398_c0_seq1	0	0.799798	0.399899		comp1005398_c0_seq1	0	0.110439	0.0552195		comp1005398_c0_seq1	0	0	0		comp1005398_c0_seq1	0	0.0621048	0.0310524
comp100549_c0_seq1	5.50808	5.25982	5.38395		comp100549_c0_seq1	14.6413	12.2219	13.4316		comp100549_c0_seq1	14.7363	11.0779	12.9071		comp100549_c0_seq1	5.08134	2.9073	3.99432		comp100549_c0_seq1	11.2743	11.9086	11.5914
comp1005654_c0_seq1	0	0	0		comp1005654_c0_seq1	0	0	0		comp1005654_c0_seq1	0	0	0		comp1005654_c0_seq1	0	0	0		comp1005654_c0_seq1	0	0	0
comp100567_c0_seq1	1.72457	4.86354	3.29406		comp100567_c0_seq1	9.05447	4.92376	6.98911		comp100567_c0_seq1	3.27121	3.44909	3.36015		comp100567_c0_seq1	2.39063	2.07359	2.23211		comp100567_c0_seq1	2.58859	3.68748	3.13803
comp100568_c0_seq1	6.38796	6.95306	6.67051		comp100568_c0_seq1	6.29318	8.02298	7.15808		comp100568_c0_seq1	6.08984	5.17364	5.63174		comp100568_c0_seq1	9.53251	10.6565	10.0945		comp100568_c0_seq1	10.0869	9.37007	9.7285
comp100571_c0_seq1	19.4103	11.5644	15.4873		comp100571_c0_seq1	21.1913	30.9172	26.0543		comp100571_c0_seq1	7.84455	9.34483	8.59469		comp100571_c0_seq1	7.02185	7.19342	7.10764		comp100571_c0_seq1	6.62122	4.87523	5.74822
comp100614_c0_seq1	5.50808	5.72816	5.61812		comp100614_c0_seq1	4.49513	2.87427	3.6847		comp100614_c0_seq1	7.56665	5.64938	6.60801		comp100614_c0_seq1	3.37089	2.47975	2.92532		comp100614_c0_seq1	2.72764	3.86603	3.29683
comp10064700_c0_seq1	0	0	0		comp10064700_c0_seq1	0	0	0		comp10064700_c0_seq1	0	0	0		comp10064700_c0_seq1	0	0	0		comp10064700_c0_seq1	0	0	0
comp1006502_c0_seq1	0	2.30568	1.15284		comp1006502_c0_seq1	0	0	0		comp1006502_c0_seq1	0.0952779	0	0.0476389		comp1006502_c0_seq1	0.120032	0	0.0600158		comp1006502_c0_seq1	0	0	0
comp1006551_c0_seq1	0	0	0		comp1006551_c0_seq1	0	1.1747	0.587352		comp1006551_c0_seq1	0	0	0		comp1006551_c0_seq1	0	0	0		comp1006551_c0_seq1	0	0	0
comp10066287_c0_seq1	0	0	0		comp10066287_c0_seq1	0	0	0		comp10066287_c0_seq1	0	0	0		comp10066287_c0_seq1	0	0	0		comp10066287_c0_seq1	0	0	0
comp1006641_c0_seq1	0	0	0		comp1006641_c0_seq1	0	0	0		comp1006641_c0_seq1	0	0	0		comp1006641_c0_seq1	0.130034	0.0641316	0.0970829		comp1006641_c0_seq1	0.192539	0.186315	0.189427
comp10067751_c0_seq1	0	0	0		comp10067751_c0_seq1	0	0	0		comp10067751_c0_seq1	0	0	0		comp10067751_c0_seq1	0	0	0		comp10067751_c0_seq1	0	0	0
comp100685_c0_seq1	5.13853	5.07969	5.10911		comp100685_c0_seq1	2.35459	2.09947	2.22703		comp100685_c0_seq1	5.20058	4.06925	4.63492		comp100685_c0_seq1	9.1124	9.25632	9.18436		comp100685_c0_seq1	7.86203	9.3002	8.58111
comp100715_c0_seq1	2.83323	2.05349	2.44336		comp100715_c0_seq1	6.10053	6.7233	6.41192		comp100715_c0_seq1	4.97033	4.90179	4.93606		comp100715_c0_seq1	6.86181	2.93936	4.90059		comp100715_c0_seq1	8.83542	8.75678	8.7961
comp1007347_c0_seq1	0	0	0		comp1007347_c0_seq1	0	0	0		comp1007347_c0_seq1	0.150857	0	0.0754283		comp1007347_c0_seq1	0	0.0961973	0.0480987		comp1007347_c0_seq1	0	0	0
comp1007640_c0_seq1	0.211172	0	0.105586		comp1007640_c0_seq1	0.791998	0.324918	0.558458		comp1007640_c0_seq1	0.285834	0.27185	0.278842		comp1007640_c0_seq1	0	0	0		comp1007640_c0_seq1	0	0	0
comp1007675_c0_seq1	0.351954	2.8821	1.61702		comp1007675_c0_seq1	0.642161	0	0.32108		comp1007675_c0_seq1	0	0	0		comp1007675_c0_seq1	0	0.14964	0.0748202		comp1007675_c0_seq1	0.117663	0.12421	0.120936
comp1007956_c0_seq1	0	0	0		comp1007956_c0_seq1	0	0	0		comp1007956_c0_seq1	0.190556	0.084953	0.137754		comp1007956_c0_seq1	0.250066	0	0.125033		comp1007956_c0_seq1	0	0.186315	0.0931573
comp100810_c0_seq1	4.34663	4.97161	4.65912		comp100810_c0_seq1	11.2164	6.67332	8.94486		comp100810_c0_seq1	5.15295	7.45887	6.30591		comp100810_c0_seq1	7.17189	7.61028	7.39109		comp100810_c0_seq1	7.85133	7.64666	7.74899
comp1008855_c0_seq1	0.22877	0	0.114385		comp1008855_c0_seq1	0.406702	0.94976	0.678231		comp1008855_c0_seq1	0.285834	0.178401	0.232117		comp1008855_c0_seq1	0.19005	0.0855087	0.137779		comp1008855_c0_seq1	0.203236	0.0543417	0.128789
comp100885_c0_seq1	3.7835	2.91812	3.35081		comp100885_c0_seq1	7.81296	10.3224	9.06768		comp100885_c0_seq1	6.59799	7.56082	7.07941		comp100885_c0_seq1	7.12188	7.53546	7.32867		comp100885_c0_seq1	3.67964	3.17511	3.42738
comp101037_c0_seq1	4.38183	3.24236	3.81209		comp101037_c0_seq1	2.84691	3.64908	3.248		comp101037_c0_seq1	4.35896	3.67847	4.01871		comp101037_c0_seq1	2.47065	2.44769	2.45917		comp101037_c0_seq1	6.56773	4.87523	5.72148
comp101058_c0_seq1	26.8365	35.3777	31.1071		comp101058_c0_seq1	2.44021	4.64883	3.54452		comp101058_c0_seq1	3.85081	4.56198	4.2064		comp101058_c0_seq1	9.79258	11.4047	10.5987		comp101058_c0_seq1	4.89906	4.12221	4.51063
comp101139_c0_seq1	1.17905	3.8548	2.51692		comp101139_c0_seq1	11.1094	12.1719	11.6407		comp101139_c0_seq1	3.30297	6.1506	4.72678		comp101139_c0_seq1	5.2914	4.83124	5.06132		comp101139_c0_seq1	5.55155	5.16247	5.35701
comp101144_c0_seq1	2.55167	2.1976	2.37463		comp101144_c0_seq1	3.91718	4.04898	3.98308		comp101144_c0_seq1	6.82825	7.00013	6.91419		comp101144_c0_seq1	5.07134	4.70298	4.88716		comp101144_c0_seq1	4.68513	4.34734	4.51623
comp101149_c0_seq1	10.4706	6.84498	8.6578		comp101149_c0_seq1	7.94139	9.44762	8.6945		comp101149_c0_seq1	6.28834	7.43339	6.86086		comp101149_c0_seq1	7.55199	7.57821	7.5651		comp101149_c0_seq1	7.16675	6.58311	6.87493
comp101190_c0_seq1	3.16759	2.1976	2.68259		comp101190_c0_seq1	0.363891	0.67483	0.51936		comp101190_c0_seq1	3.5491	2.99035	3.26972		comp101190_c0_seq1	6.39169	7.67441	7.03305		comp101190_c0_seq1	6.79236	7.54574	7.16905
comp101193_c0_seq1	5.56087	3.67467	4.61777		comp101193_c0_seq1	2.31178	2.82429	2.56803		comp101193_c0_seq1	4.06519	3.67847	3.87183		comp101193_c0_seq1	4.03106	4.35026	4.19066		comp101193_c0_seq1	3.98984	3.90484	3.94734
comp10122736_c0_seq1	0	0	0		comp10122736_c0_seq1	0	0	0		comp10122736_c0_seq1	0	0	0		comp10122736_c0_seq1	0	0	0		comp10122736_c0_seq1	0	0.108683	0.0543417
comp101230_c0_seq1	1.84776	5.72816	3.78796		comp101230_c0_seq1	9.63241	6.89826	8.26534		comp101230_c0_seq1	5.2641	6.72828	5.99619		comp101230_c0_seq1	10.7028	11.5971	11.15		comp101230_c0_seq1	8.2792	7.77087	8.02503
comp101279_c0_seq1	3.99468	11.6004	7.79756		comp101279_c0_seq1	9.86787	4.69881	7.28334		comp101279_c0_seq1	7.70957	7.18702	7.4483		comp101279_c0_seq1	7.04186	1.72086	4.38136		comp101279_c0_seq1	5.12369	8.34534	6.73451
comp101304_c0_seq1	2.60446	1.44105	2.02275		comp101304_c0_seq1	5.09448	2.79929	3.94688		comp101304_c0_seq1	6.27246	6.33749	6.30498		comp101304_c0_seq1	2.90076	0.844399	1.87258		comp101304_c0_seq1	5.79758	3.96695	4.88226
comp1013268_c0_seq1	0.932678	0.360262	0.64647		comp1013268_c0_seq1	1.24151	0.324918	0.783214		comp1013268_c0_seq1	0.301713	0.569185	0.435449		comp1013268_c0_seq1	0.490129	0.374101	0.432115		comp1013268_c0_seq1	0.0748764	0	0.0374382
comp101334_c0_seq1	3.23798	1.94541	2.5917		comp101334_c0_seq1	2.33318	5.37364	3.85341		comp101334_c0_seq1	11.2666	5.85326	8.55994		comp101334_c0_seq1	2.09055	1.16506	1.6278		comp101334_c0_seq1	1.62589	1.63025	1.62807
comp101358_c0_seq1	4.48741	0.612445	2.54993		comp101358_c0_seq1	3.46767	13.5466	8.50713		comp101358_c0_seq1	3.5094	2.69301	3.10121		comp101358_c0_seq1	3.0308	1.785	2.4079		comp101358_c0_seq1	9.01726	5.86891	7.44309
comp101410_c0_seq1	5.01534	3.78275	4.39905		comp101410_c0_seq1	3.55329	5.02373	4.28851		comp101410_c0_seq1	7.0982	5.61539	6.3568		comp101410_c0_seq1	2.10055	1.25057	1.67556		comp101410_c0_seq1	2.39605	2.71709	2.55657
comp101421_c0_seq1	1.23184	2.01747	1.62465		comp101421_c0_seq1	1.36994	1.34966	1.3598		comp101421_c0_seq1	2.23903	2.32771	2.28337		comp101421_c0_seq1	2.46065	2.67215	2.5664		comp101421_c0_seq1	2.74904	2.51525	2.63214
comp10143196_c0_seq1	0	0	0		comp10143196_c0_seq1	0	0	0		comp10143196_c0_seq1	0	0	0		comp10143196_c0_seq1	0	0	0		comp10143196_c0_seq1	0	0	0
comp101432_c0_seq1	2.2877	5.00764	3.64767		comp101432_c0_seq1	3.33924	2.62434	2.98179		comp101432_c0_seq1	3.32679	3.00734	3.16706		comp101432_c0_seq1	1.62043	1.82775	1.72409		comp101432_c0_seq1	1.83982	2.44538	2.1426
comp10143857_c0_seq1	0	0	0		comp10143857_c0_seq1	0	0	0		comp10143857_c0_seq1	0	0	0		comp10143857_c0_seq1	0	0	0		comp10143857_c0_seq1	0	0	0
comp1015207_c0_seq1	0.68631	1.47707	1.08169		comp1015207_c0_seq1	0.406702	0	0.203351		comp1015207_c0_seq1	0.293773	0.186897	0.240335		comp1015207_c0_seq1	0.100026	0.0961973	0.0981119		comp1015207_c0_seq1	0	0	0
comp10160501_c0_seq1	0	0	0		comp10160501_c0_seq1	0	0	0		comp10160501_c0_seq1	0	0	0		comp10160501_c0_seq1	0	0	0		comp10160501_c0_seq1	0	0	0
comp1016432_c0_seq1	0	0	0		comp1016432_c0_seq1	0.706377	0.374905	0.540641		comp1016432_c0_seq1	0.0396991	0.0509718	0.0453355		comp1016432_c0_seq1	0	0.053443	0.0267215		comp1016432_c0_seq1	0.16045	0.279472	0.219961
comp10167375_c0_seq1	0	0	0		comp10167375_c0_seq1	0	0	0		comp10167375_c0_seq1	0	0	0		comp10167375_c0_seq1	0	0	0		comp10167375_c0_seq1	0	0	0
comp101696_c0_seq1	2.71005	3.45851	3.08428		comp101696_c0_seq1	8.21966	5.42363	6.82165		comp101696_c0_seq1	11.8939	11.0269	11.4604		comp101696_c0_seq1	3.34088	2.08428	2.71258		comp101696_c0_seq1	3.808	5.67483	4.74142
comp101706_c0_seq1	9.59074	8.06987	8.83031		comp101706_c0_seq1	7.77015	8.3229	8.04652		comp101706_c0_seq1	6.98704	5.22461	6.10583		comp101706_c0_seq1	6.16162	7.1186	6.64011		comp101706_c0_seq1	4.18238	4.7976	4.48999
comp101798_c0_seq1	9.9251	8.82642	9.37576		comp101798_c0_seq1	19.6715	19.5951	19.6333		comp101798_c0_seq1	5.13707	6.42245	5.77976		comp101798_c0_seq1	4.52119	4.42508	4.47314		comp101798_c0_seq1	5.97942	5.79904	5.88923
comp101867_c0_seq1	0.387149	1.22489	0.80602		comp101867_c0_seq1	26.4142	30.0924	28.2533		comp101867_c0_seq1	3.81906	7.09358	5.45632		comp101867_c0_seq1	8.75231	7.7813	8.2668		comp101867_c0_seq1	6.38589	5.68259	6.03424
comp101892_c0_seq1	7.05668	5.83624	6.44646		comp101892_c0_seq1	16.632	10.8723	13.7521		comp101892_c0_seq1	4.74801	6.82173	5.78487		comp101892_c0_seq1	3.801	4.9702	4.3856		comp101892_c0_seq1	4.66373	3.17511	3.91942
comp101918_c0_seq1	1.23184	4.28712	2.75948		comp101918_c0_seq1	5.54399	3.87402	4.70901		comp101918_c0_seq1	2.38195	2.69301	2.53748		comp101918_c0_seq1	2.69071	3.01418	2.85245		comp101918_c0_seq1	2.51371	3.6409	3.0773
comp101990_c0_seq1	0.387149	1.54913	0.968138		comp101990_c0_seq1	0	0.549861	0.274931		comp101990_c0_seq1	0.0635186	0.237868	0.150694		comp101990_c0_seq1	0.740195	0.555807	0.648001		comp101990_c0_seq1	0.363686	0.139736	0.251711
comp102070_c0_seq1	1.24944	1.76528	1.50736		comp102070_c0_seq1	3.25361	2.14946	2.70154		comp102070_c0_seq1	3.61262	3.40662	3.50962		comp102070_c0_seq1	3.64096	3.76238	3.70167		comp102070_c0_seq1	4.76	3.6409	4.20045
comp1021162_c0_seq1	0	0.324236	0.162118		comp1021162_c0_seq1	0	0	0		comp1021162_c0_seq1	0.254074	0.314326	0.2842		comp1021162_c0_seq1	0.160042	0.0748202	0.117431		comp1021162_c0_seq1	0.181843	0.139736	0.160789
comp10213470_c0_seq1	0	0	0		comp10213470_c0_seq1	0	0	0		comp10213470_c0_seq1	0	0	0		comp10213470_c0_seq1	0	0	0		comp10213470_c0_seq1	0	0	0
comp102156_c0_seq1	5.06814	4.71943	4.89378		comp102156_c0_seq1	3.78875	4.19894	3.99384		comp102156_c0_seq1	5.54994	6.76226	6.1561		comp102156_c0_seq1	6.51172	7.03309	6.77241		comp102156_c0_seq1	6.21474	6.23377	6.22426
comp102194_c0_seq1	1.98854	1.80131	1.89492		comp102194_c0_seq1	4.28107	4.97375	4.62741		comp102194_c0_seq1	3.92227	5.08869	4.50548		comp102194_c0_seq1	2.15057	2.44769	2.29913		comp102194_c0_seq1	2.33187	2.67827	2.50507
comp1022024_c0_seq1	0.334356	3.27838	1.80637		comp1022024_c0_seq1	1.24151	1.49962	1.37057		comp1022024_c0_seq1	0.111158	0	0.0555788		comp1022024_c0_seq1	0	0.138952	0.0694759		comp1022024_c0_seq1	0	0	0
comp102206_c0_seq1	44.311	48.3832	46.3471		comp102206_c0_seq1	3.1894	5.1487	4.16905		comp102206_c0_seq1	3.66026	2.94787	3.30406		comp102206_c0_seq1	4.58121	5.83597	5.20859		comp102206_c0_seq1	6.76027	4.40168	5.58098
comp1022351_c0_seq1	0	1.47707	0.738537		comp1022351_c0_seq1	1.66962	0.67483	1.17222		comp1022351_c0_seq1	0	0	0		comp1022351_c0_seq1	0	0	0		comp1022351_c0_seq1	0	0.108683	0.0543417
comp1022823_c0_seq1	0	0.576419	0.28821		comp1022823_c0_seq1	0	0	0		comp1022823_c0_seq1	0	0	0		comp1022823_c0_seq1	0.15004	0	0.0750198		comp1022823_c0_seq1	0	0	0
comp102302_c0_seq1	0	0	0		comp102302_c0_seq1	8.60496	8.59783	8.60139		comp102302_c0_seq1	0.531968	0.331317	0.431642		comp102302_c0_seq1	3.16083	1.76362	2.46223		comp102302_c0_seq1	7.26301	5.16247	6.21274
comp102359_c0_seq1	6.1064	8.32205	7.21423		comp102359_c0_seq1	4.96604	4.79879	4.88242		comp102359_c0_seq1	4.79565	2.86292	3.82929		comp102359_c0_seq1	3.0408	2.25529	2.64805		comp102359_c0_seq1	4.1182	4.28523	4.20172
comp10238745_c0_seq1	0	0	0		comp10238745_c0_seq1	0	0	0		comp10238745_c0_seq1	0	0	0		comp10238745_c0_seq1	0	0	0		comp10238745_c0_seq1	0	0	0
comp1024009_c0_seq1	0.404747	0	0.202373		comp1024009_c0_seq1	1.49838	0	0.749188		comp1024009_c0_seq1	0.142917	0	0.0714584		comp1024009_c0_seq1	0.170045	0	0.0850224		comp1024009_c0_seq1	0.374382	0.0931573	0.23377
comp102409_c0_seq1	2.65725	7.13319	4.89522		comp102409_c0_seq1	9.24712	7.89801	8.57256		comp102409_c0_seq1	8.2336	7.51834	7.87597		comp102409_c0_seq1	5.48145	5.94286	5.71215		comp102409_c0_seq1	4.23587	5.17023	4.70305
comp1024250_c0_seq1	0.439942	0.360262	0.400102		comp1024250_c0_seq1	2.3974	1.5996	1.9985		comp1024250_c0_seq1	0.571667	0.365298	0.468483		comp1024250_c0_seq1	0.19005	0.267215	0.228632		comp1024250_c0_seq1	0.0641798	0.155262	0.109721
comp102434_c0_seq1	23.141	22.5164	22.8287		comp102434_c0_seq1	23.9312	23.1442	23.5377		comp102434_c0_seq1	4.08107	3.95032	4.01569		comp102434_c0_seq1	6.75178	7.01172	6.88175		comp102434_c0_seq1	5.75479	5.4497	5.60224
comp102447_c0_seq1	0.739103	1.47707	1.10809		comp102447_c0_seq1	63.3385	41.4146	52.3765		comp102447_c0_seq1	8.71793	12.8194	10.7687		comp102447_c0_seq1	2.56068	0.897842	1.72926		comp102447_c0_seq1	4.84558	3.39248	4.11903
comp102459_c0_seq1	4.36423	4.10699	4.23561		comp102459_c0_seq1	4.23826	4.3739	4.30608		comp102459_c0_seq1	9.27371	7.24649	8.2601		comp102459_c0_seq1	6.50171	6.57349	6.5376		comp102459_c0_seq1	6.50355	7.10324	6.8034
comp1024661_c0_seq1	0.439942	0	0.219971		comp1024661_c0_seq1	0	0	0		comp1024661_c0_seq1	0	0.186897	0.0934483		comp1024661_c0_seq1	0	0.181706	0.090853		comp1024661_c0_seq1	0	0	0
comp1024707_c0_seq1	0	0	0		comp1024707_c0_seq1	0	0	0		comp1024707_c0_seq1	0	0	0		comp1024707_c0_seq1	0	0	0		comp1024707_c0_seq1	0	0	0
comp1025254_c0_seq1	0	0.396288	0.198144		comp1025254_c0_seq1	0	0	0		comp1025254_c0_seq1	0.389051	0.195392	0.292222		comp1025254_c0_seq1	0.200053	0.192395	0.196224		comp1025254_c0_seq1	0.299506	0.22513	0.262318
comp102588_c0_seq1	5.75445	2.95415	4.3543		comp102588_c0_seq1	16.632	15.896	16.264		comp102588_c0_seq1	6.23276	5.0547	5.64373		comp102588_c0_seq1	3.47092	2.20185	2.83638		comp102588_c0_seq1	7.73367	5.0926	6.41313
comp1026213_c0_seq1	0.387149	2.48581	1.43648		comp1026213_c0_seq1	0	0	0		comp1026213_c0_seq1	0	0	0		comp1026213_c0_seq1	0	0.160329	0.0801645		comp1026213_c0_seq1	0.117663	0	0.0588315
comp1026589_c0_seq1	0	0	0		comp1026589_c0_seq1	0.32108	0	0.16054		comp1026589_c0_seq1	0.293773	0.518213	0.405993		comp1026589_c0_seq1	0.460121	0.448921	0.454521		comp1026589_c0_seq1	0.342292	0.993678	0.667985
comp1026693_c0_seq1	0.316759	2.52183	1.4193		comp1026693_c0_seq1	1.13448	0	0.567242		comp1026693_c0_seq1	0.103218	0	0.0516089		comp1026693_c0_seq1	0	0.128263	0.0641316		comp1026693_c0_seq1	0	0	0
comp1026983_c0_seq1	0	0.180131	0.0900655		comp1026983_c0_seq1	0	0.174956	0.0874779		comp1026983_c0_seq1	0.0714584	0.0424765	0.0569675		comp1026983_c0_seq1	0.0500132	0.0427544	0.0463838		comp1026983_c0_seq1	0	0.0232893	0.0116447
comp1027151_c0_seq1	0	0	0		comp1027151_c0_seq1	0	0	0		comp1027151_c0_seq1	0	0	0		comp1027151_c0_seq1	0.170045	0.160329	0.165187		comp1027151_c0_seq1	0	0	0
comp1027307_c0_seq1	0	2.30568	1.15284		comp1027307_c0_seq1	0	0	0		comp1027307_c0_seq1	0	0	0		comp1027307_c0_seq1	0	0	0		comp1027307_c0_seq1	0	0	0
comp102741_c0_seq1	8.44689	5.00764	6.72727		comp102741_c0_seq1	7.53469	7.62308	7.57888		comp102741_c0_seq1	4.39072	7.08508	5.7379		comp102741_c0_seq1	9.68255	8.91429	9.29842		comp102741_c0_seq1	7.53043	7.37495	7.45269
comp10275335_c0_seq1	0	0	0		comp10275335_c0_seq1	0	0	0		comp10275335_c0_seq1	0	0	0		comp10275335_c0_seq1	0	0	0		comp10275335_c0_seq1	0	0	0
comp102759_c0_seq1	5.26171	4.46725	4.86448		comp102759_c0_seq1	4.66637	3.77405	4.22021		comp102759_c0_seq1	3.37443	3.23671	3.30557		comp102759_c0_seq1	3.781	3.87996	3.83048		comp102759_c0_seq1	5.19856	4.51036	4.85446
comp1027702_c0_seq1	0	0.720524	0.360262		comp1027702_c0_seq1	0.791998	0	0.395999		comp1027702_c0_seq1	0	0	0		comp1027702_c0_seq1	0	0	0		comp1027702_c0_seq1	0	0	0
comp10279293_c0_seq1	0	0	0		comp10279293_c0_seq1	0	0	0		comp10279293_c0_seq1	0	0	0		comp10279293_c0_seq1	0	0	0		comp10279293_c0_seq1	0	0	0
comp10279787_c0_seq1	0	0	0		comp10279787_c0_seq1	0	0	0		comp10279787_c0_seq1	0	0	0		comp10279787_c0_seq1	0	0	0		comp10279787_c0_seq1	0	0	0
comp10280365_c0_seq1	0	0	0		comp10280365_c0_seq1	0	0	0		comp10280365_c0_seq1	0	0	0		comp10280365_c0_seq1	0	0	0		comp10280365_c0_seq1	0	0	0
comp102844_c0_seq1	6.35277	5.9083	6.13053		comp102844_c0_seq1	10.3174	5.84852	8.08295		comp102844_c0_seq1	11.3698	9.95649	10.6632		comp102844_c0_seq1	4.67123	3.54861	4.10992		comp102844_c0_seq1	4.24656	5.82233	5.03445
comp102894_c0_seq1	5.57847	4.79148	5.18498		comp102894_c0_seq1	2.7827	1.84953	2.31612		comp102894_c0_seq1	4.03343	3.81439	3.92391		comp102894_c0_seq1	1.74046	1.88119	1.81083		comp102894_c0_seq1	2.44953	2.77143	2.61048
comp1028993_c0_seq1	0	0	0		comp1028993_c0_seq1	0	0	0		comp1028993_c0_seq1	0.595487	0.747587	0.671537		comp1028993_c0_seq1	0	0	0		comp1028993_c0_seq1	0	0	0
comp102904_c0_seq1	3.7835	3.60262	3.69306		comp102904_c0_seq1	0.214054	0.499874	0.356964		comp102904_c0_seq1	2.00878	1.32527	1.66702		comp102904_c0_seq1	5.16136	4.0296	4.59548		comp102904_c0_seq1	4.50328	5.73694	5.12011
comp1029445_c0_seq1	0	0	0		comp1029445_c0_seq1	0	0.324918	0.162459		comp1029445_c0_seq1	0.293773	0.186897	0.240335		comp1029445_c0_seq1	0	0	0		comp1029445_c0_seq1	0.0748764	0	0.0374382
comp102944_c0_seq1	4.92735	10.7358	7.83158		comp102944_c0_seq1	18.7297	12.2219	15.4758		comp102944_c0_seq1	5.57376	7.32295	6.44835		comp102944_c0_seq1	8.31219	8.47605	8.39412		comp102944_c0_seq1	6.72818	8.84994	7.78906
comp1029486_c0_seq1	0	0	0		comp1029486_c0_seq1	0	0	0		comp1029486_c0_seq1	0.563727	0.178401	0.371064		comp1029486_c0_seq1	0.180047	0.171017	0.175532		comp1029486_c0_seq1	0	0.388155	0.194078
comp102949_c0_seq1	2.04133	2.37773	2.20953		comp102949_c0_seq1	3.2108	2.7743	2.99255		comp102949_c0_seq1	5.27204	4.44304	4.85754		comp102949_c0_seq1	2.33061	1.83844	2.08453		comp102949_c0_seq1	2.36396	2.30564	2.3348
comp102960_c0_seq1	1.67178	2.84607	2.25893		comp102960_c0_seq1	19.5003	18.2704	18.8853		comp102960_c0_seq1	7.3761	12.5391	9.95758		comp102960_c0_seq1	7.15189	5.17328	6.16258		comp102960_c0_seq1	8.46104	8.08139	8.27122
comp1029757_c0_seq1	0.22877	0.720524	0.474647		comp1029757_c0_seq1	0	0	0		comp1029757_c0_seq1	0	0	0		comp1029757_c0_seq1	0.19005	0.181706	0.185878		comp1029757_c0_seq1	0.139056	0.263946	0.201501
comp10298859_c0_seq1	0	0	0		comp10298859_c0_seq1	0	0	0		comp10298859_c0_seq1	0	0	0		comp10298859_c0_seq1	0	0	0		comp10298859_c0_seq1	0	0	0
comp102989_c0_seq1	24.4784	27.3439	25.9111		comp102989_c0_seq1	4.51653	9.99748	7.257		comp102989_c0_seq1	2.76306	2.76097	2.76202		comp102989_c0_seq1	1.93051	3.15314	2.54182		comp102989_c0_seq1	1.5831	1.64578	1.61444
comp103032_c0_seq1	12.5824	5.54803	9.06519		comp103032_c0_seq1	8.66917	4.24893	6.45905		comp103032_c0_seq1	2.74718	4.39207	3.56962		comp103032_c0_seq1	9.33246	8.91429	9.12337		comp103032_c0_seq1	4.76	3.52445	4.14223
comp103038_c0_seq1	3.71311	2.52183	3.11747		comp103038_c0_seq1	2.07632	1.07473	1.57552		comp103038_c0_seq1	2.76306	2.5401	2.65158		comp103038_c0_seq1	3.20084	3.04625	3.12355		comp103038_c0_seq1	3.29456	3.00432	3.14944
comp103048_c0_seq1	3.00921	5.72816	4.36869		comp103048_c0_seq1	46.5567	25.7935	36.1751		comp103048_c0_seq1	9.89302	12.6155	11.2543		comp103048_c0_seq1	5.56147	4.69229	5.12688		comp103048_c0_seq1	8.79263	7.56127	8.17695
comp103066_c0_seq1	12.1248	9.61899	10.8719		comp103066_c0_seq1	4.68777	7.5481	6.11793		comp103066_c0_seq1	7.89218	5.73433	6.81326		comp103066_c0_seq1	6.95183	7.23618	7.09401		comp103066_c0_seq1	10.6859	8.50836	9.59715
comp103235_c0_seq1	6.15919	5.51201	5.8356		comp103235_c0_seq1	1.49838	1.69957	1.59897		comp103235_c0_seq1	2.85834	3.22821	3.04328		comp103235_c0_seq1	6.4417	6.97965	6.71068		comp103235_c0_seq1	4.4605	3.88932	4.17491
comp103259_c0_seq1	9.22119	4.5393	6.88025		comp103259_c0_seq1	11.7944	8.94774	10.371		comp103259_c0_seq1	6.98704	9.19192	8.08948		comp103259_c0_seq1	6.10161	6.49866	6.30014		comp103259_c0_seq1	5.17717	5.2401	5.20863
comp1032709_c0_seq1	0	0	0		comp1032709_c0_seq1	0	0	0		comp1032709_c0_seq1	0.190556	0	0.0952779		comp1032709_c0_seq1	0.0800211	0.0855087	0.0827649		comp1032709_c0_seq1	0	0	0
comp1032985_c0_seq1	0.45754	0.720524	0.589032		comp1032985_c0_seq1	0	0	0		comp1032985_c0_seq1	0.619306	0.781568	0.700437		comp1032985_c0_seq1	0.3801	0	0.19005		comp1032985_c0_seq1	0	0.209604	0.104802
comp10336_c0_seq1	0	0	0		comp10336_c0_seq1	0	0	0		comp10336_c0_seq1	0	0	0		comp10336_c0_seq1	0	0	0		comp10336_c0_seq1	0	0	0
comp10337475_c0_seq1	0	0	0		comp10337475_c0_seq1	0	0	0		comp10337475_c0_seq1	0	0	0		comp10337475_c0_seq1	0	0	0		comp10337475_c0_seq1	0	0	0
comp103392_c0_seq1	0.791896	1.72926	1.26058		comp103392_c0_seq1	0.984647	2.27443	1.62954		comp103392_c0_seq1	1.39741	1.32527	1.36134		comp103392_c0_seq1	4.63122	5.04502	4.83812		comp103392_c0_seq1	1.25151	1.31973	1.28562
comp1034032_c0_seq1	0	0	0		comp1034032_c0_seq1	0	0	0		comp1034032_c0_seq1	0.285834	0.178401	0.232117		comp1034032_c0_seq1	0	0	0		comp1034032_c0_seq1	0.12836	0.395918	0.262139
comp10346965_c0_seq1	0	0	0		comp10346965_c0_seq1	0	0	0		comp10346965_c0_seq1	0	0	0		comp10346965_c0_seq1	0	0	0		comp10346965_c0_seq1	0	0	0
comp10347860_c0_seq1	0	0	0		comp10347860_c0_seq1	0	0	0		comp10347860_c0_seq1	0	0	0		comp10347860_c0_seq1	0	0	0		comp10347860_c0_seq1	0	0	0
comp103503_c0_seq1	16.577	11.9607	14.2689		comp103503_c0_seq1	9.14009	11.5471	10.3436		comp103503_c0_seq1	3.73172	3.70395	3.71783		comp103503_c0_seq1	2.84075	2.59733	2.71904		comp103503_c0_seq1	4.84558	4.21537	4.53047
comp10353796_c0_seq1	0	0	0		comp10353796_c0_seq1	0	0	0		comp10353796_c0_seq1	0	0	0		comp10353796_c0_seq1	0	0	0		comp10353796_c0_seq1	0	0	0
comp103569_c0_seq1	1.28463	7.20524	4.24494		comp103569_c0_seq1	6.12193	3.07422	4.59808		comp103569_c0_seq1	8.39239	6.98314	7.68777		comp103569_c0_seq1	1.44038	1.04748	1.24393		comp103569_c0_seq1	4.47119	6.49772	5.48446
comp103591_c0_seq1	10.1187	12.1048	11.1117		comp103591_c0_seq1	5.26572	6.3484	5.80706		comp103591_c0_seq1	3.23151	4.04376	3.63764		comp103591_c0_seq1	7.12188	7.93094	7.52641		comp103591_c0_seq1	5.87245	6.64522	6.25884
comp103594_c0_seq1	2.58686	2.41375	2.50031		comp103594_c0_seq1	1.69102	1.1747	1.43286		comp103594_c0_seq1	4.47012	3.56803	4.01907		comp103594_c0_seq1	8.30219	6.91552	7.60885		comp103594_c0_seq1	2.48162	3.41577	2.94869
comp10363912_c0_seq1	0	0	0		comp10363912_c0_seq1	0	0	0		comp10363912_c0_seq1	0	0	0		comp10363912_c0_seq1	0	0	0		comp10363912_c0_seq1	0	0	0
comp103649_c0_seq1	0	0	0		comp103649_c0_seq1	0	0	0		comp103649_c0_seq1	0	0	0		comp103649_c0_seq1	0	0	0		comp103649_c0_seq1	0	0	0
comp103656_c0_seq1	13.9902	15.7434	14.8668		comp103656_c0_seq1	3.46767	3.974	3.72083		comp103656_c0_seq1	5.51024	4.5195	5.01487		comp103656_c0_seq1	2.85075	4.32888	3.58982		comp103656_c0_seq1	2.08584	2.84906	2.46745
comp1036653_c0_seq1	0.175977	0	0.0879885		comp1036653_c0_seq1	0	0.124968	0.0624842		comp1036653_c0_seq1	0.42875	0.365298	0.397024		comp1036653_c0_seq1	0.15004	0.14964	0.14984		comp1036653_c0_seq1	0	0.0465786	0.0232893
comp10368261_c0_seq1	0	0	0		comp10368261_c0_seq1	0	0	0		comp10368261_c0_seq1	0	0	0		comp10368261_c0_seq1	0	0	0		comp10368261_c0_seq1	0	0	0
comp103716_c0_seq1	6.96869	5.51201	6.24035		comp103716_c0_seq1	2.71848	2.52436	2.62142		comp103716_c0_seq1	3.76348	3.87386	3.81867		comp103716_c0_seq1	7.33193	8.14471	7.73832		comp103716_c0_seq1	4.54607	4.15326	4.34967
comp103744_c0_seq1	2.00614	1.83734	1.92174		comp103744_c0_seq1	3.93859	3.99899	3.96879		comp103744_c0_seq1	5.82783	4.85082	5.33932		comp103744_c0_seq1	3.74099	3.63412	3.68755		comp103744_c0_seq1	3.1769	4.19984	3.68837
comp1037897_c0_seq1	0	0	0		comp1037897_c0_seq1	0.813404	0	0.406702		comp1037897_c0_seq1	0.762223	0.382289	0.572256		comp1037897_c0_seq1	0	0	0		comp1037897_c0_seq1	0	0.10092	0.0504602
comp103791_c0_seq1	1.39022	2.95415	2.17218		comp103791_c0_seq1	3.06097	2.94926	3.00511		comp103791_c0_seq1	6.1613	5.19912	5.68021		comp103791_c0_seq1	3.62095	3.97616	3.79856		comp103791_c0_seq1	2.96297	5.51181	4.23739
comp10384195_c0_seq1	0	0	0		comp10384195_c0_seq1	0	0	0		comp10384195_c0_seq1	0	0	0		comp10384195_c0_seq1	0	0	0		comp10384195_c0_seq1	0	0	0
comp103892_c0_seq1	6.24718	3.53057	4.88887		comp103892_c0_seq1	11.3234	11.3471	11.3353		comp103892_c0_seq1	2.06435	3.65298	2.85867		comp103892_c0_seq1	3.83101	4.84193	4.33647		comp103892_c0_seq1	9.97996	7.3439	8.66193
comp10390707_c0_seq1	0	0	0		comp10390707_c0_seq1	0	0	0		comp10390707_c0_seq1	0.309653	0.12743	0.218541		comp10390707_c0_seq1	0	0	0		comp10390707_c0_seq1	0	0	0
comp1039174_c0_seq1	0	0	0		comp1039174_c0_seq1	0.342486	0	0.171243		comp1039174_c0_seq1	0.182616	0.229373	0.205995		comp1039174_c0_seq1	0.560148	0.0748202	0.317484		comp1039174_c0_seq1	0.417169	0.22513	0.321149
comp10392466_c0_seq1	0	0	0		comp10392466_c0_seq1	0	0	0		comp10392466_c0_seq1	0	0	0		comp10392466_c0_seq1	0	0	0		comp10392466_c0_seq1	0	0	0
comp103988_c0_seq1	3.8539	4.71943	4.28666		comp103988_c0_seq1	5.24431	5.52361	5.38396		comp103988_c0_seq1	6.71709	6.62633	6.67171		comp103988_c0_seq1	9.32246	6.57349	7.94797		comp103988_c0_seq1	6.50355	8.32981	7.41668
comp10401755_c0_seq1	0	0	0		comp10401755_c0_seq1	0	0	0		comp10401755_c0_seq1	0	0	0		comp10401755_c0_seq1	0	0	0		comp10401755_c0_seq1	0	0	0
comp104105_c0_seq1	8.21812	5.43996	6.82904		comp104105_c0_seq1	8.30528	2.57435	5.43982		comp104105_c0_seq1	2.62014	2.97336	2.79675		comp104105_c0_seq1	7.67202	6.83001	7.25102		comp104105_c0_seq1	5.14508	3.75734	4.45121
comp104114_c0_seq1	4.99775	5.76419	5.38097		comp104114_c0_seq1	3.29643	2.3744	2.83541		comp104114_c0_seq1	3.52528	3.69546	3.61037		comp104114_c0_seq1	7.23191	8.56156	7.89674		comp104114_c0_seq1	6.33241	6.17943	6.25592
comp104137_c0_seq1	2.72764	4.17904	3.45334		comp104137_c0_seq1	3.76734	4.09897	3.93315		comp104137_c0_seq1	4.6845	3.99279	4.33864		comp104137_c0_seq1	3.39089	3.32415	3.35752		comp104137_c0_seq1	4.56746	4.13774	4.3526
comp1041448_c0_seq1	0	0	0		comp1041448_c0_seq1	0	8.37289	4.18644		comp1041448_c0_seq1	0	0	0		comp1041448_c0_seq1	0	0	0		comp1041448_c0_seq1	0	0	0
comp10416415_c0_seq1	0	0	0		comp10416415_c0_seq1	0	0	0		comp10416415_c0_seq1	0	0	0		comp10416415_c0_seq1	0	0	0		comp10416415_c0_seq1	0	0	0
comp104210_c0_seq1	2.46368	1.69323	2.07845		comp104210_c0_seq1	0.470918	0.499874	0.485396		comp104210_c0_seq1	1.04012	0.739091	0.889604		comp104210_c0_seq1	1.55041	1.57122	1.56082		comp104210_c0_seq1	1.25151	1.58367	1.41759
comp104214_c0_seq1	4.20585	4.28712	4.24648		comp104214_c0_seq1	2.76129	2.49937	2.63033		comp104214_c0_seq1	3.87463	4.17969	4.02716		comp104214_c0_seq1	5.75152	5.80391	5.77771		comp104214_c0_seq1	4.1182	4.36287	4.24053
comp1042342_c0_seq1	0	0	0		comp1042342_c0_seq1	0	0	0		comp1042342_c0_seq1	0	0	0		comp1042342_c0_seq1	0.180047	0	0.0900237		comp1042342_c0_seq1	0.12836	0.10092	0.11464
comp104281_c0_seq1	4.02987	1.00873	2.5193		comp104281_c0_seq1	6.8069	11.2472	9.02703		comp104281_c0_seq1	2.25491	1.97091	2.11291		comp104281_c0_seq1	0.840222	0.887153	0.863687		comp104281_c0_seq1	1.70076	2.05722	1.87899
comp104298_c0_seq1	11.7025	10.988	11.3452		comp104298_c0_seq1	6.57145	5.29866	5.93505		comp104298_c0_seq1	5.58964	7.92612	6.75788		comp104298_c0_seq1	15.5441	15.4236	15.4839		comp104298_c0_seq1	7.33789	7.97271	7.6553
comp104312_c0_seq1	6.59914	8.82642	7.71278		comp104312_c0_seq1	8.99025	8.14794	8.5691		comp104312_c0_seq1	11.7827	8.14699	9.96485		comp104312_c0_seq1	3.64096	3.00349	3.32223		comp104312_c0_seq1	3.30526	5.0926	4.19893
comp104349_c0_seq1	4.90976	2.37773	3.64374		comp104349_c0_seq1	6.18615	4.24893	5.21754		comp104349_c0_seq1	4.70038	5.35204	5.02621		comp104349_c0_seq1	12.4033	12.8691	12.6362		comp104349_c0_seq1	5.88315	3.92813	4.90564
comp104413_c0_seq1	1.56619	1.5131	1.53965		comp104413_c0_seq1	0.492323	0.549861	0.521092		comp104413_c0_seq1	3.97785	3.28768	3.63277		comp104413_c0_seq1	4.36115	4.83124	4.5962		comp104413_c0_seq1	4.09681	5.06155	4.57918
comp104431_c0_seq1	11.4033	7.31332	9.35831		comp104431_c0_seq1	20.4849	10.1974	15.3412		comp104431_c0_seq1	10.1074	10.0075	10.0574		comp104431_c0_seq1	5.86155	6.22076	6.04115		comp104431_c0_seq1	6.89933	6.45114	6.67524
comp1044410_c0_seq1	0	0	0		comp1044410_c0_seq1	0	0.0999748	0.0499874		comp1044410_c0_seq1	0.0238195	0.14442	0.0841198		comp1044410_c0_seq1	0.440116	0.299281	0.369698		comp1044410_c0_seq1	0.299506	0.419208	0.359357
comp104455_c0_seq1	3.44915	1.83734	2.64324		comp104455_c0_seq1	6.29318	5.59859	5.94588		comp104455_c0_seq1	0.651066	0.484232	0.567649		comp104455_c0_seq1	1.95051	2.51182	2.23117		comp104455_c0_seq1	1.06966	1.97959	1.52463
comp10447015_c0_seq1	0	0	0		comp10447015_c0_seq1	0	0	0		comp10447015_c0_seq1	0	0	0		comp10447015_c0_seq1	0	0	0		comp10447015_c0_seq1	0	0	0
comp104474_c0_seq1	7.03908	1.18886	4.11397		comp104474_c0_seq1	2.99675	5.27367	4.13521		comp104474_c0_seq1	0.952779	1.52066	1.23672		comp104474_c0_seq1	3.67097	5.20535	4.43816		comp104474_c0_seq1	3.58337	3.11301	3.34819
comp104486_c0_seq1	6.03601	4.61135	5.32368		comp104486_c0_seq1	5.6082	4.49886	5.05353		comp104486_c0_seq1	7.36022	8.80113	8.08067		comp104486_c0_seq1	10.7828	10.6245	10.7037		comp104486_c0_seq1	6.39659	7.4914	6.94399
comp10449072_c0_seq1	0	0	0		comp10449072_c0_seq1	0	0	0		comp10449072_c0_seq1	0	0	0		comp10449072_c0_seq1	0	0	0		comp10449072_c0_seq1	0	0	0
comp1044999_c0_seq1	0	0	0		comp1044999_c0_seq1	0	0	0		comp1044999_c0_seq1	0	0	0		comp1044999_c0_seq1	0	0	0		comp1044999_c0_seq1	0	0	0
comp104503_c0_seq1	2.76284	1.98144	2.37214		comp104503_c0_seq1	18.43	11.2971	14.8636		comp104503_c0_seq1	10.6235	12.6155	11.6195		comp104503_c0_seq1	2.49066	1.17575	1.8332		comp104503_c0_seq1	2.5565	3.51669	3.03659
comp1045553_c0_seq1	0	0.360262	0.180131		comp1045553_c0_seq1	0	0	0		comp1045553_c0_seq1	0	0.0934483	0.0467242		comp1045553_c0_seq1	0	0	0		comp1045553_c0_seq1	0	0	0
comp10456174_c0_seq1	0	0	0		comp10456174_c0_seq1	0	0	0		comp10456174_c0_seq1	0	0	0		comp10456174_c0_seq1	0	0	0		comp10456174_c0_seq1	0	0	0
comp104584_c0_seq1	4.43462	2.8821	3.65836		comp104584_c0_seq1	0.642161	1.82454	1.23335		comp104584_c0_seq1	2.48516	1.95392	2.21954		comp104584_c0_seq1	5.09134	5.54738	5.31936		comp104584_c0_seq1	5.13438	4.3551	4.74474
comp104689_c0_seq1	7.53181	9.54694	8.53938		comp104689_c0_seq1	8.88322	8.99773	8.94048		comp104689_c0_seq1	5.03385	7.33994	6.18689		comp104689_c0_seq1	3.95104	6.17801	5.06452		comp104689_c0_seq1	3.75452	4.70444	4.22948
comp1047218_c0_seq1	0	0	0		comp1047218_c0_seq1	0	0	0		comp1047218_c0_seq1	0	0	0		comp1047218_c0_seq1	0	0	0		comp1047218_c0_seq1	0	0	0
comp1047347_c0_seq1	0	0.648471	0.324236		comp1047347_c0_seq1	0	0	0		comp1047347_c0_seq1	0	0	0		comp1047347_c0_seq1	0	0	0		comp1047347_c0_seq1	0	0.0931573	0.0465786
comp1047459_c0_seq1	0.369552	0	0.184776		comp1047459_c0_seq1	0	0.524868	0.262434		comp1047459_c0_seq1	0	0	0		comp1047459_c0_seq1	0	0.14964	0.0748202		comp1047459_c0_seq1	0	0	0
comp104754_c0_seq1	2.90362	4.14301	3.52332		comp104754_c0_seq1	0	0.224943	0.112472		comp104754_c0_seq1	3.3903	2.96486	3.17758		comp104754_c0_seq1	5.23138	4.7778	5.00459		comp104754_c0_seq1	2.05375	3.93589	2.99482
comp1048015_c0_seq1	0.351954	0	0.175977		comp1048015_c0_seq1	2.52583	0.499874	1.51285		comp1048015_c0_seq1	0.349352	0.441756	0.395554		comp1048015_c0_seq1	0	0	0		comp1048015_c0_seq1	0.106966	0.32605	0.216508
comp1048306_c0_seq1	0	0	0		comp1048306_c0_seq1	0	0	0		comp1048306_c0_seq1	0	0	0		comp1048306_c0_seq1	0.400106	0	0.200053		comp1048306_c0_seq1	0	0.108683	0.0543417
comp1048393_c0_seq1	0.351954	0	0.175977		comp1048393_c0_seq1	0	0	0		comp1048393_c0_seq1	0.357292	0	0.178646		comp1048393_c0_seq1	0	0	0		comp1048393_c0_seq1	0.106966	0	0.0534832
comp10485595_c0_seq1	0	0	0		comp10485595_c0_seq1	0	0	0		comp10485595_c0_seq1	0	0	0		comp10485595_c0_seq1	0	0	0		comp10485595_c0_seq1	0	0	0
comp10488747_c0_seq1	0	0	0		comp10488747_c0_seq1	0	0	0		comp10488747_c0_seq1	0	0	0		comp10488747_c0_seq1	0	0	0		comp10488747_c0_seq1	0	0	0
comp1049115_c0_seq1	0	0.468341	0.23417		comp1049115_c0_seq1	0	0	0		comp1049115_c0_seq1	0.571667	0.118934	0.345301		comp1049115_c0_seq1	0.120032	0.117575	0.118803		comp1049115_c0_seq1	0.0855731	0.069868	0.0777205
comp104923_c0_seq1	28.6666	99.7205	64.1936		comp104923_c0_seq1	17.1243	25.3436	21.2339		comp104923_c0_seq1	4.00961	2.29373	3.15167		comp104923_c0_seq1	0.610161	2.96074	1.78545		comp104923_c0_seq1	0.556225	1.11012	0.833175
comp104928_c0_seq1	10.0835	11.6725	10.878		comp104928_c0_seq1	3.89578	5.39864	4.64721		comp104928_c0_seq1	7.3364	6.49891	6.91765		comp104928_c0_seq1	13.7936	14.9106	14.3521		comp104928_c0_seq1	13.0713	11.6757	12.3735
comp104939_c0_seq1	5.3497	8.03384	6.69177		comp104939_c0_seq1	14.7911	10.6973	12.7442		comp104939_c0_seq1	4.03343	5.46248	4.74795		comp104939_c0_seq1	6.78179	4.9702	5.87599		comp104939_c0_seq1	5.23065	3.43906	4.33486
comp10495718_c0_seq1	0	0	0		comp10495718_c0_seq1	0	0	0		comp10495718_c0_seq1	0	0	0		comp10495718_c0_seq1	0	0	0		comp10495718_c0_seq1	0	0	0
comp10500318_c0_seq1	0	0	0		comp10500318_c0_seq1	0	0	0		comp10500318_c0_seq1	0	0	0		comp10500318_c0_seq1	0	0	0		comp10500318_c0_seq1	0	0	0
comp105003_c0_seq1	5.22652	6.881	6.05376		comp105003_c0_seq1	5.9935	5.32366	5.65858		comp105003_c0_seq1	4.83535	6.05715	5.44625		comp105003_c0_seq1	5.60148	5.65427	5.62787		comp105003_c0_seq1	3.93636	4.17655	4.05646
comp10506044_c0_seq1	0	0	0		comp10506044_c0_seq1	0	0	0		comp10506044_c0_seq1	0	0.161411	0.0807054		comp10506044_c0_seq1	0	0.14964	0.0748202		comp10506044_c0_seq1	0	0	0
comp1050749_c0_seq1	0.140782	0	0.0703908		comp1050749_c0_seq1	0.256864	0	0.128432		comp1050749_c0_seq1	0.0952779	0	0.0476389		comp1050749_c0_seq1	0.250066	0.117575	0.18382		comp1050749_c0_seq1	0.235326	0.10092	0.168123
comp1050935_c0_seq1	0	0.720524	0.360262		comp1050935_c0_seq1	0	1.29967	0.649836		comp1050935_c0_seq1	0.0714584	0.0934483	0.0824534		comp1050935_c0_seq1	0.100026	0.277903	0.188965		comp1050935_c0_seq1	0	0.0543417	0.0271709
comp105127_c0_seq1	1.531	2.91812	2.22456		comp105127_c0_seq1	0.256864	0.19995	0.228407		comp105127_c0_seq1	3.52528	2.92238	3.22383		comp105127_c0_seq1	5.45144	4.38232	4.91688		comp105127_c0_seq1	3.76522	4.88299	4.3241
comp105143_c0_seq1	9.01002	5.9083	7.45916		comp105143_c0_seq1	9.07587	11.1972	10.1365		comp105143_c0_seq1	5.92311	7.44188	6.6825		comp105143_c0_seq1	9.26244	10.9344	10.0984		comp105143_c0_seq1	7.69088	6.96351	7.32719
comp105178_c0_seq1	0	0	0		comp105178_c0_seq1	1.13448	0	0.567242		comp105178_c0_seq1	0.103218	0	0.0516089		comp105178_c0_seq1	0	0	0		comp105178_c0_seq1	0	0	0
comp105178_c1_seq1	3.62513	2.66594	3.14553		comp105178_c1_seq1	0.684972	2.62434	1.65465		comp105178_c1_seq1	4.81153	4.31561	4.56357		comp105178_c1_seq1	13.3035	15.5626	14.4331		comp105178_c1_seq1	8.66427	8.54718	8.60573
comp10518_c0_seq1	0	0	0		comp10518_c0_seq1	0	0	0		comp10518_c0_seq1	0	0	0		comp10518_c0_seq1	0	0	0		comp10518_c0_seq1	0	0	0
comp105216_c0_seq1	3.32596	4.68341	4.00468		comp105216_c0_seq1	2.50443	2.74931	2.62687		comp105216_c0_seq1	6.23276	4.97825	5.6055		comp105216_c0_seq1	4.1811	3.52724	3.85417		comp105216_c0_seq1	4.1289	4.16879	4.14884
comp105244_c0_seq1	1.88295	3.35044	2.61669		comp105244_c0_seq1	21.1057	12.7218	16.9137		comp105244_c0_seq1	7.16966	9.95649	8.56308		comp105244_c0_seq1	8.05212	7.6851	7.86861		comp105244_c0_seq1	7.08117	8.37639	7.72878
comp1052599_c0_seq1	0	3.81878	1.90939		comp1052599_c0_seq1	0	0	0		comp1052599_c0_seq1	0	0	0		comp1052599_c0_seq1	0.200053	0.192395	0.196224		comp1052599_c0_seq1	0.149753	0	0.0748764
comp105274_c0_seq1	5.01534	1.04476	3.03005		comp105274_c0_seq1	11.9228	5.67357	8.79818		comp105274_c0_seq1	7.64605	9.51474	8.58039		comp105274_c0_seq1	2.22059	1.42158	1.82108		comp105274_c0_seq1	1.85052	1.68459	1.76756
comp105310_c0_seq1	6.03601	5.54803	5.79202		comp105310_c0_seq1	28.4477	43.589	36.0184		comp105310_c0_seq1	4.27163	5.34354	4.80758		comp105310_c0_seq1	4.39116	4.58541	4.48828		comp105310_c0_seq1	11.424	6.87035	9.14718
comp105323_c0_seq1	4.36423	2.59389	3.47906		comp105323_c0_seq1	3.93859	3.47412	3.70635		comp105323_c0_seq1	5.33556	5.31806	5.32681		comp105323_c0_seq1	5.73151	5.16259	5.44705		comp105323_c0_seq1	3.03784	3.69524	3.36654
comp105346_c0_seq1	4.90976	4.5393	4.72453		comp105346_c0_seq1	15.155	16.3959	15.7754		comp105346_c0_seq1	7.0188	7.90913	7.46396		comp105346_c0_seq1	3.85102	3.98685	3.91893		comp105346_c0_seq1	4.08611	3.78063	3.93337
comp105373_c0_seq1	4.38183	2.73799	3.55991		comp105373_c0_seq1	10.981	6.94825	8.9646		comp105373_c0_seq1	4.84329	5.58991	5.2166		comp105373_c0_seq1	4.99132	4.28613	4.63872		comp105373_c0_seq1	5.12369	5.33325	5.22847
comp105379_c0_seq1	49.1152	36.2424	42.6788		comp105379_c0_seq1	4.17405	7.62308	5.89856		comp105379_c0_seq1	3.94609	5.43699	4.69154		comp105379_c0_seq1	5.43143	7.2148	6.32312		comp105379_c0_seq1	4.35353	3.33814	3.84583
comp105395_c0_seq1	2.2525	2.99017	2.62134		comp105395_c0_seq1	3.2108	2.3744	2.7926		comp105395_c0_seq1	3.5094	3.18574	3.34757		comp105395_c0_seq1	4.65123	5.11984	4.88553		comp105395_c0_seq1	4.30005	5.13918	4.71961
comp1054038_c0_seq1	0	0	0		comp1054038_c0_seq1	0	0	0		comp1054038_c0_seq1	0.134977	0.169906	0.152442		comp1054038_c0_seq1	0	0	0		comp1054038_c0_seq1	0.256719	0.380392	0.318556
comp10540_c0_seq1	0	0	0		comp10540_c0_seq1	0	0	0		comp10540_c0_seq1	0	0	0		comp10540_c0_seq1	0	0	0		comp10540_c0_seq1	0	0	0
comp105426_c0_seq1	5.94802	7.13319	6.5406		comp105426_c0_seq1	2.65426	1.77455	2.21441		comp105426_c0_seq1	5.07355	5.53044	5.30199		comp105426_c0_seq1	3.65096	2.41562	3.03329		comp105426_c0_seq1	2.68486	3.81169	3.24827
comp1055272_c0_seq1	0	0	0		comp1055272_c0_seq1	0.642161	1.54961	1.09588		comp1055272_c0_seq1	0	0	0		comp1055272_c0_seq1	0	0	0		comp1055272_c0_seq1	0.770158	0.419208	0.594683
comp1055436_c0_seq1	0.387149	1.22489	0.80602		comp1055436_c0_seq1	0	0.549861	0.274931		comp1055436_c0_seq1	1.15127	0.161411	0.656343		comp1055436_c0_seq1	0	0.470298	0.235149		comp1055436_c0_seq1	0	0.0853942	0.0426971
comp105579_c0_seq1	12.0192	2.48581	7.25252		comp105579_c0_seq1	30.1387	17.8955	24.0171		comp105579_c0_seq1	6.01045	9.7696	7.89002		comp105579_c0_seq1	9.12241	9.05324	9.08782		comp105579_c0_seq1	15.7775	10.6587	13.2181
comp105589_c0_seq1	15.4332	9.11463	12.2739		comp105589_c0_seq1	7.21361	7.74804	7.48083		comp105589_c0_seq1	5.41496	7.32295	6.36895		comp105589_c0_seq1	10.4628	10.7848	10.6238		comp105589_c0_seq1	6.81376	6.62193	6.71784
comp1056076_c0_seq1	0.351954	0	0.175977		comp1056076_c0_seq1	0	0	0		comp1056076_c0_seq1	0	0	0		comp1056076_c0_seq1	0	0	0		comp1056076_c0_seq1	0	0	0
comp105620_c0_seq1	8.00695	8.97052	8.48874		comp105620_c0_seq1	15.4333	8.04797	11.7406		comp105620_c0_seq1	11.9018	15.5549	13.7283		comp105620_c0_seq1	4.31114	2.3408	3.32597		comp105620_c0_seq1	3.56198	5.55838	4.56018
comp105673_c0_seq1	0.387149	1.80131	1.09423		comp105673_c0_seq1	1.86227	1.22469	1.54348		comp105673_c0_seq1	2.15963	1.9879	2.07377		comp105673_c0_seq1	4.39116	4.16855	4.27985		comp105673_c0_seq1	3.01645	4.48708	3.75176
comp105717_c0_seq1	4.6106	2.70196	3.65628		comp105717_c0_seq1	3.29643	4.7488	4.02261		comp105717_c0_seq1	6.31216	5.81928	6.06572		comp105717_c0_seq1	8.92235	9.35252	9.13744		comp105717_c0_seq1	8.00108	8.5006	8.25084
comp105720_c0_seq1	8.25332	4.79148	6.5224		comp105720_c0_seq1	33.9917	13.9215	23.9566		comp105720_c0_seq1	2.66778	7.75621	5.212		comp105720_c0_seq1	2.87076	0.577184	1.72397		comp105720_c0_seq1	0.695281	0.411445	0.553363
comp105784_c0_seq1	0.369552	3.17031	1.76993		comp105784_c0_seq1	5.50118	6.04847	5.77483		comp105784_c0_seq1	6.25658	7.60329	6.92994		comp105784_c0_seq1	5.25138	6.1887	5.72004		comp105784_c0_seq1	4.68513	5.29444	4.98978
comp105797_c0_seq1	1.72457	4.97161	3.34809		comp105797_c0_seq1	2.22616	2.39939	2.31278		comp105797_c0_seq1	3.35855	3.41511	3.38683		comp105797_c0_seq1	5.17136	4.71367	4.94252		comp105797_c0_seq1	3.33735	3.62537	3.48136
comp105893_c0_seq1	7.09187	3.99891	5.54539		comp105893_c0_seq1	10.8525	13.5466	12.1995		comp105893_c0_seq1	3.22357	4.26464	3.7441		comp105893_c0_seq1	2.20058	1.95601	2.0783		comp105893_c0_seq1	3.25178	2.16591	2.70884
comp10590868_c0_seq1	0	0	0		comp10590868_c0_seq1	0	0	0		comp10590868_c0_seq1	0	0	0		comp10590868_c0_seq1	0	0	0		comp10590868_c0_seq1	0	0	0
comp105924_c0_seq1	5.64886	6.59279	6.12083		comp105924_c0_seq1	11.6231	7.39813	9.51062		comp105924_c0_seq1	8.94024	10.1179	9.52907		comp105924_c0_seq1	6.12161	4.04029	5.08095		comp105924_c0_seq1	7.07048	8.36087	7.71567
comp1059661_c0_seq1	0	0	0		comp1059661_c0_seq1	0	0	0		comp1059661_c0_seq1	0.254074	0	0.127037		comp1059661_c0_seq1	0.160042	0	0.0800211		comp1059661_c0_seq1	0	0	0
comp106122_c0_seq1	0.774299	2.08952	1.43191		comp106122_c0_seq1	50.1528	25.4436	37.7982		comp106122_c0_seq1	8.33681	12.2247	10.2808		comp106122_c0_seq1	5.37142	2.65077	4.01109		comp106122_c0_seq1	8.39686	4.53365	6.46526
comp106134_c0_seq1	2.55167	2.8821	2.71688		comp106134_c0_seq1	4.43091	5.09871	4.76481		comp106134_c0_seq1	6.85207	7.07659	6.96433		comp106134_c0_seq1	6.62175	6.40247	6.51211		comp106134_c0_seq1	5.04881	5.93101	5.48991
comp1061835_c0_seq1	0.91508	0.432314	0.673697		comp1061835_c0_seq1	0	0.19995	0.0999748		comp1061835_c0_seq1	0.373172	0.526709	0.44994		comp1061835_c0_seq1	0.0500132	0.053443	0.0517281		comp1061835_c0_seq1	0.0427865	0.0621048	0.0524457
comp106290_c0_seq1	27.2764	30.6223	28.9493		comp106290_c0_seq1	5.28712	6.04847	5.6678		comp106290_c0_seq1	3.08859	6.15909	4.62384		comp106290_c0_seq1	8.41222	11.8323	10.1222		comp106290_c0_seq1	7.89412	5.2401	6.56711
comp106298_c0_seq1	7.12707	3.35044	5.23875		comp106298_c0_seq1	4.3881	3.69907	4.04358		comp106298_c0_seq1	5.76431	8.29991	7.03211		comp106298_c0_seq1	14.8839	16.9842	15.9341		comp106298_c0_seq1	6.76027	7.39048	7.07538
comp106437_c0_seq1	4.45222	4.03493	4.24358		comp106437_c0_seq1	1.96929	2.34941	2.15935		comp106437_c0_seq1	4.96239	4.76586	4.86413		comp106437_c0_seq1	3.12082	3.31346	3.21714		comp106437_c0_seq1	2.41744	3.27603	2.84674
comp106438_c0_seq1	1.56619	2.48581	2.026		comp106438_c0_seq1	4.75199	5.57359	5.16279		comp106438_c0_seq1	5.82783	7.08508	6.45646		comp106438_c0_seq1	6.4517	6.95827	6.70499		comp106438_c0_seq1	5.74409	7.8485	6.7963
comp1064616_c0_seq1	4.45222	8.25	6.35111		comp1064616_c0_seq1	0	0.499874	0.249937		comp1064616_c0_seq1	0	0.28884	0.14442		comp1064616_c0_seq1	0.290076	0.83371	0.561893		comp1064616_c0_seq1	0	0	0
comp106464_c0_seq1	12.424	7.16921	9.79659		comp106464_c0_seq1	8.0056	10.0725	9.03903		comp106464_c0_seq1	4.6051	7.03411	5.8196		comp106464_c0_seq1	5.55146	8.20884	6.88015		comp106464_c0_seq1	6.61052	5.58944	6.09998
comp106493_c0_seq1	9.1332	8.21397	8.67359		comp106493_c0_seq1	11.1308	6.27342	8.7021		comp106493_c0_seq1	4.6845	6.53289	5.60869		comp106493_c0_seq1	6.20164	7.62097	6.9113		comp106493_c0_seq1	4.99533	4.64234	4.81883
comp106618_c0_seq1	3.11479	0.972707	2.04375		comp106618_c0_seq1	4.23826	6.62333	5.4308		comp106618_c0_seq1	2.80276	2.5316	2.66718		comp106618_c0_seq1	4.09108	4.04029	4.06568		comp106618_c0_seq1	5.56225	5.3876	5.47492
comp106637_c0_seq1	16.4011	9.04257	12.7218		comp106637_c0_seq1	5.50118	4.67382	5.0875		comp106637_c0_seq1	7.89218	5.47097	6.68158		comp106637_c0_seq1	2.44064	1.80637	2.12351		comp106637_c0_seq1	3.95775	4.7976	4.37768
comp10667615_c0_seq1	0	0	0		comp10667615_c0_seq1	0	0	0		comp10667615_c0_seq1	0	0	0		comp10667615_c0_seq1	0	0	0		comp10667615_c0_seq1	0	0	0
comp1066935_c0_seq1	0.598322	0	0.299161		comp1066935_c0_seq1	0	0.849786	0.424893		comp1066935_c0_seq1	0	0.365298	0.182649		comp1066935_c0_seq1	0	0	0		comp1066935_c0_seq1	0	0.069868	0.034934
comp106738_c0_seq1	1.63659	1.58515	1.61087		comp106738_c0_seq1	1.13448	0.749811	0.942147		comp106738_c0_seq1	3.35061	2.90539	3.128		comp106738_c0_seq1	3.15083	3.43104	3.29093		comp106738_c0_seq1	2.5565	3.36919	2.96284
comp106749_c0_seq1	4.83937	6.08843	5.4639		comp106749_c0_seq1	7.1922	2.97425	5.08323		comp106749_c0_seq1	7.42374	5.27558	6.34966		comp106749_c0_seq1	2.47065	2.7149	2.59278		comp106749_c0_seq1	2.83461	3.95918	3.3969
comp10675244_c0_seq1	0	0	0		comp10675244_c0_seq1	0	0	0		comp10675244_c0_seq1	0	0	0		comp10675244_c0_seq1	0	0	0		comp10675244_c0_seq1	0	0	0
comp106754_c0_seq1	5.66646	3.31441	4.49043		comp106754_c0_seq1	6.99955	7.59808	7.29882		comp106754_c0_seq1	6.5186	6.29502	6.40681		comp106754_c0_seq1	14.0837	12.014	13.0488		comp106754_c0_seq1	8.14014	5.28668	6.71341
comp1067556_c0_seq1	0	0	0		comp1067556_c0_seq1	0	0	0		comp1067556_c0_seq1	0	0	0		comp1067556_c0_seq1	0	0	0		comp1067556_c0_seq1	0	0	0
comp106788_c0_seq1	6.42316	6.16048	6.29182		comp106788_c0_seq1	4.98745	5.02373	5.00559		comp106788_c0_seq1	6.05015	7.11906	6.5846		comp106788_c0_seq1	9.8526	10.0045	9.92856		comp106788_c0_seq1	9.69115	8.31429	9.00272
comp106812_c0_seq1	1.91815	1.87336	1.89576		comp106812_c0_seq1	10.189	5.77354	7.98125		comp106812_c0_seq1	3.69202	5.0632	4.37761		comp106812_c0_seq1	2.32061	2.33011	2.32536		comp106812_c0_seq1	2.47092	2.56183	2.51637
comp106820_c0_seq1	1.10865	1.33297	1.22081		comp106820_c0_seq1	0	0	0		comp106820_c0_seq1	1.54827	1.38473	1.4665		comp106820_c0_seq1	9.40248	8.27297	8.83773		comp106820_c0_seq1	4.16099	5.50404	4.83252
comp106825_c0_seq1	6.45835	10.8439	8.65112		comp106825_c0_seq1	2.48302	5.39864	3.94083		comp106825_c0_seq1	2.56456	3.45759	3.01108		comp106825_c0_seq1	7.78205	6.29558	7.03882		comp106825_c0_seq1	7.15605	7.15758	7.15682
comp1068483_c0_seq1	0.756701	0	0.37835		comp1068483_c0_seq1	0	0	0		comp1068483_c0_seq1	0	0	0		comp1068483_c0_seq1	0	0	0		comp1068483_c0_seq1	0	0	0
comp1068494_c0_seq1	0	0	0		comp1068494_c0_seq1	0	0	0		comp1068494_c0_seq1	0.190556	0	0.0952779		comp1068494_c0_seq1	0	0	0		comp1068494_c0_seq1	0	0	0
comp106858_c0_seq1	0.598322	1.15284	0.87558		comp106858_c0_seq1	8.81901	2.42439	5.6217		comp106858_c0_seq1	5.5817	7.33144	6.45657		comp106858_c0_seq1	4.01106	2.69353	3.35229		comp106858_c0_seq1	3.30526	4.31629	3.81077
comp106859_c0_seq1	0.739103	2.59389	1.66649		comp106859_c0_seq1	14.6199	8.02298	11.3214		comp106859_c0_seq1	8.84496	6.84721	7.84609		comp106859_c0_seq1	4.44117	5.01295	4.72706		comp106859_c0_seq1	4.30005	6.11733	5.20869
comp10686530_c0_seq1	0	0	0		comp10686530_c0_seq1	0	0	0		comp10686530_c0_seq1	0	0	0		comp10686530_c0_seq1	0	0	0		comp10686530_c0_seq1	0	0	0
comp106891_c0_seq1	2.39329	2.99017	2.69173		comp106891_c0_seq1	6.46442	6.84827	6.65635		comp106891_c0_seq1	7.71751	7.45887	7.58819		comp106891_c0_seq1	3.93104	3.84789	3.88947		comp106891_c0_seq1	3.79731	4.58023	4.18877
comp1069224_c0_seq1	0.0879885	0.144105	0.116047		comp1069224_c0_seq1	0.299675	0.124968	0.212322		comp1069224_c0_seq1	0.0793982	0.246364	0.162881		comp1069224_c0_seq1	0.0400106	0.106886	0.0734482		comp1069224_c0_seq1	0	0.0621048	0.0310524
comp1069456_c0_seq1	0	0	0		comp1069456_c0_seq1	1.11308	0.899773	1.00643		comp1069456_c0_seq1	0.0952779	0.186897	0.141087		comp1069456_c0_seq1	0.0700185	0.0641316	0.067075		comp1069456_c0_seq1	0.0534832	0.0388155	0.0461494
comp106968_c0_seq1	8.09494	11.7445	9.91974		comp106968_c0_seq1	4.34529	4.04898	4.19713		comp106968_c0_seq1	2.35019	2.71	2.53009		comp106968_c0_seq1	3.20084	4.31819	3.75952		comp106968_c0_seq1	3.23038	2.62393	2.92716
comp1069700_c0_seq1	0	1.40502	0.702511		comp1069700_c0_seq1	0	0.624842	0.312421		comp1069700_c0_seq1	0.293773	0.56069	0.427232		comp1069700_c0_seq1	0.180047	0	0.0900237		comp1069700_c0_seq1	0	0	0
comp1069749_c0_seq1	0.140782	0	0.0703908		comp1069749_c0_seq1	0	0	0		comp1069749_c0_seq1	0.269954	0.110439	0.190196		comp1069749_c0_seq1	0	0.171017	0.0855087		comp1069749_c0_seq1	0.117663	0.201841	0.159752
comp106978_c0_seq1	4.94495	5.3679	5.15643		comp106978_c0_seq1	2.59005	2.62434	2.60719		comp106978_c0_seq1	3.19975	2.96486	3.0823		comp106978_c0_seq1	5.25138	5.00226	5.12682		comp106978_c0_seq1	3.45501	4.01353	3.73427
comp1070380_c0_seq1	1.44301	1.08079	1.2619		comp1070380_c0_seq1	0	0.149962	0.0749811		comp1070380_c0_seq1	0.174676	0.135925	0.1553		comp1070380_c0_seq1	0	0.181706	0.090853		comp1070380_c0_seq1	0	0.108683	0.0543417
comp107055_c0_seq1	1.5486	1.08079	1.31469		comp107055_c0_seq1	1.39135	2.07448	1.73291		comp107055_c0_seq1	2.6122	1.86897	2.24058		comp107055_c0_seq1	4.20111	4.64954	4.42532		comp107055_c0_seq1	2.58859	2.86459	2.72659
comp1070852_c0_seq1	0	0	0		comp1070852_c0_seq1	0	0	0		comp1070852_c0_seq1	0	0	0		comp1070852_c0_seq1	0	0	0		comp1070852_c0_seq1	0	0	0
comp107090_c0_seq1	7.33824	12.321	9.8296		comp107090_c0_seq1	5.35134	6.19844	5.77489		comp107090_c0_seq1	4.51776	5.11417	4.81597		comp107090_c0_seq1	12.2032	12.7515	12.4774		comp107090_c0_seq1	7.46625	7.61561	7.54093
comp107107_c0_seq1	2.71005	3.49454	3.10229		comp107107_c0_seq1	0.984647	0.399899	0.692273		comp107107_c0_seq1	4.18429	3.2622	3.72324		comp107107_c0_seq1	2.06054	0.994039	1.52729		comp107107_c0_seq1	2.19281	2.49972	2.34627
comp1071195_c0_seq1	0	0	0		comp1071195_c0_seq1	0.834809	0.649836	0.742323		comp1071195_c0_seq1	0	0.195392	0.097696		comp1071195_c0_seq1	0	0	0		comp1071195_c0_seq1	0	0.108683	0.0543417
comp1071202_c0_seq1	0.633517	0.504367	0.568942		comp1071202_c0_seq1	0	0	0		comp1071202_c0_seq1	0	0.12743	0.0637148		comp1071202_c0_seq1	0	0	0		comp1071202_c0_seq1	0	0.147499	0.0737495
comp10718440_c0_seq1	0	0	0		comp10718440_c0_seq1	0	0	0		comp10718440_c0_seq1	0	0	0		comp10718440_c0_seq1	0	0	0		comp10718440_c0_seq1	0	0	0
comp107210_c0_seq1	10.1891	8.61026	9.39966		comp107210_c0_seq1	7.34204	9.5226	8.43232		comp107210_c0_seq1	3.08859	6.43094	4.75977		comp107210_c0_seq1	10.1027	12.6019	11.3523		comp107210_c0_seq1	6.58913	4.96062	5.77488
comp107277_c0_seq1	0.140782	3.31441	1.7276		comp107277_c0_seq1	22.0689	14.5963	18.3326		comp107277_c0_seq1	3.12035	5.64938	4.38486		comp107277_c0_seq1	2.35062	1.01542	1.68302		comp107277_c0_seq1	3.32665	2.78696	3.0568
comp107307_c0_seq1	1.81256	5.47598	3.64427		comp107307_c0_seq1	34.955	30.1424	32.5487		comp107307_c0_seq1	9.29753	13.2102	11.2539		comp107307_c0_seq1	2.88076	1.54985	2.2153		comp107307_c0_seq1	1.70076	3.88932	2.79504
comp10731520_c0_seq1	0	0	0		comp10731520_c0_seq1	0	0	0		comp10731520_c0_seq1	0	0	0		comp10731520_c0_seq1	0	0	0		comp10731520_c0_seq1	0	0	0
comp107346_c0_seq1	5.77204	5.15175	5.46189		comp107346_c0_seq1	9.14009	4.39889	6.76949		comp107346_c0_seq1	7.0188	10.1774	8.59809		comp107346_c0_seq1	3.85102	2.27667	3.06384		comp107346_c0_seq1	3.40153	5.88443	4.64298
comp107424_c0_seq1	3.0268	1.62118	2.32399		comp107424_c0_seq1	6.69988	11.2222	8.96102		comp107424_c0_seq1	1.00836	0.841035	0.924696		comp107424_c0_seq1	1.99052	1.36814	1.67933		comp107424_c0_seq1	2.07515	1.17999	1.62757
comp107454_c0_seq1	6.73992	3.7107	5.22531		comp107454_c0_seq1	7.91998	4.14895	6.03447		comp107454_c0_seq1	3.32679	6.58386	4.95532		comp107454_c0_seq1	7.53199	7.44995	7.49097		comp107454_c0_seq1	7.46625	6.0397	6.75297
comp10746435_c0_seq1	0	0	0		comp10746435_c0_seq1	0	0	0		comp10746435_c0_seq1	0	0	0		comp10746435_c0_seq1	0	0	0		comp10746435_c0_seq1	0	0	0
comp1074779_c0_seq1	0	2.08952	1.04476		comp1074779_c0_seq1	0	0	0		comp1074779_c0_seq1	0	0	0		comp1074779_c0_seq1	0	0	0		comp1074779_c0_seq1	0	0	0
comp107485_c0_seq1	0.615919	0.216157	0.416038		comp107485_c0_seq1	1.30573	1.39965	1.35269		comp107485_c0_seq1	1.73088	1.71605	1.72347		comp107485_c0_seq1	1.87049	2.04152	1.95601		comp107485_c0_seq1	1.66868	1.27315	1.47091
comp107527_c0_seq1	0.105586	1.08079	0.593186		comp107527_c0_seq1	4.62356	3.44913	4.03634		comp107527_c0_seq1	4.01755	4.83383	4.42569		comp107527_c0_seq1	3.67097	2.88592	3.27844		comp107527_c0_seq1	2.42814	3.10524	2.76669
comp107544_c0_seq1	5.87763	6.80895	6.34329		comp107544_c0_seq1	2.44021	1.77455	2.10738		comp107544_c0_seq1	3.62056	3.82289	3.72172		comp107544_c0_seq1	1.1503	0.951285	1.05079		comp107544_c0_seq1	1.25151	1.56038	1.40595
comp107596_c0_seq1	5.91283	4.46725	5.19004		comp107596_c0_seq1	4.47372	5.72356	5.09864		comp107596_c0_seq1	7.38404	6.42245	6.90324		comp107596_c0_seq1	8.19216	9.59836	8.89526		comp107596_c0_seq1	8.10805	5.98535	7.0467
comp1075984_c0_seq1	0.246368	0	0.123184		comp1075984_c0_seq1	0	0	0		comp1075984_c0_seq1	0	0.203887	0.101944		comp1075984_c0_seq1	0	0	0		comp1075984_c0_seq1	0.0748764	0.178551	0.126714
comp107609_c0_seq1	0	0	0		comp107609_c0_seq1	0	1.32467	0.662333		comp107609_c0_seq1	0	0	0		comp107609_c0_seq1	0	0	0		comp107609_c0_seq1	0	0	0
comp1076217_c0_seq1	0.475138	0	0.237569		comp1076217_c0_seq1	0	0	0		comp1076217_c0_seq1	0.325533	0	0.162766		comp1076217_c0_seq1	0	0.384789	0.192395		comp1076217_c0_seq1	0.149753	0	0.0748764
comp107636_c0_seq1	17.3161	36.1343	26.7252		comp107636_c0_seq1	6.25037	8.79778	7.52407		comp107636_c0_seq1	6.26452	6.83022	6.54737		comp107636_c0_seq1	8.77231	6.4666	7.61946		comp107636_c0_seq1	5.46598	5.16247	5.31422
comp1076506_c0_seq1	0	0	0		comp1076506_c0_seq1	0	0	0		comp1076506_c0_seq1	0	0	0		comp1076506_c0_seq1	0	0	0		comp1076506_c0_seq1	0	0	0
comp107671_c0_seq1	4.69858	5.9083	5.30344		comp107671_c0_seq1	11.3662	9.72255	10.5444		comp107671_c0_seq1	5.78813	6.76226	6.2752		comp107671_c0_seq1	8.18216	9.32045	8.75131		comp107671_c0_seq1	8.568	7.81745	8.19273
comp1077017_c0_seq1	1.97094	0.360262	1.1656		comp1077017_c0_seq1	0	0	0		comp1077017_c0_seq1	0.0714584	0.0934483	0.0824534		comp1077017_c0_seq1	0.19005	0.181706	0.185878		comp1077017_c0_seq1	0.139056	0.209604	0.17433
comp10772820_c0_seq1	0	0	0		comp10772820_c0_seq1	0	0	0		comp10772820_c0_seq1	0	0	0		comp10772820_c0_seq1	0	0	0		comp10772820_c0_seq1	0	0	0
comp1077824_c0_seq1	0	0.252183	0.126092		comp1077824_c0_seq1	1.49838	2.39939	1.94888		comp1077824_c0_seq1	0	0	0		comp1077824_c0_seq1	0.0700185	0	0.0350092		comp1077824_c0_seq1	0.310202	0.0388155	0.174509
comp1078221_c0_seq1	0	0	0		comp1078221_c0_seq1	0	0	0		comp1078221_c0_seq1	0	0	0		comp1078221_c0_seq1	0	0	0		comp1078221_c0_seq1	0	0	0
comp107831_c0_seq1	4.78657	7.85371	6.32014		comp107831_c0_seq1	3.1894	1.37465	2.28203		comp107831_c0_seq1	2.37401	2.8884	2.6312		comp107831_c0_seq1	1.76046	0.919219	1.33984		comp107831_c0_seq1	2.59928	3.11301	2.85614
comp10787517_c0_seq1	0	0	0		comp10787517_c0_seq1	0	0	0		comp10787517_c0_seq1	0	0	0		comp10787517_c0_seq1	0	0	0		comp10787517_c0_seq1	0	0	0
comp107905_c0_seq1	3.90669	6.77292	5.33981		comp107905_c0_seq1	8.21966	8.67281	8.44624		comp107905_c0_seq1	5.51024	3.17724	4.34374		comp107905_c0_seq1	1.21032	1.00473	1.10752		comp107905_c0_seq1	5.54086	3.12077	4.33081
comp1079176_c0_seq1	0	0	0		comp1079176_c0_seq1	0	0	0		comp1079176_c0_seq1	0.119097	0.14442	0.131759		comp1079176_c0_seq1	0	0	0		comp1079176_c0_seq1	0.213933	0.0853942	0.149663
comp10805972_c0_seq1	0	0	0		comp10805972_c0_seq1	0	0	0		comp10805972_c0_seq1	0	0	0		comp10805972_c0_seq1	0	0	0		comp10805972_c0_seq1	0	0	0
comp1080678_c0_seq1	0	0	0		comp1080678_c0_seq1	0.428107	0	0.214054		comp1080678_c0_seq1	0.0793982	0	0.0396991		comp1080678_c0_seq1	0.100026	0.0961973	0.0981119		comp1080678_c0_seq1	0	0.0543417	0.0271709
comp1081060_c0_seq1	0.844689	0	0.422345		comp1081060_c0_seq1	0.770593	0.624842	0.697718		comp1081060_c0_seq1	0.293773	0	0.146887		comp1081060_c0_seq1	0.180047	0	0.0900237		comp1081060_c0_seq1	0.256719	0.10092	0.17882
comp10823403_c0_seq1	0	0	0		comp10823403_c0_seq1	0	0	0		comp10823403_c0_seq1	0	0	0		comp10823403_c0_seq1	0	0	0		comp10823403_c0_seq1	0	0	0
comp1082529_c0_seq1	0	0	0		comp1082529_c0_seq1	0	8.29791	4.14895		comp1082529_c0_seq1	0	0	0		comp1082529_c0_seq1	0	0	0		comp1082529_c0_seq1	0	0	0
comp108256_c0_seq1	1.05586	2.70196	1.87891		comp108256_c0_seq1	2.99675	3.09922	3.04798		comp108256_c0_seq1	3.95403	4.25615	4.10509		comp108256_c0_seq1	5.35141	7.23618	6.29379		comp108256_c0_seq1	3.98984	5.73694	4.86339
comp108257_c0_seq1	2.00614	1.76528	1.88571		comp108257_c0_seq1	3.33924	3.62409	3.48166		comp108257_c0_seq1	2.37401	3.2537	2.81385		comp108257_c0_seq1	5.45144	5.86804	5.65974		comp108257_c0_seq1	4.4605	4.2076	4.33405
comp108271_c0_seq1	6.45835	3.56659	5.01247		comp108271_c0_seq1	3.23221	3.67407	3.45314		comp108271_c0_seq1	4.14459	5.27558	4.71009		comp108271_c0_seq1	12.1932	9.94039	11.0668		comp108271_c0_seq1	7.54113	8.7956	8.16836
comp108298_c0_seq1	3.69552	2.62991	3.16271		comp108298_c0_seq1	3.66032	2.84928	3.2548		comp108298_c0_seq1	6.68533	6.10812	6.39673		comp108298_c0_seq1	8.7223	7.16136	7.94183		comp108298_c0_seq1	4.97394	5.20128	5.08761
comp1083069_c0_seq1	0.862287	0.972707	0.917497		comp1083069_c0_seq1	0	0.349912	0.174956		comp1083069_c0_seq1	0.150857	0.297336	0.224096		comp1083069_c0_seq1	0.100026	0.053443	0.0767347		comp1083069_c0_seq1	0.235326	0.34934	0.292333
comp10831559_c0_seq1	0	0	0		comp10831559_c0_seq1	0	0	0		comp10831559_c0_seq1	0	0	0		comp10831559_c0_seq1	0	0	0		comp10831559_c0_seq1	0	0	0
comp10836686_c0_seq1	0	0	0		comp10836686_c0_seq1	0	0	0		comp10836686_c0_seq1	0	0	0		comp10836686_c0_seq1	0	0	0		comp10836686_c0_seq1	0	0	0
comp108426_c0_seq1	10.9986	19.8144	15.4065		comp108426_c0_seq1	1.39135	2.39939	1.89537		comp108426_c0_seq1	5.16089	4.00978	4.58533		comp108426_c0_seq1	6.54173	7.41788	6.9798		comp108426_c0_seq1	4.21447	4.25418	4.23433
comp108457_c0_seq1	0.91508	0	0.45754		comp108457_c0_seq1	0	0	0		comp108457_c0_seq1	0	0	0		comp108457_c0_seq1	0	0	0		comp108457_c0_seq1	0	0	0
comp108457_c0_seq2	0	0	0		comp108457_c0_seq2	0	0	0		comp108457_c0_seq2	0	0	0		comp108457_c0_seq2	0	0	0		comp108457_c0_seq2	0	0	0
comp108514_c0_seq1	24.3024	22.9487	23.6256		comp108514_c0_seq1	4.49513	5.89851	5.19682		comp108514_c0_seq1	5.94693	5.7768	5.86187		comp108514_c0_seq1	9.4825	9.80144	9.64197		comp108514_c0_seq1	8.07596	6.63746	7.35671
comp1085559_c0_seq1	0	0	0		comp1085559_c0_seq1	0	0	0		comp1085559_c0_seq1	0	0	0		comp1085559_c0_seq1	0	0	0		comp1085559_c0_seq1	0	0	0
comp108626_c0_seq1	1.91815	0.648471	1.28331		comp108626_c0_seq1	10.3816	14.5713	12.4765		comp108626_c0_seq1	9.26577	8.34239	8.80408		comp108626_c0_seq1	4.9113	5.80391	5.3576		comp108626_c0_seq1	4.95254	3.91261	4.43257
comp108639_c0_seq1	4.25864	4.14301	4.20083		comp108639_c0_seq1	4.83761	3.62409	4.23085		comp108639_c0_seq1	5.27204	4.74038	5.00621		comp108639_c0_seq1	4.75125	4.24337	4.49731		comp108639_c0_seq1	4.31074	4.43273	4.37174
comp108641_c0_seq1	4.06507	9.79912	6.9321		comp108641_c0_seq1	21.5124	17.2207	19.3665		comp108641_c0_seq1	11.5842	14.51	13.0471		comp108641_c0_seq1	2.75073	1.4964	2.12356		comp108641_c0_seq1	5.88315	4.47931	5.18123
comp108666_c0_seq1	5.01534	2.81004	3.91269		comp108666_c0_seq1	5.95069	3.79904	4.87487		comp108666_c0_seq1	5.82783	6.09113	5.95948		comp108666_c0_seq1	7.2119	7.62097	7.41643		comp108666_c0_seq1	6.50355	7.05666	6.78011
comp108689_c0_seq1	3.74831	2.23362	2.99097		comp108689_c0_seq1	2.82551	4.84878	3.83714		comp108689_c0_seq1	4.43836	4.67242	4.55539		comp108689_c0_seq1	1.75046	1.20781	1.47914		comp108689_c0_seq1	28.7953	13.4302	21.1128
comp108819_c0_seq1	4.34663	2.59389	3.47026		comp108819_c0_seq1	4.19545	4.99874	4.59709		comp108819_c0_seq1	3.86669	4.79135	4.32902		comp108819_c0_seq1	8.08213	9.68387	8.883		comp108819_c0_seq1	6.3645	4.87523	5.61986
comp108822_c0_seq1	5.24411	4.46725	4.85568		comp108822_c0_seq1	8.64777	6.47337	7.56057		comp108822_c0_seq1	6.86795	6.66881	6.76838		comp108822_c0_seq1	4.58121	4.79918	4.69019		comp108822_c0_seq1	5.63713	6.79272	6.21492
comp108823_c0_seq1	8.58768	11.9607	10.2742		comp108823_c0_seq1	5.95069	8.82277	7.38673		comp108823_c0_seq1	6.82031	5.54743	6.18387		comp108823_c0_seq1	1.99052	1.99877	1.99465		comp108823_c0_seq1	3.78661	2.89564	3.34112
comp108886_c0_seq1	17.9848	15.4552	16.72		comp108886_c0_seq1	1.94789	2.89927	2.42358		comp108886_c0_seq1	4.26369	3.92483	4.09426		comp108886_c0_seq1	2.19058	2.31942	2.255		comp108886_c0_seq1	1.37987	1.47499	1.42743
comp108946_c0_seq1	4.01227	4.10699	4.05963		comp108946_c0_seq1	4.55934	8.87276	6.71605		comp108946_c0_seq1	3.39824	3.2622	3.33022		comp108946_c0_seq1	10.2827	12.0033	11.143		comp108946_c0_seq1	6.13987	5.69036	5.91511
comp1089682_c0_seq1	0	0	0		comp1089682_c0_seq1	0	0.274931	0.137465		comp1089682_c0_seq1	0.0635186	0.229373	0.146446		comp1089682_c0_seq1	0.160042	0.235149	0.197596		comp1089682_c0_seq1	0.235326	0.22513	0.230228
comp109031_c0_seq1	2.41088	5.47598	3.94343		comp109031_c0_seq1	2.7827	4.49886	3.64078		comp109031_c0_seq1	3.46176	3.15176	3.30676		comp109031_c0_seq1	5.61148	7.62097	6.61622		comp109031_c0_seq1	6.02221	7.18864	6.60542
comp109089_c0_seq1	11.9664	7.92576	9.9461		comp109089_c0_seq1	5.43696	5.47362	5.45529		comp109089_c0_seq1	6.3201	4.49401	5.40706		comp109089_c0_seq1	3.36089	2.47975	2.92032		comp109089_c0_seq1	3.02715	3.48563	3.25639
comp109102_c0_seq1	4.5754	2.66594	3.62067		comp109102_c0_seq1	5.92928	5.37364	5.65146		comp109102_c0_seq1	5.06561	3.95881	4.51221		comp109102_c0_seq1	10.1227	12.1422	11.1325		comp109102_c0_seq1	7.33789	6.47443	6.90616
comp109220_c0_seq1	1.56619	2.99017	2.27818		comp109220_c0_seq1	6.63566	3.974	5.30483		comp109220_c0_seq1	5.64521	5.66637	5.65579		comp109220_c0_seq1	3.87102	4.33957	4.10529		comp109220_c0_seq1	3.12342	3.88155	3.50249
comp1092288_c0_seq1	0.756701	3.06223	1.90946		comp1092288_c0_seq1	0	0	0		comp1092288_c0_seq1	0.254074	0	0.127037		comp1092288_c0_seq1	0.970256	0.780267	0.875262		comp1092288_c0_seq1	0	0	0
comp1092354_c0_seq1	0	0.576419	0.28821		comp1092354_c0_seq1	0	0.524868	0.262434		comp1092354_c0_seq1	0.119097	0	0.0595487		comp1092354_c0_seq1	0.15004	0	0.0750198		comp1092354_c0_seq1	0	0.170788	0.0853942
comp10927138_c0_seq1	0	0	0		comp10927138_c0_seq1	0	0	0		comp10927138_c0_seq1	0	0	0		comp10927138_c0_seq1	0	0	0		comp10927138_c0_seq1	0	0	0
comp1092793_c0_seq1	2.86842	5.87227	4.37035		comp1092793_c0_seq1	0	0	0		comp1092793_c0_seq1	0	0	0		comp1092793_c0_seq1	0.110029	0.106886	0.108457		comp1092793_c0_seq1	0	0	0
comp1092996_c0_seq1	0.633517	0	0.316759		comp1092996_c0_seq1	1.13448	0	0.567242		comp1092996_c0_seq1	0.412871	0.084953	0.248912		comp1092996_c0_seq1	0	0	0		comp1092996_c0_seq1	0	0.0465786	0.0232893
comp109303_c0_seq1	4.39942	2.77402	3.58672		comp109303_c0_seq1	3.76734	7.07322	5.42028		comp109303_c0_seq1	5.37526	6.04016	5.70771		comp109303_c0_seq1	8.77231	10.0152	9.39376		comp109303_c0_seq1	7.60531	7.72429	7.6648
comp1093241_c0_seq1	0	0	0		comp1093241_c0_seq1	0	0	0		comp1093241_c0_seq1	0	0	0		comp1093241_c0_seq1	0	0	0		comp1093241_c0_seq1	0	0	0
comp109350_c0_seq1	6.44076	5.18777	5.81426		comp109350_c0_seq1	11.1736	11.972	11.5728		comp109350_c0_seq1	8.34475	9.73562	9.04019		comp109350_c0_seq1	7.18189	5.6222	6.40205		comp109350_c0_seq1	1.21942	1.3042	1.26181
comp1093705_c0_seq1	0	0.108079	0.0540393		comp1093705_c0_seq1	0.128432	0.0999748	0.114203		comp1093705_c0_seq1	0.142917	0.152915	0.147916		comp1093705_c0_seq1	0.0300079	0.0320658	0.0310368		comp1093705_c0_seq1	0	0.0155262	0.00776311
comp1094000_c0_seq1	0	0.576419	0.28821		comp1094000_c0_seq1	1.26292	0	0.631458		comp1094000_c0_seq1	0.119097	0.14442	0.131759		comp1094000_c0_seq1	0.15004	0	0.0750198		comp1094000_c0_seq1	0	0.32605	0.163025
comp1094097_c0_seq1	0.615919	0	0.30796		comp1094097_c0_seq1	1.54119	1.42464	1.48291		comp1094097_c0_seq1	0.269954	0	0.134977		comp1094097_c0_seq1	0	0	0		comp1094097_c0_seq1	0	0	0
comp1094111_c0_seq1	0	0	0		comp1094111_c0_seq1	0	0	0		comp1094111_c0_seq1	0	0	0		comp1094111_c0_seq1	0	0	0		comp1094111_c0_seq1	0	0	0
comp109457_c0_seq1	6.52874	4.82751	5.67813		comp109457_c0_seq1	6.03631	4.49886	5.26759		comp109457_c0_seq1	3.94609	4.23916	4.09262		comp109457_c0_seq1	6.8318	6.83001	6.83091		comp109457_c0_seq1	4.41771	4.62681	4.52226
comp109464_c0_seq1	8.18293	4.82751	6.50522		comp109464_c0_seq1	4.25967	2.7743	3.51698		comp109464_c0_seq1	2.6122	2.80345	2.70783		comp109464_c0_seq1	2.63069	2.64008	2.63539		comp109464_c0_seq1	2.46023	2.96551	2.71287
comp109470_c0_seq1	6.21199	8.10589	7.15894		comp109470_c0_seq1	4.17405	1.39965	2.78685		comp109470_c0_seq1	7.72545	7.28897	7.50721		comp109470_c0_seq1	3.19084	3.39897	3.29491		comp109470_c0_seq1	3.52989	4.72773	4.12881
comp1095031_c0_seq1	0	1.18886	0.594432		comp1095031_c0_seq1	0	0	0		comp1095031_c0_seq1	0	0	0		comp1095031_c0_seq1	0	0	0		comp1095031_c0_seq1	0	0.0621048	0.0310524
comp109537_c0_seq1	1.79496	2.01747	1.90622		comp109537_c0_seq1	1.32713	2.14946	1.7383		comp109537_c0_seq1	3.80318	2.91389	3.35853		comp109537_c0_seq1	2.2906	2.9073	2.59895		comp109537_c0_seq1	2.2142	2.33669	2.27545
comp1095665_c0_seq1	0	0	0		comp1095665_c0_seq1	0	0	0		comp1095665_c0_seq1	0	0.169906	0.084953		comp1095665_c0_seq1	0.170045	0	0.0850224		comp1095665_c0_seq1	0	0.0931573	0.0465786
comp109611_c0_seq1	5.20892	1.44105	3.32498		comp109611_c0_seq1	3.25361	3.1742	3.21391		comp109611_c0_seq1	7.257	6.43944	6.84822		comp109611_c0_seq1	7.38195	7.92025	7.6511		comp109611_c0_seq1	6.46077	6.3968	6.42878
comp109698_c0_seq1	1.47821	2.48581	1.98201		comp109698_c0_seq1	11.3448	9.72255	10.5337		comp109698_c0_seq1	4.59716	4.24765	4.4224		comp109698_c0_seq1	2.36062	1.62467	1.99264		comp109698_c0_seq1	1.75425	3.27603	2.51514
comp1097680_c0_seq1	0.404747	2.26965	1.3372		comp1097680_c0_seq1	0	0.574855	0.287427		comp1097680_c0_seq1	0	0	0		comp1097680_c0_seq1	0	0.160329	0.0801645		comp1097680_c0_seq1	0	0	0
comp1097903_c0_seq1	0	0	0		comp1097903_c0_seq1	0	0	0		comp1097903_c0_seq1	0	0	0		comp1097903_c0_seq1	0	0	0		comp1097903_c0_seq1	0	0	0
comp109832_c0_seq1	0	0	0		comp109832_c0_seq1	0.834809	2.64933	1.74207		comp109832_c0_seq1	0.158796	0.57768	0.368238		comp109832_c0_seq1	0.960253	1.11161	1.03593		comp109832_c0_seq1	2.90948	1.69236	2.30092
comp109920_c0_seq1	0.668712	1.04476	0.856736		comp109920_c0_seq1	14.7911	13.0967	13.9439		comp109920_c0_seq1	1.58002	6.57536	4.07769		comp109920_c0_seq1	14.5538	6.1887	10.3713		comp109920_c0_seq1	12.1407	12.5918	12.3662
comp109947_c0_seq1	3.62513	1.47707	2.5511		comp109947_c0_seq1	4.92323	4.94875	4.93599		comp109947_c0_seq1	3.38236	4.43455	3.90846		comp109947_c0_seq1	5.87155	7.65303	6.76229		comp109947_c0_seq1	5.4125	4.68892	5.05071
comp109965_c0_seq1	8.85164	6.34061	7.59613		comp109965_c0_seq1	7.38485	7.923	7.65393		comp109965_c0_seq1	9.24989	10.806	10.028		comp109965_c0_seq1	4.38116	3.35622	3.86869		comp109965_c0_seq1	5.89385	7.27403	6.58394
comp109995_c0_seq1	10.2947	7.20524	8.74995		comp109995_c0_seq1	7.12799	7.24817	7.18808		comp109995_c0_seq1	3.62056	4.35809	3.98932		comp109995_c0_seq1	4.90129	8.60432	6.75281		comp109995_c0_seq1	8.33268	5.78351	7.0581
comp1099_c0_seq1	0	0	0		comp1099_c0_seq1	0	0	0		comp1099_c0_seq1	0	0	0		comp1099_c0_seq1	0	0	0		comp1099_c0_seq1	0	0	0
comp1100066_c0_seq1	0.809494	0	0.404747		comp1100066_c0_seq1	0	0	0		comp1100066_c0_seq1	0.134977	0	0.0674885		comp1100066_c0_seq1	0	0.171017	0.0855087		comp1100066_c0_seq1	0.12836	0.0931573	0.110758
comp110102_c0_seq1	4.75138	5.2238	4.98759		comp110102_c0_seq1	4.70918	5.34865	5.02891		comp110102_c0_seq1	4.50982	5.74282	5.12632		comp110102_c0_seq1	10.8629	11.7361	11.2995		comp110102_c0_seq1	7.86203	7.18087	7.52145
comp110148_c0_seq1	3.0444	4.28712	3.66576		comp110148_c0_seq1	0.556539	1.5746	1.06557		comp110148_c0_seq1	6.31216	4.35809	5.33512		comp110148_c0_seq1	3.13083	3.26002	3.19542		comp110148_c0_seq1	3.29456	4.16102	3.72779
comp110217_c0_seq1	0.598322	0.324236	0.461279		comp110217_c0_seq1	0.920431	1.04974	0.985083		comp110217_c0_seq1	2.42165	2.3447	2.38317		comp110217_c0_seq1	4.71124	5.19466	4.95295		comp110217_c0_seq1	4.23587	3.78063	4.00825
comp110252_c0_seq1	8.16533	9.54694	8.85614		comp110252_c0_seq1	10.0391	0	5.01956		comp110252_c0_seq1	10.425	10.908	10.6665		comp110252_c0_seq1	5.15136	1.74224	3.4468		comp110252_c0_seq1	4.21447	5.02273	4.6186
comp110252_c1_seq1	0	0	0		comp110252_c1_seq1	0	4.49886	2.24943		comp110252_c1_seq1	3.5888	3.86536	3.72708		comp110252_c1_seq1	0	2.0629	1.03145		comp110252_c1_seq1	0	0	0
comp110252_c2_seq1	4.52261	0.360262	2.44143		comp110252_c2_seq1	2.48302	1.9995	2.24126		comp110252_c2_seq1	0.269954	0.390784	0.330369		comp110252_c2_seq1	0.0500132	0.0427544	0.0463838		comp110252_c2_seq1	0.106966	0.155262	0.131114
comp11025356_c0_seq1	0	0	0		comp11025356_c0_seq1	0	0	0		comp11025356_c0_seq1	0	0	0		comp11025356_c0_seq1	0	0	0		comp11025356_c0_seq1	0	0	0
comp110269_c1_seq1	3.0444	4.89956	3.97198		comp110269_c1_seq1	6.93534	6.64832	6.79183		comp110269_c1_seq1	5.76431	4.82533	5.29482		comp110269_c1_seq1	7.08187	6.83001	6.95594		comp110269_c1_seq1	6.09708	4.46379	5.28043
comp110290_c0_seq1	14.4829	7.96179	11.2223		comp110290_c0_seq1	18.9437	13.2217	16.0827		comp110290_c0_seq1	4.33514	4.10323	4.21919		comp110290_c0_seq1	2.22059	1.99877	2.10968		comp110290_c0_seq1	7.33789	5.69812	6.51801
comp110322_c0_seq1	4.64579	2.8821	3.76394		comp110322_c0_seq1	4.15264	2.04948	3.10106		comp110322_c0_seq1	7.257	8.1385	7.69775		comp110322_c0_seq1	2.03054	1.74224	1.88639		comp110322_c0_seq1	2.63137	2.99656	2.81397
comp11037571_c0_seq1	0	0	0		comp11037571_c0_seq1	0	0	0		comp11037571_c0_seq1	0	0	0		comp11037571_c0_seq1	0	0	0		comp11037571_c0_seq1	0	0	0
comp110406_c0_seq1	5.13853	3.17031	4.15442		comp110406_c0_seq1	9.76084	9.87251	9.81668		comp110406_c0_seq1	8.2733	9.36182	8.81756		comp110406_c0_seq1	6.37168	6.95827	6.66498		comp110406_c0_seq1	4.98463	5.82233	5.40348
comp11042619_c0_seq1	0	0	0		comp11042619_c0_seq1	0	0	0		comp11042619_c0_seq1	0	0	0		comp11042619_c0_seq1	0	0	0		comp11042619_c0_seq1	0	0	0
comp11044704_c0_seq1	0	0	0		comp11044704_c0_seq1	0	0	0		comp11044704_c0_seq1	0	0	0		comp11044704_c0_seq1	0	0	0		comp11044704_c0_seq1	0	0	0
comp11045965_c0_seq1	0	0	0		comp11045965_c0_seq1	0	0	0		comp11045965_c0_seq1	0	0	0		comp11045965_c0_seq1	0	0	0		comp11045965_c0_seq1	0	0	0
comp11046076_c0_seq1	0	0	0		comp11046076_c0_seq1	0	0	0		comp11046076_c0_seq1	0	0	0		comp11046076_c0_seq1	0	0	0		comp11046076_c0_seq1	0	0	0
comp11046144_c0_seq1	0	0	0		comp11046144_c0_seq1	0	0	0		comp11046144_c0_seq1	0	0	0		comp11046144_c0_seq1	0	0	0		comp11046144_c0_seq1	0	0	0
comp11046454_c0_seq1	0	0	0		comp11046454_c0_seq1	0	0	0		comp11046454_c0_seq1	0	0	0		comp11046454_c0_seq1	0	0	0		comp11046454_c0_seq1	0	0	0
comp11046777_c0_seq1	0	0	0		comp11046777_c0_seq1	0	0	0		comp11046777_c0_seq1	0	0	0		comp11046777_c0_seq1	0	0	0		comp11046777_c0_seq1	0	0	0
comp11047063_c0_seq1	0	0	0		comp11047063_c0_seq1	0	0	0		comp11047063_c0_seq1	0	0	0		comp11047063_c0_seq1	0	0	0		comp11047063_c0_seq1	0	0	0
comp11047567_c0_seq1	0	0	0		comp11047567_c0_seq1	0	0	0		comp11047567_c0_seq1	0	0	0		comp11047567_c0_seq1	0	0	0		comp11047567_c0_seq1	0	0	0
comp11048795_c0_seq1	0	0	0		comp11048795_c0_seq1	0	0	0		comp11048795_c0_seq1	0	0	0		comp11048795_c0_seq1	0	0	0		comp11048795_c0_seq1	0	0	0
comp11048981_c0_seq1	0	0	0		comp11048981_c0_seq1	0	0	0		comp11048981_c0_seq1	0	0	0		comp11048981_c0_seq1	0	0	0		comp11048981_c0_seq1	0	0	0
comp11049031_c0_seq1	0	0	0		comp11049031_c0_seq1	0	0	0		comp11049031_c0_seq1	0	0	0		comp11049031_c0_seq1	0	0	0		comp11049031_c0_seq1	0	0	0
comp11049659_c0_seq1	0	0	0		comp11049659_c0_seq1	0	0	0		comp11049659_c0_seq1	0	0	0		comp11049659_c0_seq1	0	0	0		comp11049659_c0_seq1	0	0	0
comp11049706_c0_seq1	0	0	0		comp11049706_c0_seq1	0	0	0		comp11049706_c0_seq1	0	0	0		comp11049706_c0_seq1	0	0	0		comp11049706_c0_seq1	0	0	0
comp110503_c0_seq1	2.67485	12.2489	7.46188		comp110503_c0_seq1	4.60215	2.47438	3.53826		comp110503_c0_seq1	11.8542	6.77076	9.31246		comp110503_c0_seq1	1.77047	2.41562	2.09304		comp110503_c0_seq1	1.61519	2.29788	1.95654
comp11050438_c0_seq1	0	0	0		comp11050438_c0_seq1	0	0	0		comp11050438_c0_seq1	0	0	0		comp11050438_c0_seq1	0	0	0		comp11050438_c0_seq1	0	0	0
comp110508_c0_seq1	20.079	14.3024	17.1907		comp110508_c0_seq1	13.9777	10.4724	12.225		comp110508_c0_seq1	6.56623	9.26837	7.9173		comp110508_c0_seq1	6.8318	5.31223	6.07202		comp110508_c0_seq1	5.7334	5.26339	5.49839
comp11051517_c0_seq1	0	0	0		comp11051517_c0_seq1	0	0	0		comp11051517_c0_seq1	0	0	0		comp11051517_c0_seq1	0	0	0		comp11051517_c0_seq1	0	0	0
comp1105155_c0_seq1	0	0	0		comp1105155_c0_seq1	0	0	0		comp1105155_c0_seq1	0.246135	0.305831	0.275983		comp1105155_c0_seq1	0	0	0		comp1105155_c0_seq1	0	0.0853942	0.0426971
comp11051850_c0_seq1	0	0	0		comp11051850_c0_seq1	0	0	0		comp11051850_c0_seq1	0	0	0		comp11051850_c0_seq1	0	0	0		comp11051850_c0_seq1	0	0	0
comp110518_c0_seq1	7.97176	11.8886	9.9302		comp110518_c0_seq1	6.67847	6.17344	6.42596		comp110518_c0_seq1	2.54868	2.71	2.62934		comp110518_c0_seq1	1.85049	2.3408	2.09565		comp110518_c0_seq1	1.93609	1.04026	1.48817
comp11051907_c0_seq1	0	0	0		comp11051907_c0_seq1	0	0	0		comp11051907_c0_seq1	0	0	0		comp11051907_c0_seq1	0	0	0		comp11051907_c0_seq1	0	0	0
comp11052503_c0_seq1	0	0	0		comp11052503_c0_seq1	0	0	0		comp11052503_c0_seq1	0	0	0		comp11052503_c0_seq1	0	0	0		comp11052503_c0_seq1	0	0	0
comp11052993_c0_seq1	0	0	0		comp11052993_c0_seq1	0	0	0		comp11052993_c0_seq1	0	0	0		comp11052993_c0_seq1	0	0	0		comp11052993_c0_seq1	0	0	0
comp11055053_c0_seq1	0	0	0		comp11055053_c0_seq1	0	0	0		comp11055053_c0_seq1	0	0	0		comp11055053_c0_seq1	0	0	0		comp11055053_c0_seq1	0	0	0
comp11055096_c0_seq1	0	0	0		comp11055096_c0_seq1	0	0	0		comp11055096_c0_seq1	0	0	0		comp11055096_c0_seq1	0	0	0		comp11055096_c0_seq1	0	0	0
comp11056535_c0_seq1	0	0	0		comp11056535_c0_seq1	0	0	0		comp11056535_c0_seq1	0	0	0		comp11056535_c0_seq1	0	0	0		comp11056535_c0_seq1	0	0	0
comp11057764_c0_seq1	0	0	0		comp11057764_c0_seq1	0	0	0		comp11057764_c0_seq1	0	0	0		comp11057764_c0_seq1	0	0	0		comp11057764_c0_seq1	0	0	0
comp11058274_c0_seq1	0	0	0		comp11058274_c0_seq1	0	0	0		comp11058274_c0_seq1	0	0	0		comp11058274_c0_seq1	0	0	0		comp11058274_c0_seq1	0	0	0
comp11058322_c0_seq1	0	0	0		comp11058322_c0_seq1	0	0	0		comp11058322_c0_seq1	0	0	0		comp11058322_c0_seq1	0	0	0		comp11058322_c0_seq1	0	0	0
comp110588_c0_seq1	13.7438	6.19651	9.97015		comp110588_c0_seq1	5.67242	9.8975	7.78496		comp110588_c0_seq1	2.8107	3.36414	3.08742		comp110588_c0_seq1	7.12188	8.02713	7.57451		comp110588_c0_seq1	5.90454	5.62049	5.76252
comp1105945_c0_seq1	0	0.648471	0.324236		comp1105945_c0_seq1	0	0.574855	0.287427		comp1105945_c0_seq1	0.269954	0.509718	0.389836		comp1105945_c0_seq1	0	0	0		comp1105945_c0_seq1	0	0	0
comp11059923_c0_seq1	0	0	0		comp11059923_c0_seq1	0	0	0		comp11059923_c0_seq1	0	0	0		comp11059923_c0_seq1	0	0	0		comp11059923_c0_seq1	0	0	0
comp11059964_c0_seq1	0	0	0		comp11059964_c0_seq1	0	0	0		comp11059964_c0_seq1	0	0	0		comp11059964_c0_seq1	0	0	0		comp11059964_c0_seq1	0	0	0
comp11060140_c0_seq1	0	0	0		comp11060140_c0_seq1	0	0	0		comp11060140_c0_seq1	0	0	0		comp11060140_c0_seq1	0	0	0		comp11060140_c0_seq1	0	0	0
comp11061208_c0_seq1	0	0	0		comp11061208_c0_seq1	0	0	0		comp11061208_c0_seq1	0	0	0		comp11061208_c0_seq1	0	0	0		comp11061208_c0_seq1	0	0	0
comp11061666_c0_seq1	0	0	0		comp11061666_c0_seq1	0	0	0		comp11061666_c0_seq1	0	0	0		comp11061666_c0_seq1	0	0	0		comp11061666_c0_seq1	0	0	0
comp11061703_c0_seq1	0	0	0		comp11061703_c0_seq1	0	0	0		comp11061703_c0_seq1	0	0	0		comp11061703_c0_seq1	0	0	0		comp11061703_c0_seq1	0	0	0
comp11061892_c0_seq1	0	0	0		comp11061892_c0_seq1	0	0	0		comp11061892_c0_seq1	0	0	0		comp11061892_c0_seq1	0	0	0		comp11061892_c0_seq1	0	0	0
comp11063322_c0_seq1	0	0	0		comp11063322_c0_seq1	0	0	0		comp11063322_c0_seq1	0	0	0		comp11063322_c0_seq1	0	0	0		comp11063322_c0_seq1	0	0	0
comp11064038_c0_seq1	0	0	0		comp11064038_c0_seq1	0	0	0		comp11064038_c0_seq1	0	0	0		comp11064038_c0_seq1	0	0	0		comp11064038_c0_seq1	0	0	0
comp11064604_c0_seq1	0	0	0		comp11064604_c0_seq1	0	0	0		comp11064604_c0_seq1	0	0	0		comp11064604_c0_seq1	0	0	0		comp11064604_c0_seq1	0	0	0
comp11066714_c0_seq1	0	0	0		comp11066714_c0_seq1	0	0	0		comp11066714_c0_seq1	0	0	0		comp11066714_c0_seq1	0	0	0		comp11066714_c0_seq1	0	0	0
comp110668_c0_seq1	5.24411	0.720524	2.98232		comp110668_c0_seq1	3.27502	4.09897	3.68699		comp110668_c0_seq1	2.46929	1.95392	2.2116		comp110668_c0_seq1	1.62043	1.27194	1.44618		comp110668_c0_seq1	8.70706	8.41521	8.56113
comp11068490_c0_seq1	0	0	0		comp11068490_c0_seq1	0	0	0		comp11068490_c0_seq1	0	0	0		comp11068490_c0_seq1	0	0	0		comp11068490_c0_seq1	0	0	0
comp11068504_c0_seq1	0	0	0		comp11068504_c0_seq1	0	0	0		comp11068504_c0_seq1	0	0	0		comp11068504_c0_seq1	0	0	0		comp11068504_c0_seq1	0	0	0
comp11068788_c0_seq1	0	0	0		comp11068788_c0_seq1	0	0	0		comp11068788_c0_seq1	0	0	0		comp11068788_c0_seq1	0	0	0		comp11068788_c0_seq1	0	0	0
comp11068792_c0_seq1	0	0	0		comp11068792_c0_seq1	0	0	0		comp11068792_c0_seq1	0	0	0		comp11068792_c0_seq1	0	0	0		comp11068792_c0_seq1	0	0	0
comp11069569_c0_seq1	0	0	0		comp11069569_c0_seq1	0	0	0		comp11069569_c0_seq1	0	0	0		comp11069569_c0_seq1	0	0	0		comp11069569_c0_seq1	0	0	0
comp11070288_c0_seq1	0	0	0		comp11070288_c0_seq1	0	0	0		comp11070288_c0_seq1	0	0	0		comp11070288_c0_seq1	0	0	0		comp11070288_c0_seq1	0	0	0
comp1107092_c0_seq1	0	0	0		comp1107092_c0_seq1	0	0	0		comp1107092_c0_seq1	0	0	0		comp1107092_c0_seq1	0	0.117575	0.0587873		comp1107092_c0_seq1	0	0.069868	0.034934
comp11071842_c0_seq1	0	0	0		comp11071842_c0_seq1	0	0	0		comp11071842_c0_seq1	0	0	0		comp11071842_c0_seq1	0	0	0		comp11071842_c0_seq1	0	0	0
comp11072037_c0_seq1	0	0	0		comp11072037_c0_seq1	0	0	0		comp11072037_c0_seq1	0	0	0		comp11072037_c0_seq1	0	0	0		comp11072037_c0_seq1	0	0	0
comp11072193_c0_seq1	0	0	0		comp11072193_c0_seq1	0	0	0		comp11072193_c0_seq1	0	0	0		comp11072193_c0_seq1	0	0	0		comp11072193_c0_seq1	0	0	0
comp11072340_c0_seq1	0	0	0		comp11072340_c0_seq1	0	0	0		comp11072340_c0_seq1	0	0	0		comp11072340_c0_seq1	0	0	0		comp11072340_c0_seq1	0	0	0
comp11072527_c0_seq1	0	0	0		comp11072527_c0_seq1	0	0	0		comp11072527_c0_seq1	0	0	0		comp11072527_c0_seq1	0	0	0		comp11072527_c0_seq1	0	0	0
comp11075240_c0_seq1	0	0	0		comp11075240_c0_seq1	0	0	0		comp11075240_c0_seq1	0	0	0		comp11075240_c0_seq1	0	0	0		comp11075240_c0_seq1	0	0	0
comp1107561_c0_seq1	0.809494	1.29694	1.05322		comp1107561_c0_seq1	0	0.599849	0.299924		comp1107561_c0_seq1	0.134977	0	0.0674885		comp1107561_c0_seq1	0.170045	0.160329	0.165187		comp1107561_c0_seq1	0	0.0931573	0.0465786
comp11075625_c0_seq1	0	0	0		comp11075625_c0_seq1	0	0	0		comp11075625_c0_seq1	0	0	0		comp11075625_c0_seq1	0	0	0		comp11075625_c0_seq1	0	0	0
comp11075937_c0_seq1	0	0	0		comp11075937_c0_seq1	0	0	0		comp11075937_c0_seq1	0	0	0		comp11075937_c0_seq1	0	0	0		comp11075937_c0_seq1	0	0	0
comp11076702_c0_seq1	0	0	0		comp11076702_c0_seq1	0	0	0		comp11076702_c0_seq1	0	0	0		comp11076702_c0_seq1	0	0	0		comp11076702_c0_seq1	0	0	0
comp11077406_c0_seq1	0	0	0		comp11077406_c0_seq1	0	0	0		comp11077406_c0_seq1	0	0	0		comp11077406_c0_seq1	0	0	0		comp11077406_c0_seq1	0	0	0
comp11077822_c0_seq1	0	0	0		comp11077822_c0_seq1	0	0	0		comp11077822_c0_seq1	0	0	0		comp11077822_c0_seq1	0	0	0		comp11077822_c0_seq1	0	0	0
comp11078066_c0_seq1	0	0	0		comp11078066_c0_seq1	0	0	0		comp11078066_c0_seq1	0	0	0		comp11078066_c0_seq1	0	0	0		comp11078066_c0_seq1	0	0	0
comp11078452_c0_seq1	0	0	0		comp11078452_c0_seq1	0	0	0		comp11078452_c0_seq1	0	0	0		comp11078452_c0_seq1	0	0	0		comp11078452_c0_seq1	0	0	0
comp110787_c0_seq1	13.1455	10.3755	11.7605		comp110787_c0_seq1	1.92648	1.47463	1.70056		comp110787_c0_seq1	4.70038	4.26464	4.48251		comp110787_c0_seq1	3.57094	3.58068	3.57581		comp110787_c0_seq1	2.73834	3.51669	3.12751
comp11080548_c0_seq1	0	0	0		comp11080548_c0_seq1	0	0	0		comp11080548_c0_seq1	0	0	0		comp11080548_c0_seq1	0	0	0		comp11080548_c0_seq1	0	0	0
comp11080856_c0_seq1	0	0	0		comp11080856_c0_seq1	0	0	0		comp11080856_c0_seq1	0	0	0		comp11080856_c0_seq1	0	0	0		comp11080856_c0_seq1	0	0	0
comp11081239_c0_seq1	0	0	0		comp11081239_c0_seq1	0	0	0		comp11081239_c0_seq1	0	0	0		comp11081239_c0_seq1	0	0	0		comp11081239_c0_seq1	0	0	0
comp11082085_c0_seq1	0	0	0		comp11082085_c0_seq1	0	0	0		comp11082085_c0_seq1	0	0	0		comp11082085_c0_seq1	0	0	0		comp11082085_c0_seq1	0	0	0
comp11082175_c0_seq1	0	0	0		comp11082175_c0_seq1	0	0	0		comp11082175_c0_seq1	0	0	0		comp11082175_c0_seq1	0	0	0		comp11082175_c0_seq1	0	0	0
comp11082684_c0_seq1	0	0	0		comp11082684_c0_seq1	0	0	0		comp11082684_c0_seq1	0	0	0		comp11082684_c0_seq1	0	0	0		comp11082684_c0_seq1	0	0	0
comp11082794_c0_seq1	0	0	0		comp11082794_c0_seq1	0	0	0		comp11082794_c0_seq1	0	0	0		comp11082794_c0_seq1	0	0	0		comp11082794_c0_seq1	0	0	0
comp11084236_c0_seq1	0	0	0		comp11084236_c0_seq1	0	0	0		comp11084236_c0_seq1	0	0	0		comp11084236_c0_seq1	0	0	0		comp11084236_c0_seq1	0	0	0
comp11085278_c0_seq1	0	0	0		comp11085278_c0_seq1	0	0	0		comp11085278_c0_seq1	0	0	0		comp11085278_c0_seq1	0	0	0		comp11085278_c0_seq1	0	0	0
comp11085315_c0_seq1	0	0	0		comp11085315_c0_seq1	0	0	0		comp11085315_c0_seq1	0	0	0		comp11085315_c0_seq1	0	0	0		comp11085315_c0_seq1	0	0	0
comp110872_c0_seq1	4.11786	0.864629	2.49124		comp110872_c0_seq1	3.27502	4.19894	3.73698		comp110872_c0_seq1	3.26327	3.34715	3.30521		comp110872_c0_seq1	5.56147	5.1519	5.35668		comp110872_c0_seq1	7.07048	7.36719	7.21883
comp11087998_c0_seq1	0	0	0		comp11087998_c0_seq1	0	0	0		comp11087998_c0_seq1	0	0	0		comp11087998_c0_seq1	0	0	0		comp11087998_c0_seq1	0	0	0
comp11088739_c0_seq1	0	0	0		comp11088739_c0_seq1	0	0	0		comp11088739_c0_seq1	0	0	0		comp11088739_c0_seq1	0	0	0		comp11088739_c0_seq1	0	0	0
comp11089014_c0_seq1	0	0	0		comp11089014_c0_seq1	0	0	0		comp11089014_c0_seq1	0	0	0		comp11089014_c0_seq1	0	0	0		comp11089014_c0_seq1	0	0	0
comp11090243_c0_seq1	0	0	0		comp11090243_c0_seq1	0	0	0		comp11090243_c0_seq1	0	0	0		comp11090243_c0_seq1	0	0	0		comp11090243_c0_seq1	0	0	0
comp11090921_c0_seq1	0	0	0		comp11090921_c0_seq1	0	0	0		comp11090921_c0_seq1	0	0	0		comp11090921_c0_seq1	0	0	0		comp11090921_c0_seq1	0	0	0
comp11093417_c0_seq1	0	0	0		comp11093417_c0_seq1	0	0	0		comp11093417_c0_seq1	0	0	0		comp11093417_c0_seq1	0	0	0		comp11093417_c0_seq1	0	0	0
comp11097006_c0_seq1	0	0	0		comp11097006_c0_seq1	0	0	0		comp11097006_c0_seq1	0	0	0		comp11097006_c0_seq1	0	0	0		comp11097006_c0_seq1	0	0	0
comp11097652_c0_seq1	0	0	0		comp11097652_c0_seq1	0	0	0		comp11097652_c0_seq1	0	0	0		comp11097652_c0_seq1	0	0	0		comp11097652_c0_seq1	0	0	0
comp11097953_c0_seq1	0	0	0		comp11097953_c0_seq1	0	0	0		comp11097953_c0_seq1	0	0	0		comp11097953_c0_seq1	0	0	0		comp11097953_c0_seq1	0	0	0
comp110997_c0_seq1	5.57847	3.7107	4.64458		comp110997_c0_seq1	2.52583	3.34915	2.93749		comp110997_c0_seq1	4.23987	4.82533	4.5326		comp110997_c0_seq1	6.80179	7.36444	7.08312		comp110997_c0_seq1	5.42319	5.0072	5.2152
comp11100065_c0_seq1	0	0	0		comp11100065_c0_seq1	0	0	0		comp11100065_c0_seq1	0	0	0		comp11100065_c0_seq1	0	0	0		comp11100065_c0_seq1	0	0	0
comp11101076_c0_seq1	0	0	0		comp11101076_c0_seq1	0	0	0		comp11101076_c0_seq1	0	0	0		comp11101076_c0_seq1	0	0	0		comp11101076_c0_seq1	0	0	0
comp1110273_c0_seq1	0	0	0		comp1110273_c0_seq1	0	0	0		comp1110273_c0_seq1	0	0	0		comp1110273_c0_seq1	0	0	0		comp1110273_c0_seq1	0	0	0
comp111028_c0_seq1	11.1393	5.94432	8.54183		comp111028_c0_seq1	4.47372	6.02348	5.2486		comp111028_c0_seq1	5.93105	5.92972	5.93038		comp111028_c0_seq1	6.27165	7.55684	6.91424		comp111028_c0_seq1	6.0436	5.8922	5.9679
comp11103983_c0_seq1	0	0	0		comp11103983_c0_seq1	0	0	0		comp11103983_c0_seq1	0	0	0		comp11103983_c0_seq1	0	0	0		comp11103983_c0_seq1	0	0	0
comp11104492_c0_seq1	0	0	0		comp11104492_c0_seq1	0	0	0		comp11104492_c0_seq1	0	0	0		comp11104492_c0_seq1	0	0	0		comp11104492_c0_seq1	0	0	0
comp111044_c0_seq1	4.69858	10.1594	7.42899		comp111044_c0_seq1	3.2108	1.89952	2.55516		comp111044_c0_seq1	3.6285	2.92238	3.27544		comp111044_c0_seq1	3.0508	2.87523	2.96302		comp111044_c0_seq1	1.71146	3.44682	2.57914
comp11104761_c0_seq1	0	0	0		comp11104761_c0_seq1	0	0	0		comp11104761_c0_seq1	0	0	0		comp11104761_c0_seq1	0	0	0		comp11104761_c0_seq1	0	0	0
comp11104766_c0_seq1	0	0	0		comp11104766_c0_seq1	0	0	0		comp11104766_c0_seq1	0	0	0		comp11104766_c0_seq1	0	0	0		comp11104766_c0_seq1	0	0	0
comp111076_c0_seq1	2.37569	5.54803	3.96186		comp111076_c0_seq1	2.44021	2.79929	2.61975		comp111076_c0_seq1	3.76348	3.33016	3.54682		comp111076_c0_seq1	8.42222	9.66249	9.04235		comp111076_c0_seq1	5.92594	7.1964	6.56117
comp11108138_c0_seq1	0	0	0		comp11108138_c0_seq1	0	0	0		comp11108138_c0_seq1	0	0	0		comp11108138_c0_seq1	0	0	0		comp11108138_c0_seq1	0	0	0
comp11108613_c0_seq1	0	0	0		comp11108613_c0_seq1	0	0	0		comp11108613_c0_seq1	0	0	0		comp11108613_c0_seq1	0	0	0		comp11108613_c0_seq1	0	0	0
comp11108710_c0_seq1	0	0	0		comp11108710_c0_seq1	0	0	0		comp11108710_c0_seq1	0	0	0		comp11108710_c0_seq1	0	0	0		comp11108710_c0_seq1	0	0	0
comp11109048_c0_seq1	0	0	0		comp11109048_c0_seq1	0	0.574855	0.287427		comp11109048_c0_seq1	0.134977	0	0.0674885		comp11109048_c0_seq1	0	0	0		comp11109048_c0_seq1	0	0	0
comp11111077_c0_seq1	0	0	0		comp11111077_c0_seq1	0	0	0		comp11111077_c0_seq1	0	0	0		comp11111077_c0_seq1	0	0	0		comp11111077_c0_seq1	0	0	0
comp111120_c0_seq1	2.58686	2.1976	2.39223		comp111120_c0_seq1	35.3831	26.4933	30.9382		comp111120_c0_seq1	6.47096	9.37881	7.92488		comp111120_c0_seq1	1.74046	1.32539	1.53292		comp111120_c0_seq1	2.68486	1.70788	2.19637
comp11112543_c0_seq1	0	0	0		comp11112543_c0_seq1	0	0	0		comp11112543_c0_seq1	0	0	0		comp11112543_c0_seq1	0	0	0		comp11112543_c0_seq1	0	0	0
comp11112694_c0_seq1	0	0	0		comp11112694_c0_seq1	0	0	0		comp11112694_c0_seq1	0	0	0		comp11112694_c0_seq1	0	0	0		comp11112694_c0_seq1	0	0	0
comp11112705_c0_seq1	0	0	0		comp11112705_c0_seq1	0	0	0		comp11112705_c0_seq1	0	0	0		comp11112705_c0_seq1	0	0	0		comp11112705_c0_seq1	0	0	0
comp11113148_c0_seq1	0	0	0		comp11113148_c0_seq1	0	0	0		comp11113148_c0_seq1	0	0	0		comp11113148_c0_seq1	0	0	0		comp11113148_c0_seq1	0	0	0
comp11114496_c0_seq1	0	0	0		comp11114496_c0_seq1	0	0	0		comp11114496_c0_seq1	0	0	0		comp11114496_c0_seq1	0	0	0		comp11114496_c0_seq1	0	0	0
comp1111555_c0_seq1	0	0	0		comp1111555_c0_seq1	0	0	0		comp1111555_c0_seq1	0.134977	0	0.0674885		comp1111555_c0_seq1	0.0900237	0	0.0450119		comp1111555_c0_seq1	0	0.10092	0.0504602
comp111155_c0_seq1	24.4608	13.9782	19.2195		comp111155_c0_seq1	4.4095	7.87301	6.14126		comp111155_c0_seq1	3.55704	4.50251	4.02978		comp111155_c0_seq1	2.87076	4.98088	3.92582		comp111155_c0_seq1	8.36477	5.82233	7.09355
comp11115765_c0_seq1	0	0	0		comp11115765_c0_seq1	0	0	0		comp11115765_c0_seq1	0	0	0		comp11115765_c0_seq1	0	0	0		comp11115765_c0_seq1	0	0	0
comp11115991_c0_seq1	0	0	0		comp11115991_c0_seq1	0	0	0		comp11115991_c0_seq1	0	0	0		comp11115991_c0_seq1	0	0	0		comp11115991_c0_seq1	0	0	0
comp11116454_c0_seq1	0	0	0		comp11116454_c0_seq1	0	0	0		comp11116454_c0_seq1	0	0	0		comp11116454_c0_seq1	0	0	0		comp11116454_c0_seq1	0	0	0
comp11116883_c0_seq1	0	0	0		comp11116883_c0_seq1	0	0	0		comp11116883_c0_seq1	0	0	0		comp11116883_c0_seq1	0	0	0		comp11116883_c0_seq1	0	0	0
comp11118250_c0_seq1	0	0	0		comp11118250_c0_seq1	0	0	0		comp11118250_c0_seq1	0	0	0		comp11118250_c0_seq1	0	0	0		comp11118250_c0_seq1	0	0	0
comp11118506_c0_seq1	0	0	0		comp11118506_c0_seq1	0	0	0		comp11118506_c0_seq1	0.142917	0	0.0714584		comp11118506_c0_seq1	0	0	0		comp11118506_c0_seq1	0	0	0
comp11118848_c0_seq1	0	0	0		comp11118848_c0_seq1	0	0	0		comp11118848_c0_seq1	0	0	0		comp11118848_c0_seq1	0	0	0		comp11118848_c0_seq1	0	0	0
comp11118867_c0_seq1	0	0	0		comp11118867_c0_seq1	0	0	0		comp11118867_c0_seq1	0	0	0		comp11118867_c0_seq1	0	0	0		comp11118867_c0_seq1	0	0	0
comp11119197_c0_seq1	0	0.648471	0.324236		comp11119197_c0_seq1	0	0	0		comp11119197_c0_seq1	0	0	0		comp11119197_c0_seq1	0	0	0		comp11119197_c0_seq1	0	0	0
comp11119375_c0_seq1	0	0	0		comp11119375_c0_seq1	0	0	0		comp11119375_c0_seq1	0	0	0		comp11119375_c0_seq1	0.130034	0	0.0650171		comp11119375_c0_seq1	0	0	0
comp11119542_c0_seq1	0	0	0		comp11119542_c0_seq1	0	0	0		comp11119542_c0_seq1	0	0	0		comp11119542_c0_seq1	0	0	0		comp11119542_c0_seq1	0	0	0
comp11120313_c0_seq1	0	0	0		comp11120313_c0_seq1	0	0	0		comp11120313_c0_seq1	0	0	0		comp11120313_c0_seq1	0	0	0		comp11120313_c0_seq1	0	0	0
comp11120512_c0_seq1	0	0	0		comp11120512_c0_seq1	0	0	0		comp11120512_c0_seq1	0	0	0		comp11120512_c0_seq1	0	0	0		comp11120512_c0_seq1	0	0	0
comp11120788_c0_seq1	0	0	0		comp11120788_c0_seq1	0	0	0		comp11120788_c0_seq1	0	0	0		comp11120788_c0_seq1	0	0	0		comp11120788_c0_seq1	0	0	0
comp11121700_c0_seq1	0	0	0		comp11121700_c0_seq1	0	0	0		comp11121700_c0_seq1	0	0	0		comp11121700_c0_seq1	0	0	0		comp11121700_c0_seq1	0	0	0
[truncated: 34,629 more rows]
